# Supplementary material for: Uncovering Novel Features of the Pc Locus in Horn Development from Gene-Edited Holstein Cattle by RNA-Sequencing Analysis
Source: Int J Mol Sci. 2022 Oct 11;23(20):12060. doi: 10.3390/ijms232012060 (PMC9603690; doi:10.3390/ijms232012060)
Supplement: Supplementary file 1 [file ijms-23-12060-s001.zip]

Archive with 4 entries (4 files):
- Table S1.xlsx
- Table S2.xlsx
- Table S3.pdf
- Table S4.pdf
