# Supplementary material for: Uncovering Novel Features of the Pc Locus in Horn Development from Gene-Edited Holstein Cattle by RNA-Sequencing Analysis
Source: Int J Mol Sci. 2022 Oct 11;23(20):12060. doi: 10.3390/ijms232012060 (PMC9603690; doi:10.3390/ijms232012060)
Supplement: Supplementary file 1 [file ijms-23-12060-s001.zip › Table S1.xlsx]

## Sheet: Differentially expressed genes
id	WH-1_fpkm	control-H-2_fpkm	control-H-3_fpkm	treated-H_fpkm	control-H_mean	treated-H_mean	log2(fc)	PValue	FDR	Symbol	Description
ENSBTAG00000018531	0.92	1.26	1	94.24	1.06	94.24	6.4742	2.48248e-87	4.39846e-83	JCHAIN	joining chain of multimeric IgA and IgM [Source:VGNC Symbol;Acc:VGNC:30373]
ENSBTAG00000052522	0.31	0.72	0.5	39.22	0.51	39.22	6.26495	2.25786e-61	2.00024e-57	-	XP_015327423.2 adhesion G protein-coupled receptor E2-like, partial [Bos taurus]
ENSBTAG00000001066	0.36	0.22	0.31	24.54	0.296667	24.54	6.37015	9.3792e-59	5.53935e-55	PILRA	paired immunoglobin like type 2 receptor alpha [Source:NCBI gene (formerly Entrezgene);Acc:100137734]
ENSBTAG00000047121	0.08	0.14	0.23	148.34	0.15	148.34	9.94973	9.97381e-52	4.4179e-48	-	XP_024833614.1 immunoglobulin lambda-1 light chain-like isoform X5 [Bos taurus]
ENSBTAG00000047223	186.26	180.45	135.59	18	167.433	18	-3.21752	1.1536e-43	4.08788e-40	GNAS	GNAS complex locus [Source:NCBI gene (formerly Entrezgene);Acc:281793]
ENSBTAG00000012034	111.4	62.01	58.82	2.82	77.41	2.82	-4.77875	4.16629e-40	1.23031e-36	KRT4	keratin 4 [Source:VGNC Symbol;Acc:VGNC:30732]
ENSBTAG00000025441	29.01	19.67	19.67	219.19	22.7833	219.19	3.26613	3.16091e-36	8.00071e-33	HSPA1A	heat shock protein family A (Hsp70) member 1A [Source:NCBI gene (formerly Entrezgene);Acc:282254]
ENSBTAG00000017273	1.78	1.9	1.97	33.66	1.88333	33.66	4.15967	1.31347e-33	2.90901e-30	LRRC25	leucine rich repeat containing 25 [Source:VGNC Symbol;Acc:VGNC:31006]
ENSBTAG00000050062	0.19	0.06	0.2	88.48	0.15	88.48	9.20425	3.25944e-28	5.77507e-25	-	XP_005901660.1 PREDICTED: immunoglobulin lambda-like polypeptide 5, partial [Bos mutus]
ENSBTAG00000050485	0.19	0.06	0.2	88.48	0.15	88.48	9.20425	3.25944e-28	5.77507e-25	-	XP_005901660.1 PREDICTED: immunoglobulin lambda-like polypeptide 5, partial [Bos mutus]
ENSBTAG00000007932	1.38	1.26	1.63	20.97	1.42333	20.97	3.88098	1.05016e-26	1.69152e-23	HCK	HCK proto-onco, Src family tyrosine kinase [Source:VGNC Symbol;Acc:VGNC:29774]
ENSBTAG00000050581	281.4	152.55	130.72	14.14	188.223	14.14	-3.73459	6.62393e-25	9.78023e-22	-	XP_019836191.1 PREDICTED: keratin, type I cytoskeletal 13 [Bos indicus]
ENSBTAG00000011887	0.17	0.06	0.03	6.85	0.0866667	6.85	6.30448	1.30072e-24	1.77279e-21	CD22	CD22 molecule [Source:VGNC Symbol;Acc:VGNC:27012]
ENSBTAG00000010987	0.5	0.46	0.61	9.08	0.523333	9.08	4.11689	2.84863e-24	3.60515e-21	NFKBIZ	NFKB inhibitor zeta [Source:VGNC Symbol;Acc:VGNC:32050]
ENSBTAG00000011196	28.93	45.14	49.94	367.76	41.3367	367.76	3.15327	1.61995e-22	1.91349e-19	C1QB	complement C1q B chain [Source:VGNC Symbol;Acc:VGNC:26617]
ENSBTAG00000024503	8.43	9.53	8.91	69.94	8.95667	69.94	2.96508	1.46591e-20	1.62331e-17	FCER1G	Fc fragment of IgE receptor Ig [Source:VGNC Symbol;Acc:VGNC:28931]
ENSBTAG00000050088	0.05	0.05	0	36.9	0.0333333	36.9	10.1124	1.66663e-20	1.73702e-17	-	XP_005222400.3 immunoglobulin heavy variable 4-59 [Bos taurus]
ENSBTAG00000011193	20.42	31.05	33.46	215.99	28.31	215.99	2.93158	3.48904e-20	3.43438e-17	C1QC	complement C1q C chain [Source:VGNC Symbol;Acc:VGNC:26619]
ENSBTAG00000026275	1.59	4.3	3.65	54.37	3.18	54.37	4.09571	5.5989e-20	5.22112e-17	CCL24	C-C motif chemokine ligand 24 [Source:VGNC Symbol;Acc:VGNC:26950]
ENSBTAG00000055045	8.78	11.29	11.14	0.99	10.4033	0.99	-3.39347	1.09882e-19	9.73446e-17	HSPB7	heat shock protein family B (small) member 7 [Source:VGNC Symbol;Acc:VGNC:49068]
ENSBTAG00000015214	50.8	59.12	67.79	9.62	59.2367	9.62	-2.62238	1.55157e-19	1.30908e-16	CA3	carbonic anhydrase 3 [Source:VGNC Symbol;Acc:VGNC:26653]
MSTRG.14335	0	0.18	0.2	19.74	0.126667	19.74	7.28394	1.87667e-19	1.46212e-16	--	-
ENSBTAG00000019327	13.87	20.11	16.86	2.68	16.9467	2.68	-2.6607	1.89799e-19	1.46212e-16	NRAP	nebulin related anchoring protein [Source:VGNC Symbol;Acc:VGNC:32251]
ENSBTAG00000045862	2.32	2.49	2.18	16.28	2.33	16.28	2.8047	4.86857e-19	3.59422e-16	FERMT3	fermitin family member 3 [Source:NCBI gene (formerly Entrezgene);Acc:525159]
ENSBTAG00000012370	83.69	73.02	33.74	4.74	63.4833	4.74	-3.74342	6.89489e-19	4.88654e-16	MGP	matrix Gla protein [Source:NCBI gene (formerly Entrezgene);Acc:282660]
ENSBTAG00000018707	17.73	25.57	25.2	3.21	22.8333	3.21	-2.8305	2.08685e-18	1.42211e-15	LDB3	LIM domain binding 3 [Source:VGNC Symbol;Acc:VGNC:30823]
ENSBTAG00000002066	34.71	57.91	47.67	4.82	46.7633	4.82	-3.27827	9.96875e-18	6.54171e-15	MYL7	myosin light chain 7 [Source:VGNC Symbol;Acc:VGNC:31804]
ENSBTAG00000011869	52.9	79.02	69.3	10.85	67.0733	10.85	-2.62804	5.78896e-17	3.66317e-14	CSRP3	cysteine and glycine rich protein 3 [Source:VGNC Symbol;Acc:VGNC:27775]
ENSBTAG00000038415	0	0.05	0.04	4.67	0.03	4.67	7.28232	6.39211e-17	3.90536e-14	SLC6A12	solute carrier family 6 member 12 [Source:VGNC Symbol;Acc:VGNC:34915]
ENSBTAG00000002092	66.63	44.8	39.96	8.85	50.4633	8.85	-2.51149	8.89222e-17	5.25174e-14	PI16	peptidase inhibitor 16 [Source:VGNC Symbol;Acc:VGNC:32853]
ENSBTAG00000001219	4.12	1.74	3.23	34.05	3.03	34.05	3.49027	2.22503e-16	1.27171e-13	-	ANN46371.1 secreted immunoglobulin mu2 heavy chain constant region, partial [Bos taurus]
ENSBTAG00000007079	3.96	2.83	3.85	17.35	3.54667	17.35	2.2904	3.51993e-16	1.94894e-13	LCP1	lymphocyte cytosolic protein 1 [Source:VGNC Symbol;Acc:VGNC:30817]
ENSBTAG00000009702	71.1	109.17	97.97	18.51	92.7467	18.51	-2.32499	3.84868e-16	2.06639e-13	MYH8	myosin heavy chain 8 [Source:VGNC Symbol;Acc:VGNC:31797]
ENSBTAG00000008223	0.12	0.07	0.08	3.31	0.09	3.31	5.20076	4.74685e-16	2.47367e-13	NLRC4	NLR family CARD domain containing 4 [Source:VGNC Symbol;Acc:VGNC:32113]
ENSBTAG00000008592	2.09	2.96	1.83	20.86	2.29333	20.86	3.18522	1.07293e-15	5.43148e-13	FCGR1A	Fc fragment of IgG receptor Ia [Source:NCBI gene (formerly Entrezgene);Acc:282227]
ENSBTAG00000005714	559.4	743.73	782.3	155.43	695.143	155.43	-2.16105	2.18752e-15	1.07662e-12	ACTC1	actin alpha cardiac muscle 1 [Source:VGNC Symbol;Acc:VGNC:25574]
ENSBTAG00000013921	63.07	117.73	93.9	14.4	91.5667	14.4	-2.66875	2.70963e-15	1.29755e-12	CKM	creatine kinase, M-type [Source:VGNC Symbol;Acc:VGNC:27385]
ENSBTAG00000013118	3.28	3.76	3.3	18.4	3.44667	18.4	2.41643	4.04423e-15	1.88567e-12	CD86	CD86 molecule [Source:VGNC Symbol;Acc:VGNC:27051]
ENSBTAG00000011515	0.77	0.62	0.34	7.14	0.576667	7.14	3.63011	5.3729e-15	2.44095e-12	SELL	selectin L [Source:NCBI gene (formerly Entrezgene);Acc:281485]
ENSBTAG00000014885	8.19	11.24	11.96	1.68	10.4633	1.68	-2.63881	9.71199e-15	4.30192e-12	MYOM3	myomesin 3 [Source:VGNC Symbol;Acc:VGNC:31839]
ENSBTAG00000000698	3.31	3.32	3.26	0.57	3.29667	0.57	-2.53197	1.37209e-14	5.92942e-12	MYO18B	myosin XVIIIB [Source:VGNC Symbol;Acc:VGNC:31814]
ENSBTAG00000001618	5.09	6.31	6.19	1	5.86333	1	-2.55172	2.61937e-14	1.07954e-11	ALPK3	alpha kinase 3 [Source:VGNC Symbol;Acc:VGNC:25849]
ENSBTAG00000009331	5.26	6.03	5.48	1.18	5.59	1.18	-2.24406	2.61994e-14	1.07954e-11	CPAMD8	C3 and PZP like alpha-2-macroglobulin domain containing 8 [Source:VGNC Symbol;Acc:VGNC:27644]
ENSBTAG00000001009	3.73	3.34	2.88	15.17	3.31667	15.17	2.19342	3.57692e-14	1.44036e-11	HCLS1	hematopoietic cell-specific Lyn substrate 1 [Source:VGNC Symbol;Acc:VGNC:29775]
ENSBTAG00000015228	49.66	39.62	33.44	142.43	40.9067	142.43	1.79985	1.04602e-13	4.08292e-11	CD74	CD74 molecule [Source:VGNC Symbol;Acc:VGNC:52227]
ENSBTAG00000015366	117.98	98.85	99.12	32.61	105.317	32.61	-1.69135	1.06002e-13	4.08292e-11	SFRP4	secreted frizzled related protein 4 [Source:VGNC Symbol;Acc:VGNC:34522]
ENSBTAG00000018101	68.9	72.7	60.2	188.86	67.2667	188.86	1.48935	1.34259e-13	5.06129e-11	AHCY	adenosylhomocysteinase [Source:VGNC Symbol;Acc:VGNC:25750]
ENSBTAG00000011465	18.67	23.87	16.27	3.76	19.6033	3.76	-2.38229	1.41838e-13	5.23561e-11	MYBPH	myosin binding protein H [Source:VGNC Symbol;Acc:VGNC:31782]
ENSBTAG00000054218	106.61	70.77	64.25	18.41	80.5433	18.41	-2.12928	1.49961e-13	5.42248e-11	IGFBP5	insulin like growth factor binding protein 5 [Source:NCBI gene (formerly Entrezgene);Acc:404185]
ENSBTAG00000011730	21.38	29.09	21.91	3.72	24.1267	3.72	-2.69725	1.83968e-13	6.51658e-11	TCAP	titin-cap [Source:VGNC Symbol;Acc:VGNC:35678]
ENSBTAG00000009387	12.92	19.72	17.08	3.45	16.5733	3.45	-2.2642	1.87575e-13	6.51658e-11	MYOM2	myomesin 2 [Source:VGNC Symbol;Acc:VGNC:31838]
ENSBTAG00000017060	2.35	3.2	2.91	15.91	2.82	15.91	2.49617	2.51195e-13	8.559e-11	ITGB2	integrin subunit beta 2 [Source:VGNC Symbol;Acc:VGNC:30327]
ENSBTAG00000017071	19.5	25.89	21.18	5.27	22.19	5.27	-2.07403	2.57102e-13	8.59498e-11	C1QTNF3	C1q and TNF related 3 [Source:NCBI gene (formerly Entrezgene);Acc:531659]
ENSBTAG00000017425	0.96	0.6	0.66	8.19	0.74	8.19	3.46827	3.74744e-13	1.22958e-10	GJB2	gap junction protein beta 2 [Source:VGNC Symbol;Acc:VGNC:29377]
ENSBTAG00000048720	16.91	10.02	9.41	0.86	12.1133	0.86	-3.81612	5.30813e-13	1.70999e-10	-	XP_019842014.1 PREDICTED: serpin B4-like [Bos indicus]
ENSBTAG00000026323	0	0	0	7.25	0.001	7.25	12.8238	5.52786e-13	1.74897e-10	LYSB	intestinal lysozyme [Source:NCBI gene (formerly Entrezgene);Acc:493637]
ENSBTAG00000037899	637.27	596.9	494.8	205.93	576.323	205.93	-1.48472	1.31846e-12	4.09834e-10	DLK1	delta like non-canonical Notch ligand 1 [Source:VGNC Symbol;Acc:VGNC:28092]
ENSBTAG00000006541	9.67	17.18	14.96	2.27	13.9367	2.27	-2.61812	2.29937e-12	7.02417e-10	ATP2A1	ATPase sarcoplasmic/endoplasmic reticulum Ca2+ transporting 1 [Source:VGNC Symbol;Acc:VGNC:26290]
ENSBTAG00000010444	14.41	12.56	8.99	2.87	11.9867	2.87	-2.06231	2.95885e-12	8.88556e-10	ERBB3	erb-b2 receptor tyrosine kinase 3 [Source:VGNC Symbol;Acc:VGNC:28564]
ENSBTAG00000016704	1.45	1.89	1.38	8.38	1.57333	8.38	2.41313	3.38381e-12	9.99239e-10	SLC37A2	solute carrier family 37 member 2 [Source:VGNC Symbol;Acc:VGNC:34843]
ENSBTAG00000047621	2.46	1.6	4.91	45.64	2.99	45.64	3.93208	3.56399e-12	1.03519e-09	-	XP_002693919.1 apolipoprotein R [Bos taurus]
ENSBTAG00000020319	2.9	2.42	2.57	12.56	2.63	12.56	2.2557	3.79964e-12	1.08584e-09	ALOX5	arachidonate 5-lipoxygenase [Source:VGNC Symbol;Acc:VGNC:25844]
ENSBTAG00000000828	145.73	115.7	85.94	31.18	115.79	31.18	-1.89282	4.27211e-12	1.20148e-09	CAPN6	calpain 6 [Source:VGNC Symbol;Acc:VGNC:26749]
ENSBTAG00000007241	0	0	0	7.19	0.001	7.19	12.8118	5.70449e-12	1.57925e-09	SLAMF9	SLAM family member 9 [Source:VGNC Symbol;Acc:VGNC:34657]
ENSBTAG00000014172	1.79	1.38	1.23	9.41	1.46667	9.41	2.68165	6.13537e-12	1.67241e-09	FGD2	FYVE, RhoGEF and PH domain containing 2 [Source:VGNC Symbol;Acc:VGNC:28965]
ENSBTAG00000004322	23.97	15.91	19.36	72.81	19.7467	72.81	1.88253	6.29075e-12	1.68878e-09	FOS	Fos proto-onco, AP-1 transcription factor subunit [Source:VGNC Symbol;Acc:VGNC:29073]
ENSBTAG00000007153	37.66	71.54	66.79	305.29	58.6633	305.29	2.37965	6.69699e-12	1.771e-09	C1QA	complement C1q A chain [Source:VGNC Symbol;Acc:VGNC:26616]
ENSBTAG00000003408	0.15	0	0	15.09	0.05	15.09	8.23745	7.76127e-12	2.0093e-09	-	AAI22796.1 IGK protein [Bos taurus]
ENSBTAG00000046332	354.57	688.21	690.05	104.87	577.61	104.87	-2.46149	7.8249e-12	2.0093e-09	ACTA1	actin alpha 1, skeletal muscle [Source:VGNC Symbol;Acc:VGNC:25573]
ENSBTAG00000021709	3.56	2.83	3.82	18.27	3.40333	18.27	2.42446	8.68671e-12	2.17386e-09	SPI1	Spi-1 proto-onco [Source:VGNC Symbol;Acc:VGNC:35213]
ENSBTAG00000020294	6.06	6.61	7.05	26.54	6.57333	26.54	2.01347	8.71115e-12	2.17386e-09	PTPN6	protein tyrosine phosphatase non-receptor type 6 [Source:VGNC Symbol;Acc:VGNC:33541]
ENSBTAG00000021672	0.9	0.47	0.12	12.1	0.496667	12.1	4.60659	9.83541e-12	2.42033e-09	RGS1	regulator of G protein signaling 1 [Source:VGNC Symbol;Acc:VGNC:33910]
ENSBTAG00000000182	65.74	61.93	47.07	17.5	58.2467	17.5	-1.73482	1.17195e-11	2.84446e-09	SPINT2	serine peptidase inhibitor, Kunitz type 2 [Source:VGNC Symbol;Acc:VGNC:49973]
ENSBTAG00000005353	140.88	231.57	196.54	46.58	189.663	46.58	-2.02566	1.23051e-11	2.94625e-09	DES	desmin [Source:VGNC Symbol;Acc:VGNC:28013]
ENSBTAG00000025136	3.24	3.37	3.45	0.34	3.35333	0.34	-3.30199	1.27195e-11	3.00486e-09	MYOZ3	myozenin 3 [Source:VGNC Symbol;Acc:VGNC:31842]
ENSBTAG00000007828	1.13	1.13	0.97	7.13	1.07667	7.13	2.72733	1.3926e-11	3.24659e-09	SLA	Src like adaptor [Source:VGNC Symbol;Acc:VGNC:34650]
ENSBTAG00000010880	45.27	70.58	55.65	13.79	57.1667	13.79	-2.05155	1.56093e-11	3.59176e-09	TNNI2	troponin I2, fast skeletal type [Source:VGNC Symbol;Acc:VGNC:36192]
ENSBTAG00000010645	9.92	6.61	5.72	32.2	7.41667	32.2	2.11822	1.93681e-11	4.39955e-09	BOLA-DRA	major histocompatibility complex, class II, DR alpha [Source:NCBI gene (formerly Entrezgene);Acc:506214]
ENSBTAG00000004043	2.84	5.93	5.45	24.23	4.74	24.23	2.35384	2.02085e-11	4.53234e-09	-	AAI40641.1 LOC407171 protein [Bos taurus]
ENSBTAG00000006262	10.06	10.36	10.69	1.99	10.37	1.99	-2.38158	2.8213e-11	6.24848e-09	LIMS2	LIM zinc finger domain containing 2 [Source:VGNC Symbol;Acc:VGNC:30891]
MSTRG.6909	3.16	3.62	2.69	0.59	3.15667	0.59	-2.41962	2.95915e-11	6.47288e-09	--	LOW QUALITY PROTEIN: paraneoplastic antigen-like protein 8B [Bos taurus]
ENSBTAG00000022158	132.07	194.26	177.92	45.1	168.083	45.1	-1.89798	4.34269e-11	9.38339e-09	TNNT3	troponin T3, fast skeletal type [Source:VGNC Symbol;Acc:VGNC:36196]
ENSBTAG00000013155	4.53	3.94	2.47	0.5	3.64667	0.5	-2.86658	5.48305e-11	1.17047e-08	COL2A1	collagen type II alpha 1 chain [Source:VGNC Symbol;Acc:VGNC:27564]
ENSBTAG00000006707	6.77	4.09	3.62	23.54	4.82667	23.54	2.28602	5.7637e-11	1.21573e-08	ACSL5	acyl-CoA synthetase long chain family member 5 [Source:VGNC Symbol;Acc:VGNC:25567]
ENSBTAG00000021916	141.27	219.24	225.18	45.65	195.23	45.65	-2.09649	5.99763e-11	1.25019e-08	MYL4	myosin light chain 4 [Source:VGNC Symbol;Acc:VGNC:31802]
ENSBTAG00000039035	0.08	0.08	0.03	3.89	0.0633333	3.89	5.94066	6.20252e-11	1.27786e-08	HSPA6	heat shock protein family A (Hsp70) member 6 [Source:VGNC Symbol;Acc:VGNC:55236]
ENSBTAG00000008763	14.43	19.57	19.93	3.06	17.9767	3.06	-2.55452	6.42704e-11	1.3089e-08	PRR32	proline rich 32 [Source:VGNC Symbol;Acc:VGNC:33398]
ENSBTAG00000046725	231.95	374.87	326.6	79.57	311.14	79.57	-1.96727	8.96223e-11	1.80446e-08	TNNC2	troponin C2, fast skeletal type [Source:VGNC Symbol;Acc:VGNC:36190]
ENSBTAG00000015129	7.98	5.98	5.97	1.07	6.64333	1.07	-2.6343	1.20045e-10	2.38984e-08	KLK10	kallikrein related peptidase 10 [Source:VGNC Symbol;Acc:VGNC:30672]
ENSBTAG00000021218	346.69	538.32	460.11	129.3	448.373	129.3	-1.79398	2.04319e-10	4.02236e-08	MYLPF	myosin light chain, phosphorylatable, fast skeletal muscle [Source:VGNC Symbol;Acc:VGNC:31809]
ENSBTAG00000014340	9.65	22.13	17.91	2.34	16.5633	2.34	-2.82341	2.97236e-10	5.78729e-08	KERA	keratocan [Source:VGNC Symbol;Acc:VGNC:30539]
ENSBTAG00000018119	0.91	1.63	0.96	7.63	1.16667	7.63	2.70929	3.04914e-10	5.87225e-08	AOAH	acyloxyacyl hydrolase [Source:VGNC Symbol;Acc:VGNC:25971]
ENSBTAG00000010977	7.44	7.9	7.28	1.58	7.54	1.58	-2.25464	3.15138e-10	6.00388e-08	FRZB	frizzled related protein [Source:VGNC Symbol;Acc:VGNC:29124]
ENSBTAG00000008556	0.18	0.09	0.15	4.83	0.14	4.83	5.10852	3.7235e-10	7.0184e-08	POU2F2	POU class 2 homeobox 2 [Source:VGNC Symbol;Acc:VGNC:59358]
ENSBTAG00000011154	31.9	23.84	26.11	8.61	27.2833	8.61	-1.66393	3.84355e-10	7.16842e-08	SDC1	syndecan 1 [Source:VGNC Symbol;Acc:VGNC:34378]
ENSBTAG00000020034	4.51	2.81	3.13	14.83	3.48333	14.83	2.08998	4.10328e-10	7.57311e-08	LYN	LYN proto-onco, Src family tyrosine kinase [Source:VGNC Symbol;Acc:VGNC:31098]
ENSBTAG00000023144	0.72	1.15	0.66	5.68	0.843333	5.68	2.75172	4.38417e-10	8.00812e-08	PTPRC	protein tyrosine phosphatase receptor type C [Source:VGNC Symbol;Acc:VGNC:33546]
ENSBTAG00000006030	19.38	20.26	18.17	5.37	19.27	5.37	-1.84336	4.65659e-10	8.41892e-08	MYOG	myogenin [Source:VGNC Symbol;Acc:VGNC:31837]
ENSBTAG00000012514	5.31	4.02	3.34	0.8	4.22333	0.8	-2.40031	5.03519e-10	8.98869e-08	PODN	podocan [Source:VGNC Symbol;Acc:VGNC:33101]
ENSBTAG00000011500	15.3	23.02	18.67	4.73	18.9967	4.73	-2.00583	5.0732e-10	8.98869e-08	CASQ2	calsequestrin 2 [Source:VGNC Symbol;Acc:VGNC:26787]
ENSBTAG00000023806	5.87	6.55	5.57	1.33	5.99667	1.33	-2.17273	5.71615e-10	1.00276e-07	COBL	cordon-bleu WH2 repeat protein [Source:HGNC Symbol;Acc:HGNC:22199]
ENSBTAG00000006563	5.38	6.51	7.45	1.01	6.44667	1.01	-2.6742	5.80109e-10	1.00768e-07	KLHL40	kelch like family member 40 [Source:VGNC Symbol;Acc:VGNC:30665]
ENSBTAG00000018202	9.44	8.5	6.34	26.78	8.09333	26.78	1.72635	5.91524e-10	1.01198e-07	CYB561A3	cytochrome b561 family member A3 [Source:VGNC Symbol;Acc:VGNC:50258]
ENSBTAG00000001032	8.34	17.52	12.68	2.22	12.8467	2.22	-2.53276	5.96253e-10	1.01198e-07	PYGM	glycogen phosphorylase, muscle associated [Source:VGNC Symbol;Acc:VGNC:33589]
ENSBTAG00000004732	2.07	2.36	2.61	0.44	2.34667	0.44	-2.41504	5.99717e-10	1.01198e-07	SPTB	spectrin beta, erythrocytic [Source:VGNC Symbol;Acc:VGNC:35252]
ENSBTAG00000019585	5.29	7.71	7.84	1.6	6.94667	1.6	-2.11825	6.74768e-10	1.12788e-07	MYOM1	myomesin 1 [Source:VGNC Symbol;Acc:VGNC:50225]
ENSBTAG00000032996	31.9	31.06	29.93	74.61	30.9633	74.61	1.26881	7.42133e-10	1.22889e-07	P4HA1	prolyl 4-hydroxylase subunit alpha 1 [Source:VGNC Symbol;Acc:VGNC:32535]
ENSBTAG00000050197	24.62	14.95	16.98	3.5	18.85	3.5	-2.42914	8.94097e-10	1.46682e-07	C10orf99	chromosome 10 open reading frame 99 [Source:HGNC Symbol;Acc:HGNC:31428]
ENSBTAG00000000585	30.09	11.44	6.75	0.19	16.0933	0.19	-6.40432	9.81725e-10	1.5958e-07	LY6G6C	lymphocyte antigen 6 family member G6C [Source:VGNC Symbol;Acc:VGNC:31090]
ENSBTAG00000002178	16.28	8.7	9.65	2.53	11.5433	2.53	-2.18985	1.00658e-09	1.62132e-07	PPL	periplakin [Source:VGNC Symbol;Acc:VGNC:33208]
ENSBTAG00000033248	22.07	21.45	16.6	7.08	20.04	7.08	-1.50106	1.02446e-09	1.63525e-07	CDH3	cadherin 3 [Source:VGNC Symbol;Acc:VGNC:27103]
ENSBTAG00000010716	3.18	2.96	2.19	0.74	2.77667	0.74	-1.90776	1.04306e-09	1.65008e-07	FRAS1	Fraser extracellular matrix complex subunit 1 [Source:VGNC Symbol;Acc:VGNC:59334]
ENSBTAG00000015106	61.49	33.12	30.18	9.53	41.5967	9.53	-2.12592	1.10601e-09	1.73419e-07	DSP	desmoplakin [Source:VGNC Symbol;Acc:VGNC:28225]
ENSBTAG00000002319	2.62	3.57	2.88	0.87	3.02333	0.87	-1.79705	1.5402e-09	2.39379e-07	HMCN2	hemicentin 2 [Source:HGNC Symbol;Acc:HGNC:21293]
ENSBTAG00000018253	4.59	6.16	6.33	1.14	5.69333	1.14	-2.32024	1.69501e-09	2.61149e-07	CHRNA1	cholinergic receptor nicotinic alpha 1 subunit [Source:VGNC Symbol;Acc:VGNC:27322]
ENSBTAG00000008920	4.03	8.44	7.22	1.06	6.56333	1.06	-2.63036	1.71736e-09	2.62311e-07	ATP1B4	ATPase Na+/K+ transporting family member beta 4 [Source:VGNC Symbol;Acc:VGNC:26288]
ENSBTAG00000016265	40.08	29.51	25.44	96.31	31.6767	96.31	1.60427	1.76191e-09	2.66817e-07	DNAJA1	DnaJ heat shock protein family (Hsp40) member A1 [Source:VGNC Symbol;Acc:VGNC:56944]
ENSBTAG00000011680	3.87	3.52	3.01	0.65	3.46667	0.65	-2.41504	1.83402e-09	2.75383e-07	PAPLN	papilin, proteoglycan like sulfated glycoprotein [Source:VGNC Symbol;Acc:VGNC:32571]
ENSBTAG00000002430	81.81	47.34	37.19	12.29	55.4467	12.29	-2.17362	2.01934e-09	2.98704e-07	COL17A1	collagen type XVII alpha 1 chain [Source:VGNC Symbol;Acc:VGNC:27558]
ENSBTAG00000011803	72.15	137.86	125.95	26.76	111.987	26.76	-2.06518	2.02305e-09	2.98704e-07	MYH3	myosin heavy chain 3 [Source:VGNC Symbol;Acc:VGNC:53031]
ENSBTAG00000015345	7.88	4.68	3.47	0.32	5.34333	0.32	-4.0616	2.11691e-09	3.09978e-07	BNIPL	BCL2 interacting protein like [Source:VGNC Symbol;Acc:VGNC:26535]
ENSBTAG00000019686	2.27	2.66	2.69	8.95	2.54	8.95	1.81706	2.22245e-09	3.22765e-07	NCKAP1L	NCK associated protein 1 like [Source:VGNC Symbol;Acc:VGNC:31916]
ENSBTAG00000006354	0.18	0.12	0.14	5.43	0.146667	5.43	5.21034	2.34458e-09	3.37734e-07	HP	haptoglobin [Source:NCBI gene (formerly Entrezgene);Acc:280692]
ENSBTAG00000002635	0.62	0.87	0.65	10.51	0.713333	10.51	3.88104	2.43771e-09	3.48318e-07	PGLYRP1	peptidoglycan recognition protein 1 [Source:VGNC Symbol;Acc:VGNC:32791]
ENSBTAG00000001503	5.5	6.42	8.1	1.19	6.67333	1.19	-2.48745	2.60457e-09	3.69182e-07	TRIM72	tripartite motif containing 72 [Source:VGNC Symbol;Acc:VGNC:58423]
ENSBTAG00000055240	0.02	0	0	3.01	0.00666667	3.01	8.81858	3.21868e-09	4.52608e-07	-	ANN46376.1 membrane-bound immunoglobulin gamma1 heavy chain constant region, partial [Bos taurus]
ENSBTAG00000009419	25.34	14.31	11.45	3.45	17.0333	3.45	-2.30369	3.47871e-09	4.85321e-07	TRIM29	tripartite motif containing 29 [Source:VGNC Symbol;Acc:VGNC:36325]
ENSBTAG00000014100	1.97	1.15	1.88	0.13	1.66667	0.13	-3.68038	3.92081e-09	5.42725e-07	BAIAP3	BAI1 associated protein 3 [Source:VGNC Symbol;Acc:VGNC:26415]
ENSBTAG00000010517	7.44	3.41	3.88	0.8	4.91	0.8	-2.61765	4.02689e-09	5.53088e-07	EVPL	envoplakin [Source:VGNC Symbol;Acc:VGNC:55823]
ENSBTAG00000010179	46.35	39.23	37.61	16.67	41.0633	16.67	-1.3006	4.11524e-09	5.60876e-07	COL5A3	collagen type V alpha 3 chain [Source:VGNC Symbol;Acc:VGNC:27569]
ENSBTAG00000008394	14.42	16.47	27.54	2.95	19.4767	2.95	-2.72296	4.16631e-09	5.63502e-07	MYL3	myosin light chain 3 [Source:VGNC Symbol;Acc:VGNC:31801]
ENSBTAG00000045757	37.19	63.95	70.58	12	57.24	12	-2.25399	4.32597e-09	5.80663e-07	TNNC1	troponin C1, slow skeletal and cardiac type [Source:VGNC Symbol;Acc:VGNC:36189]
ENSBTAG00000000396	9.34	10.2	8.4	25.18	9.31333	25.18	1.43491	4.93127e-09	6.56934e-07	PIM1	Pim-1 proto-onco, serine/threonine kinase [Source:VGNC Symbol;Acc:VGNC:32899]
ENSBTAG00000008573	27.19	16.61	18.35	66.09	20.7167	66.09	1.67364	5.8991e-09	7.80002e-07	ZFP36	ZFP36 ring finger protein [Source:VGNC Symbol;Acc:VGNC:37162]
ENSBTAG00000022699	14.98	24.73	23.79	3.93	21.1667	3.93	-2.42919	6.03612e-09	7.92207e-07	CAV3	caveolin 3 [Source:VGNC Symbol;Acc:VGNC:26801]
ENSBTAG00000001120	3.91	5.13	5.14	0.73	4.72667	0.73	-2.69485	6.98342e-09	9.09796e-07	CORO6	coronin 6 [Source:VGNC Symbol;Acc:VGNC:27625]
ENSBTAG00000020573	16.68	11.12	7.33	2.2	11.71	2.2	-2.41217	7.3725e-09	9.53474e-07	SCUBE2	signal peptide, CUB domain and EGF like domain containing 2 [Source:VGNC Symbol;Acc:VGNC:34372]
ENSBTAG00000009707	30.83	46.55	39.34	11.48	38.9067	11.48	-1.76089	7.7024e-09	9.88921e-07	MYL1	myosin light chain 1 [Source:VGNC Symbol;Acc:VGNC:31799]
ENSBTAG00000014612	0.72	0.84	0.71	3.52	0.756667	3.52	2.21785	8.05725e-09	1.02704e-06	DOCK2	dedicator of cytokinesis 2 [Source:VGNC Symbol;Acc:VGNC:28157]
ENSBTAG00000015032	5.57	7.36	9.3	29.1	7.41	29.1	1.97347	8.28986e-09	1.04914e-06	CD14	CD14 molecule [Source:VGNC Symbol;Acc:VGNC:27003]
ENSBTAG00000000106	13.86	8.05	9.02	1.84	10.31	1.84	-2.48627	9.87093e-09	1.24038e-06	DIPK1C	divergent protein kinase domain 1C [Source:VGNC Symbol;Acc:VGNC:28826]
ENSBTAG00000033008	8.16	13.41	12.25	2.31	11.2733	2.31	-2.28695	1.03081e-08	1.28619e-06	MYOZ1	myozenin 1 [Source:VGNC Symbol;Acc:VGNC:31840]
ENSBTAG00000011424	197.77	284.36	261.31	83.72	247.813	83.72	-1.56561	1.07702e-08	1.33445e-06	TPM2	tropomyosin 2 [Source:VGNC Symbol;Acc:VGNC:36252]
ENSBTAG00000018369	93.66	148.97	208.04	31.09	150.223	31.09	-2.27259	1.08569e-08	1.33585e-06	MYL2	myosin light chain 2 [Source:VGNC Symbol;Acc:VGNC:31800]
ENSBTAG00000046585	3.52	4.58	3.62	0.83	3.90667	0.83	-2.23475	1.16397e-08	1.42229e-06	RTL1	retrotransposon Gag like 1 [Source:VGNC Symbol;Acc:VGNC:34199]
ENSBTAG00000002982	3.4	1.78	2.29	0.38	2.49	0.38	-2.71207	1.20477e-08	1.46207e-06	PITPNM3	PITPNM family member 3 [Source:VGNC Symbol;Acc:VGNC:52807]
ENSBTAG00000001078	18.58	23.89	31.3	6.07	24.59	6.07	-2.0183	1.40104e-08	1.68868e-06	SRL	sarcalumenin [Source:HGNC Symbol;Acc:HGNC:11295]
ENSBTAG00000020223	11.74	20.45	17.91	3.74	16.7	3.74	-2.15874	1.41463e-08	1.69354e-06	CASQ1	calsequestrin 1 [Source:VGNC Symbol;Acc:VGNC:26786]
ENSBTAG00000033268	2.56	2.73	2.48	0.81	2.59	0.81	-1.67696	1.51701e-08	1.7929e-06	ZFHX4	zinc finger homeobox 4 [Source:VGNC Symbol;Acc:VGNC:37158]
ENSBTAG00000047231	21.67	30.15	34.35	6.36	28.7233	6.36	-2.17512	1.51786e-08	1.7929e-06	TNNI1	troponin I1, slow skeletal type [Source:VGNC Symbol;Acc:VGNC:36191]
ENSBTAG00000006566	0.05	0	0	5.11	0.0166667	5.11	8.26021	1.67947e-08	1.97065e-06	FFAR2	free fatty acid receptor 2 [Source:NCBI gene (formerly Entrezgene);Acc:522431]
ENSBTAG00000019872	1.4	1.64	1.72	7.86	1.58667	7.86	2.30853	1.70318e-08	1.98533e-06	PIK3AP1	phosphoinositide-3-kinase adaptor protein 1 [Source:VGNC Symbol;Acc:VGNC:54469]
ENSBTAG00000002129	29.59	19.09	19.21	6.8	22.63	6.8	-1.73463	1.71706e-08	1.98842e-06	KLF5	Kruppel like factor 5 [Source:VGNC Symbol;Acc:VGNC:30631]
ENSBTAG00000007740	605.13	410.19	513.01	180.26	509.443	180.26	-1.49884	1.8602e-08	2.14019e-06	MDK	midkine [Source:VGNC Symbol;Acc:VGNC:49556]
ENSBTAG00000002834	3.91	4.71	6.54	0.84	5.05333	0.84	-2.58877	2.07603e-08	2.37311e-06	CCDC69	coiled-coil domain containing 69 [Source:VGNC Symbol;Acc:VGNC:26911]
ENSBTAG00000004903	215.52	111.04	134.77	42.17	153.777	42.17	-1.86655	2.23874e-08	2.54269e-06	KRT15	keratin 15 [Source:VGNC Symbol;Acc:VGNC:50396]
MSTRG.5730	4.7	5.78	6.47	1.63	5.65	1.63	-1.79338	2.40561e-08	2.71481e-06	--	RNA-binding protein 25-like, partial [Oncorhynchus kisutch]
ENSBTAG00000005215	1.66	1.62	2.84	10.85	2.04	10.85	2.41105	2.66151e-08	2.9846e-06	IL10RA	interleukin 10 receptor subunit alpha [Source:VGNC Symbol;Acc:VGNC:30107]
ENSBTAG00000015470	6.89	9.95	9.76	1.9	8.86667	1.9	-2.22239	3.00627e-08	3.35e-06	SYPL2	synaptophysin like 2 [Source:VGNC Symbol;Acc:VGNC:54496]
ENSBTAG00000013760	6.34	4.33	3.58	1.14	4.75	1.14	-2.05889	3.21655e-08	3.56193e-06	COL4A6	collagen type IV alpha 6 chain [Source:VGNC Symbol;Acc:VGNC:27567]
ENSBTAG00000047107	0	0	0	1.49	0.001	1.49	10.5411	3.25853e-08	3.586e-06	TNIP3	TNFAIP3 interacting protein 3 [Source:VGNC Symbol;Acc:VGNC:36181]
ENSBTAG00000021189	11.94	20.71	21.37	4.15	18.0067	4.15	-2.11735	3.3212e-08	3.6324e-06	ARHGAP36	Rho GTPase activating protein 36 [Source:VGNC Symbol;Acc:VGNC:26093]
ENSBTAG00000017183	20.49	26.16	21.62	6.92	22.7567	6.92	-1.71745	3.59117e-08	3.90358e-06	PDLIM3	PDZ and LIM domain 3 [Source:VGNC Symbol;Acc:VGNC:32709]
ENSBTAG00000053016	0	0.04	0.1	9.66	0.0466667	9.66	7.69349	3.65307e-08	3.94665e-06	CATHL4	cathelicidin 4 [Source:NCBI gene (formerly Entrezgene);Acc:282166]
ENSBTAG00000020979	42.93	34.9	30.52	13.88	36.1167	13.88	-1.37966	3.84881e-08	4.13292e-06	NGFR	nerve growth factor receptor [Source:VGNC Symbol;Acc:VGNC:32062]
ENSBTAG00000007741	15.62	7.04	3.68	0.49	8.78	0.49	-4.16337	4.09552e-08	4.37135e-06	CRLF1	cytokine receptor like factor 1 [Source:VGNC Symbol;Acc:VGNC:27717]
ENSBTAG00000013176	23.17	14.73	11.1	3.94	16.3333	3.94	-2.05155	4.31479e-08	4.57781e-06	SMOC2	SPARC related modular calcium binding 2 [Source:VGNC Symbol;Acc:VGNC:35027]
ENSBTAG00000010664	0.15	0.28	0.29	2.88	0.24	2.88	3.58496	4.76256e-08	5.0228e-06	PRKCQ	protein kinase C theta [Source:VGNC Symbol;Acc:VGNC:33334]
ENSBTAG00000031519	0	0	0	3.11	0.001	3.11	11.6027	5.42506e-08	5.68764e-06	NGP	neutrophilic granule protein-like [Source:NCBI gene (formerly Entrezgene);Acc:788112]
ENSBTAG00000006864	3.1	3.77	2.15	0.61	3.00667	0.61	-2.30128	5.6521e-08	5.89082e-06	-	XP_024839717.1 complement C4-like isoform X3 [Bos taurus]
ENSBTAG00000020921	0.75	0.51	0.52	3.84	0.593333	3.84	2.69419	6.65448e-08	6.89498e-06	PRKCB	protein kinase C beta [Source:VGNC Symbol;Acc:VGNC:33328]
ENSBTAG00000046350	48.75	23.24	22.07	6.97	31.3533	6.97	-2.16939	6.96316e-08	7.16158e-06	PKP1	plakophilin 1 [Source:VGNC Symbol;Acc:VGNC:97302]
ENSBTAG00000003396	16.05	14.6	16.02	44.6	15.5567	44.6	1.51951	7.04861e-08	7.16158e-06	MAFB	MAF bZIP transcription factor B [Source:VGNC Symbol;Acc:VGNC:31139]
ENSBTAG00000010155	8.67	17.46	18.61	69.29	14.9133	69.29	2.21604	7.06056e-08	7.16158e-06	-	NP_001029392.1 regakine-1 precursor [Bos taurus]
ENSBTAG00000007480	83.42	85.17	74.99	37.28	81.1933	37.28	-1.12296	7.07347e-08	7.16158e-06	CIRBP	cold inducible RNA binding protein [Source:VGNC Symbol;Acc:VGNC:52752]
ENSBTAG00000011392	19.12	42.95	38.04	7.66	33.37	7.66	-2.12314	7.40233e-08	7.45196e-06	MYBPC1	myosin binding protein C1 [Source:VGNC Symbol;Acc:VGNC:31780]
ENSBTAG00000000731	6.64	4.55	4.28	1.16	5.15667	1.16	-2.15231	7.51584e-08	7.52349e-06	WFIKKN2	WAP, follistatin/kazal, immunoglobulin, kunitz and netrin domain containing 2 [Source:VGNC Symbol;Acc:VGNC:55888]
ENSBTAG00000012818	7.98	11.79	10.09	1.83	9.95333	1.83	-2.44334	8.57828e-08	8.53876e-06	PDLIM5	PDZ and LIM domain 5 [Source:VGNC Symbol;Acc:VGNC:32711]
ENSBTAG00000026586	13.1	11.38	9.91	3.51	11.4633	3.51	-1.70748	9.27672e-08	9.1824e-06	PPP1R14C	protein phosphatase 1 regulatory inhibitor subunit 14C [Source:VGNC Symbol;Acc:VGNC:33227]
ENSBTAG00000016683	11.46	7.32	7.95	27.71	8.91	27.71	1.63691	1.03027e-07	1.01413e-05	NFKBIA	NFKB inhibitor alpha [Source:VGNC Symbol;Acc:VGNC:32045]
ENSBTAG00000021467	127.34	84.53	66.25	26.96	92.7067	26.96	-1.78185	1.0477e-07	1.02559e-05	IGFBP6	insulin like growth factor binding protein 6 [Source:VGNC Symbol;Acc:VGNC:30088]
ENSBTAG00000019378	2.05	2.36	1.41	0.26	1.94	0.26	-2.89947	1.06795e-07	1.03967e-05	KIAA1755	KIAA1755 [Source:VGNC Symbol;Acc:VGNC:30576]
ENSBTAG00000052689	0	0	0	7.76	0.001	7.76	12.9218	1.09505e-07	1.06023e-05	-	AAI02190.1 IGL@ protein [Bos taurus]
ENSBTAG00000011530	4.02	4.26	4.41	0.98	4.23	0.98	-2.1098	1.15504e-07	1.11223e-05	CDH15	cadherin 15 [Source:VGNC Symbol;Acc:VGNC:27094]
ENSBTAG00000024869	7.19	3.32	4.03	0.77	4.84667	0.77	-2.65406	1.19553e-07	1.14209e-05	CX3CL1	C-X3-C motif chemokine ligand 1 [Source:VGNC Symbol;Acc:VGNC:52190]
ENSBTAG00000007331	12.78	14.52	12.83	30.57	13.3767	30.57	1.1924	1.19895e-07	1.14209e-05	PLOD2	procollagen-lysine,2-oxoglutarate 5-dioxygenase 2 [Source:VGNC Symbol;Acc:VGNC:33040]
ENSBTAG00000015222	5.2	6.89	4.83	23.95	5.64	23.95	2.08626	1.21948e-07	1.15544e-05	RSRP1	arginine and serine rich protein 1 [Source:VGNC Symbol;Acc:VGNC:50105]
ENSBTAG00000004641	3.61	2.5	1.8	0.55	2.63667	0.55	-2.26121	1.28602e-07	1.21201e-05	PLEKHA6	pleckstrin homology domain containing A6 [Source:VGNC Symbol;Acc:VGNC:59357]
ENSBTAG00000017135	18.52	27.3	20.63	61.04	22.15	61.04	1.46245	1.44511e-07	1.35473e-05	CTSS	cathepsin S [Source:VGNC Symbol;Acc:VGNC:27818]
MSTRG.11511	5.97	7.41	4.92	2.02	6.1	2.02	-1.59445	1.56572e-07	1.46008e-05	Pol	T-lymphocyte surface antigen Ly-9 isoform X1 [Bos taurus]
ENSBTAG00000014614	143.32	120.74	136.07	54.62	133.377	54.62	-1.28801	1.65133e-07	1.53184e-05	ACTA2	actin alpha 2, smooth muscle [Source:NCBI gene (formerly Entrezgene);Acc:515610]
ENSBTAG00000013744	13.34	12.04	10.93	4.86	12.1033	4.86	-1.31638	1.74176e-07	1.60732e-05	SYNPO	synaptopodin [Source:VGNC Symbol;Acc:VGNC:35530]
ENSBTAG00000018267	3.22	4.97	4.25	0.42	4.14667	0.42	-3.30349	2.02278e-07	1.85698e-05	TRIM54	tripartite motif containing 54 [Source:VGNC Symbol;Acc:VGNC:36340]
ENSBTAG00000008074	40.52	27.38	18.94	8.25	28.9467	8.25	-1.81093	2.06202e-07	1.88324e-05	C1QTNF6	C1q and TNF related 6 [Source:VGNC Symbol;Acc:VGNC:26626]
ENSBTAG00000033835	32.81	32.54	14.17	6.13	26.5067	6.13	-2.1124	2.21518e-07	2.01275e-05	MPZ	myelin protein zero [Source:VGNC Symbol;Acc:VGNC:31591]
ENSBTAG00000008868	4.16	7.37	8.36	1.14	6.63	1.14	-2.53998	2.22851e-07	2.01453e-05	CAPN3	calpain 3 [Source:VGNC Symbol;Acc:VGNC:26747]
ENSBTAG00000009696	23.05	35.76	33.68	9.98	30.83	9.98	-1.62722	2.2736e-07	2.04485e-05	ACTN2	actinin alpha 2 [Source:VGNC Symbol;Acc:VGNC:25582]
ENSBTAG00000048268	0.08	0	0	6.54	0.0266667	6.54	7.93811	2.30543e-07	2.06301e-05	-	XP_002684044.5 immunoglobulin heavy variable 4-38-2 [Bos taurus]
ENSBTAG00000011043	3.96	4.74	4.4	15.42	4.36667	15.42	1.8202	2.3606e-07	2.10176e-05	RAC2	Rac family small GTPase 2 [Source:VGNC Symbol;Acc:VGNC:49061]
ENSBTAG00000017863	2.89	3.76	2.95	14.18	3.2	14.18	2.14771	2.37635e-07	2.1052e-05	SRGN	serglycin [Source:VGNC Symbol;Acc:VGNC:35280]
ENSBTAG00000051981	0	0.05	0.05	1.58	0.0333333	1.58	5.56682	2.47728e-07	2.1837e-05	-	XP_010809875.3 tyrosine-protein phosphatase non-receptor type substrate 1-like isoform X1 [Bos taurus]
ENSBTAG00000019876	4.71	3.96	2.19	0.71	3.62	0.71	-2.3501	2.53854e-07	2.22663e-05	DSC1	desmocollin 1 [Source:VGNC Symbol;Acc:VGNC:28212]
ENSBTAG00000047491	2.7	4.18	4.1	0.87	3.66	0.87	-2.07276	2.70575e-07	2.3616e-05	CACNA1S	calcium voltage-gated channel subunit alpha1 S [Source:VGNC Symbol;Acc:VGNC:59326]
ENSBTAG00000015238	12.64	7.56	5.64	1.99	8.61333	1.99	-2.1138	2.79249e-07	2.42536e-05	DSC3	desmocollin 3 [Source:VGNC Symbol;Acc:VGNC:28214]
ENSBTAG00000020554	8.27	9.34	7.17	30.45	8.26	30.45	1.88223	2.81135e-07	2.42983e-05	AIF1	allograft inflammatory factor 1 [Source:VGNC Symbol;Acc:VGNC:25759]
ENSBTAG00000015132	4.54	5.34	1.88	0.49	3.92	0.49	-3	2.91397e-07	2.49618e-05	RXFP2	relaxin family peptide receptor 2 [Source:VGNC Symbol;Acc:VGNC:52821]
ENSBTAG00000021132	8.57	9.84	13.91	2.87	10.7733	2.87	-1.90834	2.9163e-07	2.49618e-05	SYNPO2L	synaptopodin 2 like [Source:VGNC Symbol;Acc:VGNC:54495]
ENSBTAG00000018077	25.91	15.86	8.11	2.74	16.6267	2.74	-2.60125	3.00758e-07	2.56194e-05	LYPD3	LY6/PLAUR domain containing 3 [Source:VGNC Symbol;Acc:VGNC:31101]
ENSBTAG00000003152	4.67	4.17	2.96	17.3	3.93333	17.3	2.13695	3.06135e-07	2.59527e-05	IFI27	putative ISG12(a) protein [Source:NCBI gene (formerly Entrezgene);Acc:507138]
ENSBTAG00000039160	2.23	3.48	2.47	9.88	2.72667	9.88	1.85737	3.16219e-07	2.66798e-05	VAV1	vav guanine nucleotide exchange factor 1 [Source:VGNC Symbol;Acc:VGNC:36772]
ENSBTAG00000005974	12.67	21.67	20.19	4.37	18.1767	4.37	-2.05638	3.23243e-07	2.71432e-05	APOBEC2	apolipoprotein B mRNA editing enzyme catalytic subunit 2 [Source:VGNC Symbol;Acc:VGNC:26028]
ENSBTAG00000015912	12.6	5.09	2.27	0.38	6.65333	0.38	-4.13001	3.29897e-07	2.75332e-05	DMKN	dermokine [Source:VGNC Symbol;Acc:VGNC:28107]
ENSBTAG00000030965	65.92	61.45	53.88	27.5	60.4167	27.5	-1.13551	3.30995e-07	2.75332e-05	MCM7	minichromosome maintenance complex component 7 [Source:VGNC Symbol;Acc:VGNC:31313]
ENSBTAG00000013162	212.3	155.93	88.42	498.08	152.217	498.08	1.71025	3.54022e-07	2.9311e-05	HSPA8	heat shock protein family A (Hsp70) member 8 [Source:VGNC Symbol;Acc:VGNC:54632]
ENSBTAG00000016267	59.15	58.84	45.23	22.88	54.4067	22.88	-1.2497	4.03143e-07	3.32227e-05	SERPING1	serpin family G member 1 [Source:VGNC Symbol;Acc:VGNC:54891]
ENSBTAG00000013831	9.22	7.42	4.2	1.85	6.94667	1.85	-1.9088	4.24154e-07	3.47924e-05	DSG1	desmoglein 1 [Source:VGNC Symbol;Acc:VGNC:28220]
ENSBTAG00000027625	42.39	20.42	18.76	6.82	27.19	6.82	-1.99523	4.65539e-07	3.80112e-05	SFRP1	secreted frizzled related protein 1 [Source:VGNC Symbol;Acc:VGNC:34520]
ENSBTAG00000012640	0.16	0.22	0	6.73	0.126667	6.73	5.7315	4.85612e-07	3.94683e-05	S100A8	S100 calcium binding protein A8 [Source:VGNC Symbol;Acc:VGNC:34246]
ENSBTAG00000008688	15.02	14.52	11.65	5.41	13.73	5.41	-1.34363	4.91665e-07	3.97777e-05	HEYL	hes related family bHLH transcription factor with YRPW motif like [Source:VGNC Symbol;Acc:VGNC:29830]
ENSBTAG00000012036	4.88	3.65	2.31	0.86	3.61333	0.86	-2.07092	5.35089e-07	4.30942e-05	HR	HR lysine demethylase and nuclear receptor corepressor [Source:VGNC Symbol;Acc:VGNC:29950]
ENSBTAG00000008842	2.73	2.98	3.55	0.68	3.08667	0.68	-2.18244	5.448e-07	4.36776e-05	JPH1	junctophilin 1 [Source:VGNC Symbol;Acc:VGNC:30380]
ENSBTAG00000030974	17.51	12.95	14.72	4.79	15.06	4.79	-1.65262	5.68245e-07	4.53217e-05	TUBA4A	tubulin alpha 4a [Source:VGNC Symbol;Acc:VGNC:49986]
ENSBTAG00000047700	0	0.39	0.24	569.72	0.21	569.72	11.4056	5.73773e-07	4.53217e-05	-	NP_001192115.1 IgM precursor [Bos taurus]
ENSBTAG00000019791	6.54	2.43	3.39	0.54	4.12	0.54	-2.93161	5.74044e-07	4.53217e-05	GRHL3	grainyhead like transcription factor 3 [Source:VGNC Symbol;Acc:VGNC:29636]
ENSBTAG00000013347	14.35	15.04	15.06	4.99	14.8167	4.99	-1.57011	5.75538e-07	4.53217e-05	DMPK	DM1 protein kinase [Source:VGNC Symbol;Acc:VGNC:28109]
ENSBTAG00000019517	140.28	108.01	108.61	53.31	118.967	53.31	-1.15808	7.09195e-07	5.55996e-05	ELN	elastin [Source:NCBI gene (formerly Entrezgene);Acc:280781]
ENSBTAG00000019722	3.92	3.16	3.62	0.93	3.56667	0.93	-1.93927	7.24593e-07	5.65566e-05	GUCY2C	guanylate cyclase 2C [Source:VGNC Symbol;Acc:VGNC:29722]
ENSBTAG00000005408	13.04	20.02	11.63	41.5	14.8967	41.5	1.47812	7.63975e-07	5.93689e-05	CLK1	CDC like kinase 1 [Source:VGNC Symbol;Acc:VGNC:27448]
ENSBTAG00000006877	16.63	16.45	19.16	6.7	17.4133	6.7	-1.37796	7.85618e-07	6.07842e-05	MMP16	matrix metallopeptidase 16 [Source:VGNC Symbol;Acc:VGNC:31521]
ENSBTAG00000021464	13.82	10.97	11.88	4.66	12.2233	4.66	-1.39124	8.11107e-07	6.24835e-05	SPRYD3	SPRY domain containing 3 [Source:VGNC Symbol;Acc:VGNC:35245]
ENSBTAG00000000672	5.23	3.9	4.27	12.88	4.46667	12.88	1.52786	8.6563e-07	6.63949e-05	OTULINL	OTU deubiquitinase with linear linkage specificity like [Source:VGNC Symbol;Acc:VGNC:28712]
ENSBTAG00000046295	219.4	186.83	92.04	46.93	166.09	46.93	-1.82338	9.09384e-07	6.94503e-05	CCER2	coiled-coil glutamate rich protein 2 [Source:VGNC Symbol;Acc:VGNC:52185]
ENSBTAG00000016997	0.69	1.97	1.92	9.62	1.52667	9.62	2.65565	9.28763e-07	7.06258e-05	-	XP_019835732.1 PREDICTED: sialic acid-binding Ig-like lectin 11 isoform X1 [Bos indicus]
ENSBTAG00000024137	12.28	11.23	8.06	3.93	10.5233	3.93	-1.42099	9.34034e-07	7.07231e-05	PTCH2	patched 2 [Source:VGNC Symbol;Acc:VGNC:33492]
ENSBTAG00000018331	91.09	81.69	79.9	37.79	84.2267	37.79	-1.15627	9.43215e-07	7.11144e-05	CLEC3B	C-type lectin domain family 3 member B [Source:VGNC Symbol;Acc:VGNC:27429]
ENSBTAG00000020426	17.64	15.55	12.42	5.78	15.2033	5.78	-1.39525	9.69298e-07	7.27713e-05	TFAP2B	transcription factor AP-2 beta [Source:VGNC Symbol;Acc:VGNC:35777]
ENSBTAG00000014143	1.99	2.85	3.52	0.41	2.78667	0.41	-2.76484	1.04774e-06	7.83285e-05	ASB5	ankyrin repeat and SOCS box containing 5 [Source:VGNC Symbol;Acc:VGNC:26198]
ENSBTAG00000003022	0	0	0	5.27	0.001	5.27	12.3636	1.06854e-06	7.95481e-05	CAMP	cathelicidin antimicrobial peptide [Source:NCBI gene (formerly Entrezgene);Acc:317650]
ENSBTAG00000046924	14.64	15.73	10.29	4.91	13.5533	4.91	-1.46485	1.11152e-06	8.24012e-05	SEMA3G	semaphorin 3G [Source:VGNC Symbol;Acc:VGNC:34432]
ENSBTAG00000019807	15.26	10.61	9.13	4.23	11.6667	4.23	-1.46366	1.22851e-06	9.06947e-05	COL27A1	collagen type XXVII alpha 1 chain [Source:VGNC Symbol;Acc:VGNC:56941]
ENSBTAG00000005658	9.35	7.9	5.95	2.43	7.73333	2.43	-1.67013	1.28045e-06	9.4137e-05	ECE2	endothelin converting enzyme 2 [Source:VGNC Symbol;Acc:VGNC:28303]
ENSBTAG00000052903	0	0.04	0	5.37	0.0133333	5.37	8.65374	1.30826e-06	9.5784e-05	-	NP_777252.1 cathelicidin-4 precursor [Bos taurus]
ENSBTAG00000040460	6.21	7.08	3.7	0.93	5.66333	0.93	-2.60635	1.3669e-06	9.96656e-05	KRT23	keratin 23 [Source:VGNC Symbol;Acc:VGNC:30722]
ENSBTAG00000040116	272.14	313.18	370.41	126.14	318.577	126.14	-1.33661	1.40888e-06	0.00010192	H1-10	H1.10 linker histone [Source:VGNC Symbol;Acc:VGNC:83614]
ENSBTAG00000014204	75.41	56.69	49.87	23.8	60.6567	23.8	-1.3497	1.47119e-06	0.000105962	S100A16	S100 calcium binding protein A16 [Source:VGNC Symbol;Acc:VGNC:34241]
ENSBTAG00000010741	50.33	94.08	69.88	23.4	71.43	23.4	-1.61002	1.5191e-06	0.000108967	KLHL41	kelch like family member 41 [Source:VGNC Symbol;Acc:VGNC:30666]
ENSBTAG00000015460	13.39	8.84	8.81	3.2	10.3467	3.2	-1.69302	1.52521e-06	0.000108967	TP63	tumor protein p63 [Source:VGNC Symbol;Acc:VGNC:36240]
ENSBTAG00000007439	5.11	4.19	2.9	1.38	4.06667	1.38	-1.55918	1.53809e-06	0.000109445	TENM4	teneurin transmembrane protein 4 [Source:VGNC Symbol;Acc:VGNC:35744]
ENSBTAG00000009736	5.39	4.43	4	1.64	4.60667	1.64	-1.49003	1.62788e-06	0.000115371	CDC42BPG	CDC42 binding protein kinase gamma [Source:VGNC Symbol;Acc:VGNC:27071]
ENSBTAG00000048585	21.94	43.74	26.74	7.13	30.8067	7.13	-2.11127	1.65421e-06	0.00011677	SLN	sarcolipin [Source:NCBI gene (formerly Entrezgene);Acc:100296455]
ENSBTAG00000014977	4.78	4.2	2.01	0.29	3.66333	0.29	-3.65903	1.68225e-06	0.000118278	ALX1	ALX homeobox 1 [Source:VGNC Symbol;Acc:VGNC:25853]
ENSBTAG00000018413	4.1	1.93	2.43	0.3	2.82	0.3	-3.23266	1.71175e-06	0.000119877	TENT5B	terminal nucleotidyltransferase 5B [Source:VGNC Symbol;Acc:VGNC:28816]
ENSBTAG00000009165	4.4	4.33	4.09	1.27	4.27333	1.27	-1.75053	1.73998e-06	0.000121374	LPIN3	lipin 3 [Source:VGNC Symbol;Acc:VGNC:30968]
ENSBTAG00000051083	3.62	2.31	3.04	0.71	2.99	0.71	-2.07425	1.80755e-06	0.000125593	WNT4	Wnt family member 4 [Source:VGNC Symbol;Acc:VGNC:36959]
ENSBTAG00000011600	0.12	0.13	0.21	1.98	0.153333	1.98	3.69076	1.82793e-06	0.000126513	MAP3K8	mitogen-activated protein kinase kinase kinase 8 [Source:VGNC Symbol;Acc:VGNC:31202]
ENSBTAG00000003512	1.11	1.35	1.8	0.22	1.42	0.22	-2.69032	1.84697e-06	0.000127333	MYH7B	myosin heavy chain 7B [Source:VGNC Symbol;Acc:VGNC:50024]
ENSBTAG00000005534	25.26	47.65	36.74	11.55	36.55	11.55	-1.66198	1.86716e-06	0.000127731	ENO3	enolase 3 [Source:VGNC Symbol;Acc:VGNC:28498]
ENSBTAG00000012219	8.15	5.28	6.3	2.35	6.57667	2.35	-1.4847	1.86717e-06	0.000127731	CSPG4	chondroitin sulfate proteoglycan 4 [Source:VGNC Symbol;Acc:VGNC:57158]
ENSBTAG00000000582	9.16	4.11	4.92	0.9	6.06333	0.9	-2.75211	1.87862e-06	0.000128021	LY6G6E	lymphocyte antigen 6 complex, locus G6E [Source:NCBI gene (formerly Entrezgene);Acc:512743]
ENSBTAG00000003938	55.18	64.59	48.4	26.08	56.0567	26.08	-1.10394	1.95636e-06	0.000132697	FNDC1	fibronectin type III domain containing 1 [Source:VGNC Symbol;Acc:VGNC:58376]
ENSBTAG00000007164	11.17	7.23	5.01	2.03	7.80333	2.03	-1.94261	1.96223e-06	0.000132697	FGFR3	fibroblast growth factor receptor 3 [Source:VGNC Symbol;Acc:VGNC:50180]
ENSBTAG00000026913	4.15	4.46	4.4	1.06	4.33667	1.06	-2.03252	1.97605e-06	0.000133124	HHIPL1	HHIP like 1 [Source:VGNC Symbol;Acc:VGNC:29841]
ENSBTAG00000017461	4.41	4.34	5.19	13.05	4.64667	13.05	1.48978	2.1326e-06	0.000143126	SLC16A3	solute carrier family 16 member 3 [Source:VGNC Symbol;Acc:VGNC:34689]
ENSBTAG00000008611	394.72	264.77	265.53	128.39	308.34	128.39	-1.26399	2.38413e-06	0.000159404	IGFBP4	insulin like growth factor binding protein 4 [Source:VGNC Symbol;Acc:VGNC:30086]
ENSBTAG00000015396	3.62	5.19	6.87	0.93	5.22667	0.93	-2.49059	2.46447e-06	0.000164156	RBM24	RNA binding motif protein 24 [Source:VGNC Symbol;Acc:VGNC:33793]
ENSBTAG00000026523	64.03	56.63	56.47	28.17	59.0433	28.17	-1.06761	2.56686e-06	0.000170336	PLAGL1	PLAG1 like zinc finger 1 [Source:VGNC Symbol;Acc:VGNC:32972]
ENSBTAG00000016279	58.95	53.76	40.14	22.02	50.95	22.02	-1.21027	2.7057e-06	0.000178879	EMILIN3	elastin microfibril interfacer 3 [Source:VGNC Symbol;Acc:VGNC:28475]
ENSBTAG00000017509	1.45	2.67	3.09	0.39	2.40333	0.39	-2.62349	2.76641e-06	0.000182187	MYPN	myopalladin [Source:VGNC Symbol;Acc:VGNC:31843]
ENSBTAG00000012405	21.67	19.72	13.74	7.34	18.3767	7.34	-1.32402	2.77631e-06	0.000182187	PEAR1	platelet endothelial aggregation receptor 1 [Source:VGNC Symbol;Acc:VGNC:32734]
ENSBTAG00000017181	17.48	26.88	19.27	6.31	21.21	6.31	-1.74903	2.79515e-06	0.000182747	MACROD1	mono-ADP ribosylhydrolase 1 [Source:VGNC Symbol;Acc:VGNC:56272]
ENSBTAG00000001492	0.85	0.75	0.59	3.98	0.73	3.98	2.4468	2.86211e-06	0.000186437	FYB1	FYN binding protein 1 [Source:VGNC Symbol;Acc:VGNC:29160]
ENSBTAG00000012109	5.04	5.47	4.3	0.91	4.93667	0.91	-2.4396	3.11236e-06	0.000201996	EDN3	endothelin 3 [Source:VGNC Symbol;Acc:VGNC:56185]
ENSBTAG00000002898	6.4	9.07	9.41	2.65	8.29333	2.65	-1.64596	3.21322e-06	0.00020776	UNC45B	unc-45 myosin chaperone B [Source:VGNC Symbol;Acc:VGNC:36668]
ENSBTAG00000012815	0.14	0.42	0.1	4.75	0.22	4.75	4.43235	3.22463e-06	0.00020776	CLEC12A	C-type lectin domain family 12 member A [Source:VGNC Symbol;Acc:VGNC:27423]
ENSBTAG00000027629	8.49	9.73	10.55	2.91	9.59	2.91	-1.72051	3.24486e-06	0.000208306	-	XP_010818659.1 ankyrin-1 isoform X10 [Bos taurus]
ENSBTAG00000038337	0	0.36	0.13	6.01	0.163333	6.01	5.20147	3.36102e-06	0.000214984	MZB1	marginal zone B and B1 cell specific protein [Source:VGNC Symbol;Acc:VGNC:31849]
ENSBTAG00000000442	20.1	15.93	14	6.07	16.6767	6.07	-1.45806	3.40143e-06	0.000216786	RBP4	retinol binding protein 4 [Source:VGNC Symbol;Acc:VGNC:33815]
ENSBTAG00000000836	9.89	7.9	7.77	2.95	8.52	2.95	-1.53014	3.5839e-06	0.000227597	KRT8	keratin 8 [Source:VGNC Symbol;Acc:VGNC:50407]
ENSBTAG00000004556	20.2	19.86	24.56	48.73	21.54	48.73	1.17779	3.70842e-06	0.000234664	SLC2A3	solute carrier family 2 member 3 [Source:NCBI gene (formerly Entrezgene);Acc:282358]
ENSBTAG00000014581	1.29	2.2	1.35	0.12	1.61333	0.12	-3.74894	3.78327e-06	0.000238166	MLIP	muscular LMNA interacting protein [Source:VGNC Symbol;Acc:VGNC:31499]
ENSBTAG00000004767	1.02	0.98	0.89	4.21	0.963333	4.21	2.12771	3.79065e-06	0.000238166	SYK	spleen associated tyrosine kinase [Source:VGNC Symbol;Acc:VGNC:35513]
ENSBTAG00000053540	23.69	13.34	3.41	0.22	13.48	0.22	-5.93717	3.80617e-06	0.000238296	-	XP_024845595.1 protein S100-A7-like [Bos taurus]
ENSBTAG00000019521	5.24	10.02	8.25	1.24	7.83667	1.24	-2.6599	3.89996e-06	0.00024253	COX6A2	cytochrome c oxidase subunit 6A2 [Source:VGNC Symbol;Acc:VGNC:27637]
ENSBTAG00000019106	74.79	60.14	76.75	158.23	70.56	158.23	1.1651	3.90117e-06	0.00024253	EIF1B	eukaryotic translation initiation factor 1B [Source:VGNC Symbol;Acc:VGNC:28378]
ENSBTAG00000002402	60.44	60.58	66.81	30.13	62.61	30.13	-1.05519	3.921e-06	0.00024291	IGF2R	insulin like growth factor 2 receptor [Source:VGNC Symbol;Acc:VGNC:30082]
ENSBTAG00000047676	5.95	3.02	5.65	0.85	4.87333	0.85	-2.51937	3.97035e-06	0.00024511	PRODH	proline dehydrogenase (oxidase) 1 [Source:NCBI gene (formerly Entrezgene);Acc:505094]
ENSBTAG00000008301	2.62	2.54	1.93	0.71	2.36333	0.71	-1.73493	4.00988e-06	0.000246691	WNK2	WNK lysine deficient protein kinase 2 [Source:VGNC Symbol;Acc:VGNC:36950]
ENSBTAG00000012558	3.29	2.65	2.5	0.94	2.81333	0.94	-1.58155	4.07363e-06	0.000249453	ADAMTS12	ADAM metallopeptidase with thrombospondin type 1 motif 12 [Source:VGNC Symbol;Acc:VGNC:25616]
ENSBTAG00000005012	7.29	5.05	3.61	15.82	5.31667	15.82	1.57316	4.08294e-06	0.000249453	HSPH1	heat shock protein family H (Hsp110) member 1 [Source:VGNC Symbol;Acc:VGNC:53817]
ENSBTAG00000014149	0.4	0.92	0.14	8.11	0.486667	8.11	4.0587	4.56909e-06	0.000278197	LCN2	lipocalin 2 [Source:VGNC Symbol;Acc:VGNC:30814]
ENSBTAG00000046282	4.65	5	7.02	1.31	5.55667	1.31	-2.08465	4.61119e-06	0.000279798	VGLL2	vestigial like family member 2 [Source:VGNC Symbol;Acc:VGNC:36791]
ENSBTAG00000005432	21.65	19.83	22.13	8.08	21.2033	8.08	-1.39186	4.73603e-06	0.000286393	CAPG	capping actin protein, gelsolin like [Source:VGNC Symbol;Acc:VGNC:26739]
ENSBTAG00000006466	1.17	2.14	1.82	8.4	1.71	8.4	2.29639	4.80803e-06	0.000289757	CD53	CD53 molecule [Source:VGNC Symbol;Acc:VGNC:27039]
ENSBTAG00000006811	2.4	2.85	1.57	0.35	2.27333	0.35	-2.69938	5.02701e-06	0.000301927	EPHA3	EPH receptor A3 [Source:VGNC Symbol;Acc:VGNC:54423]
ENSBTAG00000015926	2.14	3.76	3.7	0.4	3.2	0.4	-3	5.52282e-06	0.000330585	ABLIM2	actin binding LIM protein family member 2 [Source:VGNC Symbol;Acc:VGNC:25508]
ENSBTAG00000012079	1.52	1.34	1.36	0.3	1.40667	0.3	-2.22925	5.54202e-06	0.000330618	MYLK4	myosin light chain kinase family member 4 [Source:VGNC Symbol;Acc:VGNC:31808]
ENSBTAG00000002853	2.88	4.35	3.78	0.86	3.67	0.86	-2.09337	5.57508e-06	0.000331474	HRC	histidine rich calcium binding protein [Source:VGNC Symbol;Acc:VGNC:29952]
ENSBTAG00000014113	0.38	0.77	1.12	8.5	0.756667	8.5	3.48973	5.6115e-06	0.000332524	CCL8	chemokine (C-C motif) ligand 8 [Source:NCBI gene (formerly Entrezgene);Acc:281044]
ENSBTAG00000014832	3.75	3.42	3.78	0.74	3.65	0.74	-2.3023	5.89393e-06	0.000348095	TMEFF2	transmembrane protein with EGF like and two follistatin like domains 2 [Source:VGNC Symbol;Acc:VGNC:35940]
ENSBTAG00000025071	2.19	1.87	1.44	0.53	1.83333	0.53	-1.7904	6.23007e-06	0.000366725	TENM2	teneurin transmembrane protein 2 [Source:VGNC Symbol;Acc:VGNC:35742]
ENSBTAG00000048098	12.78	6.48	5.88	2.08	8.38	2.08	-2.01037	6.3472e-06	0.000372383	PKP3	plakophilin 3 [Source:VGNC Symbol;Acc:VGNC:32951]
ENSBTAG00000048591	23.3	20.68	17.32	8.87	20.4333	8.87	-1.20392	6.58256e-06	0.000384917	THBD	thrombomodulin [Source:HGNC Symbol;Acc:HGNC:11784]
ENSBTAG00000050611	34.44	10.15	7.26	1.12	17.2833	1.12	-3.94781	6.62486e-06	0.000386116	-	DAA14623.1 TPA: beta-defensin 2-like [Bos taurus]
ENSBTAG00000013614	3.85	7.08	5.68	1.27	5.53667	1.27	-2.12419	6.69009e-06	0.000388639	TMEM38A	transmembrane protein 38A [Source:VGNC Symbol;Acc:VGNC:36080]
ENSBTAG00000003705	1.34	0.83	0.76	0.1	0.976667	0.1	-3.28787	6.90914e-06	0.000400053	FAM83G	family with sequence similarity 83 member G [Source:VGNC Symbol;Acc:VGNC:28838]
MSTRG.324	1.9	1.34	1.83	0.07	1.69	0.07	-4.59352	7.13354e-06	0.000411701	env	PREDICTED: endogenous retrovirus group K member 19 Env polyprotein-like [Bison bison bison]
ENSBTAG00000002804	66.07	65.8	73.67	33.03	68.5133	33.03	-1.05261	7.28126e-06	0.000418861	PDGFRB	platelet derived growth factor receptor beta [Source:VGNC Symbol;Acc:VGNC:32693]
ENSBTAG00000043563	179.15	219.69	250.85	492.1	216.563	492.1	1.18416	7.33219e-06	0.000420426	ND5	NADH dehydrogenase subunit 5 [Source:NCBI gene (formerly Entrezgene);Acc:3283887]
ENSBTAG00000015362	11.44	10.05	6.36	2.79	9.28333	2.79	-1.73438	7.37194e-06	0.000421342	BMP7	bone morphotic protein 7 [Source:VGNC Symbol;Acc:VGNC:26522]
ENSBTAG00000004004	6.4	6.16	6.81	2.26	6.45667	2.26	-1.51447	7.44379e-06	0.000423449	CSDC2	cold shock domain containing C2 [Source:VGNC Symbol;Acc:VGNC:27750]
ENSBTAG00000012374	4.31	2.27	2.32	0.49	2.96667	0.49	-2.59799	7.45661e-06	0.000423449	MAB21L4	mab-21 like 4 [Source:VGNC Symbol;Acc:VGNC:52718]
ENSBTAG00000052140	11.42	9.01	6.9	3.33	9.11	3.33	-1.45193	7.62552e-06	0.000431658	AIF1L	allograft inflammatory factor 1 like [Source:VGNC Symbol;Acc:VGNC:25760]
ENSBTAG00000009353	0.28	0.73	0.44	4.17	0.483333	4.17	3.10896	8.10774e-06	0.000457494	EVI2B	ecotropic viral integration site 2B [Source:VGNC Symbol;Acc:VGNC:55822]
ENSBTAG00000048501	4.81	5.8	5.26	2.07	5.29	2.07	-1.35364	8.34182e-06	0.000469207	ST8SIA2	ST8 alpha-N-acetyl-neuraminide alpha-2,8-sialyltransferase 2 [Source:NCBI gene (formerly Entrezgene);Acc:540267]
ENSBTAG00000001244	22.77	15.52	14.83	6.64	17.7067	6.64	-1.41504	8.42082e-06	0.000472152	PLAT	plasminogen activator, tissue type [Source:VGNC Symbol;Acc:VGNC:32974]
ENSBTAG00000013929	3.55	4.56	2.83	0.49	3.64667	0.49	-2.89572	8.69233e-06	0.000485467	RRAD	RRAD, Ras related glycolysis inhibitor and calcium channel regulator [Source:VGNC Symbol;Acc:VGNC:34158]
ENSBTAG00000011684	2.37	1.8	1.32	0.26	1.83	0.26	-2.81526	8.71309e-06	0.000485467	RAB11FIP1	RAB11 family interacting protein 1 [Source:VGNC Symbol;Acc:VGNC:33616]
ENSBTAG00000019741	1.35	1.59	1.13	4.62	1.35667	4.62	1.76783	9.177e-06	0.000509712	C3AR1	complement C3a receptor 1 [Source:VGNC Symbol;Acc:VGNC:26639]
ENSBTAG00000009703	12.96	20.85	31.45	1.8	21.7533	1.8	-3.59517	9.21055e-06	0.000509977	MYH7	myosin heavy chain 7 [Source:NCBI gene (formerly Entrezgene);Acc:282714]
ENSBTAG00000014541	23.93	21.08	20.3	9.01	21.77	9.01	-1.27274	9.37384e-06	0.000516131	PDGFA	platelet derived growth factor subunit A [Source:VGNC Symbol;Acc:VGNC:32689]
ENSBTAG00000015810	3.72	3.41	3.57	0.53	3.56667	0.53	-2.75051	9.37995e-06	0.000516131	C15H11orf34	chromosome 15 open reading frame, human C11orf34 [Source:NCBI gene (formerly Entrezgene);Acc:505518]
ENSBTAG00000007104	1.81	1.2	1.87	0.24	1.62667	0.24	-2.76081	1.00964e-05	0.000551877	JPH4	junctophilin 4 [Source:VGNC Symbol;Acc:VGNC:30383]
ENSBTAG00000004848	27.57	26.12	19.1	10.08	24.2633	10.08	-1.26728	1.01393e-05	0.000551877	OLFML2A	olfactomedin like 2A [Source:VGNC Symbol;Acc:VGNC:32422]
ENSBTAG00000001292	0.37	0.55	0.28	2.64	0.4	2.64	2.72247	1.01461e-05	0.000551877	LTF	lactotransferrin [Source:VGNC Symbol;Acc:VGNC:31077]
ENSBTAG00000050723	0	0.03	0	2.02	0.01	2.02	7.65821	1.01542e-05	0.000551877	-	AAC48762.1 IgG3 heavy chain constant region, partial [Bos taurus]
ENSBTAG00000002080	12.52	11.65	11.17	4.83	11.78	4.83	-1.28624	1.0567e-05	0.000570809	CCN3	cellular communication network factor 3 [Source:VGNC Symbol;Acc:VGNC:57785]
ENSBTAG00000004895	18.44	11.07	10.71	4.44	13.4067	4.44	-1.59432	1.07282e-05	0.000577756	AFAP1L2	actin filament associated protein 1 like 2 [Source:VGNC Symbol;Acc:VGNC:25708]
ENSBTAG00000015297	0.35	0.47	0.24	2.51	0.353333	2.51	2.82859	1.07909e-05	0.000579372	BANK1	B cell scaffold protein with ankyrin repeats 1 [Source:HGNC Symbol;Acc:HGNC:18233]
ENSBTAG00000008683	43.41	42.7	49.07	92.96	45.06	92.96	1.04476	1.08739e-05	0.000582064	LDHA	lactate dehydrogenase A [Source:NCBI gene (formerly Entrezgene);Acc:281274]
ENSBTAG00000006762	8.02	5.21	3.58	1.25	5.60333	1.25	-2.16436	1.10391e-05	0.000588834	SH3RF2	SH3 domain containing ring finger 2 [Source:VGNC Symbol;Acc:VGNC:34580]
ENSBTAG00000014547	8.09	20.23	14.22	2.64	14.18	2.64	-2.42525	1.10668e-05	0.000588834	PGAM2	phosphoglycerate mutase 2 [Source:VGNC Symbol;Acc:VGNC:32779]
ENSBTAG00000046512	1.06	1.34	2.6	0.26	1.66667	0.26	-2.68038	1.12446e-05	0.000596502	XIRP1	xin actin binding repeat containing 1 [Source:VGNC Symbol;Acc:VGNC:36985]
ENSBTAG00000023907	115.26	119.08	82.72	50.48	105.687	50.48	-1.06601	1.14966e-05	0.00060683	COL18A1	collagen type XVIII alpha 1 chain [Source:VGNC Symbol;Acc:VGNC:27559]
ENSBTAG00000021144	2.37	1.88	1.37	7.72	1.87333	7.72	2.04299	1.15078e-05	0.00060683	PSTPIP1	proline-serine-threonine phosphatase interacting protein 1 [Source:VGNC Symbol;Acc:VGNC:33486]
ENSBTAG00000019297	16.26	17.02	11.3	5.26	14.86	5.26	-1.4983	1.16296e-05	0.000611434	GFRA1	GDNF family receptor alpha 1 [Source:VGNC Symbol;Acc:VGNC:29332]
ENSBTAG00000054234	23.29	16.5	9.05	3.93	16.28	3.93	-2.0505	1.17219e-05	0.000614464	-	XP_002695021.1 galectin-7 [Bos taurus]
ENSBTAG00000046979	38.79	45.67	45.12	87.98	43.1933	87.98	1.02637	1.19628e-05	0.000625242	LGMN	legumain [Source:VGNC Symbol;Acc:VGNC:30860]
ENSBTAG00000006999	2.18	3.86	3.68	1.05	3.24	1.05	-1.6256	1.21822e-05	0.00063423	RYR1	ryanodine receptor 1 [Source:VGNC Symbol;Acc:VGNC:34233]
ENSBTAG00000014237	2.59	4.23	5.11	13.65	3.97667	13.65	1.77927	1.22064e-05	0.00063423	CYTH4	cytohesin 4 [Source:VGNC Symbol;Acc:VGNC:49055]
ENSBTAG00000006419	16.35	26.74	39.55	6.65	27.5467	6.65	-2.05045	1.24452e-05	0.000644748	TNNT1	troponin T1, slow skeletal type [Source:VGNC Symbol;Acc:VGNC:36194]
ENSBTAG00000005785	10.96	10.59	9.03	20.42	10.1933	20.42	1.00236	1.29658e-05	0.000669762	DPY19L1	dpy-19 like C-mannosyltransferase 1 [Source:VGNC Symbol;Acc:VGNC:28192]
ENSBTAG00000025385	1081.77	1537.7	1294.83	595.98	1304.77	595.98	-1.13046	1.3663e-05	0.000703723	-	XP_027822230.1 60S ribosomal protein L12 [Ovis aries]
ENSBTAG00000009495	93.2	66.85	62.54	33.34	74.1967	33.34	-1.1541	1.39339e-05	0.000715595	BCAM	basal cell adhesion molecule [Source:VGNC Symbol;Acc:VGNC:49138]
ENSBTAG00000015074	112.59	124.51	57.36	32.27	98.1533	32.27	-1.60484	1.43198e-05	0.000730639	PTGDS	prostaglandin D2 synthase [Source:NCBI gene (formerly Entrezgene);Acc:286858]
ENSBTAG00000040028	3.85	4.39	5.07	1.32	4.43667	1.32	-1.74894	1.43505e-05	0.000730639	-	AAI51373.1 MGC166429 protein [Bos taurus]
ENSBTAG00000020643	10.87	7.16	8.44	2.7	8.82333	2.7	-1.70836	1.46915e-05	0.000745855	BARX2	BARX homeobox 2 [Source:VGNC Symbol;Acc:VGNC:26424]
ENSBTAG00000001058	10.34	13.61	13.69	4.47	12.5467	4.47	-1.48896	1.48697e-05	0.000752745	SRPK3	SRSF protein kinase 3 [Source:VGNC Symbol;Acc:VGNC:35290]
ENSBTAG00000039483	6.42	4.01	4.07	1.58	4.83333	1.58	-1.61309	1.52337e-05	0.000768975	DSG3	desmoglein 3 [Source:VGNC Symbol;Acc:VGNC:28222]
ENSBTAG00000020413	2.76	2.93	0.61	0.19	2.1	0.19	-3.46632	1.5783e-05	0.00079444	APBA2	amyloid beta protein binding family A member 2 [Source:VGNC Symbol;Acc:VGNC:26001]
ENSBTAG00000050091	2.39	1.83	2.13	5.75	2.11667	5.75	1.44177	1.5937e-05	0.000799918	GCNT4	glucosaminyl (N-acetyl) transferase 4 [Source:HGNC Symbol;Acc:HGNC:17973]
ENSBTAG00000012275	2.83	1.13	1.45	0.07	1.80333	0.07	-4.68717	1.59975e-05	0.000800688	ENDOU	endonuclease, poly(U) specific [Source:NCBI gene (formerly Entrezgene);Acc:525399]
ENSBTAG00000018160	2.85	1.97	1.83	0.73	2.21667	0.73	-1.60242	1.61279e-05	0.00080494	LAMA1	laminin subunit alpha 1 [Source:VGNC Symbol;Acc:VGNC:30769]
ENSBTAG00000016836	12.36	14.27	9.9	26.21	12.1767	26.21	1.106	1.62255e-05	0.000807537	PDK1	pyruvate dehydrogenase kinase 1 [Source:VGNC Symbol;Acc:VGNC:32703]
ENSBTAG00000012897	13.04	13.44	10.94	5.79	12.4733	5.79	-1.10721	1.65436e-05	0.000821062	ITGA7	integrin subunit alpha 7 [Source:VGNC Symbol;Acc:VGNC:56212]
ENSBTAG00000014291	7.06	6.86	4.02	1.56	5.98	1.56	-1.9386	1.6844e-05	0.000833639	WNT2B	Wnt family member 2B [Source:VGNC Symbol;Acc:VGNC:36958]
ENSBTAG00000009190	1.76	1.9	1.82	0.34	1.82667	0.34	-2.42561	1.69311e-05	0.000835613	SLC2A4	solute carrier family 2 member 4 [Source:VGNC Symbol;Acc:VGNC:34801]
ENSBTAG00000003061	6.11	4.53	4.07	1.78	4.90333	1.78	-1.46189	1.69995e-05	0.000836657	LAMA5	laminin subunit alpha 5 [Source:VGNC Symbol;Acc:VGNC:30771]
ENSBTAG00000008036	2.99	2.25	2.03	0.87	2.42333	0.87	-1.47791	1.76798e-05	0.000867732	CELSR1	cadherin EGF LAG seven-pass G-type receptor 1 [Source:VGNC Symbol;Acc:VGNC:55884]
ENSBTAG00000032289	0.52	0.31	0.5	4.09	0.443333	4.09	3.20564	1.79221e-05	0.000877191	ARHGAP15	Rho GTPase activating protein 15 [Source:VGNC Symbol;Acc:VGNC:26076]
ENSBTAG00000019964	23.84	18.91	18.46	9.12	20.4033	9.12	-1.1617	1.81831e-05	0.000887181	GAS6	growth arrest specific 6 [Source:VGNC Symbol;Acc:VGNC:29261]
ENSBTAG00000006432	4.24	2.93	4.15	0.92	3.77333	0.92	-2.03613	1.82263e-05	0.000887181	KCNE4	potassium voltage-gated channel subfamily E regulatory subunit 4 [Source:VGNC Symbol;Acc:VGNC:30439]
ENSBTAG00000013004	13.23	9.06	8.63	3.92	10.3067	3.92	-1.39465	1.86383e-05	0.000904748	ITIH5	inter-alpha-trypsin inhibitor heavy chain 5 [Source:VGNC Symbol;Acc:VGNC:30337]
ENSBTAG00000025263	1.98	1.54	1.32	0.29	1.61333	0.29	-2.47592	1.97453e-05	0.000953262	FAM160A1	family with sequence similarity 160 member A1 [Source:VGNC Symbol;Acc:VGNC:28739]
ENSBTAG00000018237	6.47	6.11	7.94	15.66	6.84	15.66	1.19502	2.03191e-05	0.0009783	MYO16	myosin XVI [Source:VGNC Symbol;Acc:VGNC:53825]
ENSBTAG00000013242	4.9	6.04	6.98	1.26	5.97333	1.26	-2.24511	2.10813e-05	0.00101224	MYMK	myomaker, myoblast fusion factor [Source:VGNC Symbol;Acc:VGNC:31810]
ENSBTAG00000007554	48.91	47.4	49.02	97.63	48.4433	97.63	1.01103	2.14276e-05	0.00102609	IFI6	interferon alpha inducible protein 6 [Source:VGNC Symbol;Acc:VGNC:30047]
ENSBTAG00000052904	11.76	11.06	11.82	23.16	11.5467	23.16	1.00416	2.14948e-05	0.00102654	MEX3B	mex-3 RNA binding family member B [Source:HGNC Symbol;Acc:HGNC:25297]
ENSBTAG00000014596	4.63	3.86	3	0.98	3.83	0.98	-1.96649	2.18503e-05	0.0010374	EFHD1	EF-hand domain family member D1 [Source:VGNC Symbol;Acc:VGNC:28352]
ENSBTAG00000011766	3.9	3.39	3.03	1.07	3.44	1.07	-1.6848	2.18667e-05	0.0010374	C7	complement C7 [Source:VGNC Symbol;Acc:VGNC:26643]
ENSBTAG00000006138	4.2	11.69	6.19	1.61	7.36	1.61	-2.19265	2.18979e-05	0.0010374	SEMA3C	semaphorin 3C [Source:VGNC Symbol;Acc:VGNC:34428]
ENSBTAG00000037743	0	0	0	1.84	0.001	1.84	10.8455	2.21334e-05	0.00104576	-	XP_024848454.1 LOW QUALITY PROTEIN: complement C1r subcomponent-like [Bos taurus]
ENSBTAG00000003403	2.61	2.34	3.3	0.45	2.75	0.45	-2.61143	2.23674e-05	0.00105401	PADI2	peptidyl arginine deiminase 2 [Source:VGNC Symbol;Acc:VGNC:32546]
ENSBTAG00000047531	1.7	2.18	2.28	6.09	2.05333	6.09	1.56847	2.24693e-05	0.001056	ARHGAP4	Rho GTPase activating protein 4 [Source:VGNC Symbol;Acc:VGNC:26095]
ENSBTAG00000012805	18.95	15.2	13.57	34.23	15.9067	34.23	1.10563	2.29489e-05	0.00107285	TSPAN13	tetraspanin 13 [Source:VGNC Symbol;Acc:VGNC:36428]
ENSBTAG00000011390	3.19	2.42	3.57	0.49	3.06	0.49	-2.64268	2.41854e-05	0.00112768	CHRND	cholinergic receptor nicotinic delta subunit [Source:VGNC Symbol;Acc:VGNC:27334]
ENSBTAG00000002317	113.22	95.86	70.92	40.58	93.3333	40.58	-1.20162	2.50779e-05	0.00116622	PTN	pleiotrophin [Source:VGNC Symbol;Acc:VGNC:33521]
ENSBTAG00000008652	1.95	3.21	2.8	0.7	2.65333	0.7	-1.92238	2.51789e-05	0.00116785	STYXL2	serine/threonine/tyrosine interacting like 2 [Source:VGNC Symbol;Acc:VGNC:49550]
ENSBTAG00000012848	2.42	1.32	1.86	0.44	1.86667	0.44	-2.08489	2.54905e-05	0.00117922	PTPRU	protein tyrosine phosphatase receptor type U [Source:VGNC Symbol;Acc:VGNC:33559]
ENSBTAG00000010344	6.85	3.17	10.29	1.02	6.77	1.02	-2.73059	2.59678e-05	0.00119817	SLC16A14	solute carrier family 16 member 14 [Source:VGNC Symbol;Acc:VGNC:34688]
ENSBTAG00000012969	5.5	3.62	2.11	0.62	3.74333	0.62	-2.59398	2.61269e-05	0.00120063	DKK2	dickkopf WNT signaling pathway inhibitor 2 [Source:VGNC Symbol;Acc:VGNC:28080]
ENSBTAG00000000576	1.64	0.88	0.53	0.07	1.01667	0.07	-3.86035	2.61566e-05	0.00120063	ADGRG2	adhesion G protein-coupled receptor G2 [Source:VGNC Symbol;Acc:VGNC:25666]
ENSBTAG00000018214	3.31	3.71	4.32	1	3.78	1	-1.91839	2.679e-05	0.00122653	SHISA2	shisa family member 2 [Source:VGNC Symbol;Acc:VGNC:34598]
ENSBTAG00000010693	6.63	6.19	4.64	2.54	5.82	2.54	-1.19619	2.7819e-05	0.00127035	LMO7	LIM domain 7 [Source:VGNC Symbol;Acc:VGNC:30937]
ENSBTAG00000000793	6.31	4.95	3.75	1.69	5.00333	1.69	-1.56587	2.83331e-05	0.0012905	LAMC2	laminin subunit gamma 2 [Source:VGNC Symbol;Acc:VGNC:30774]
ENSBTAG00000000163	15.58	9.7	11.82	30.82	12.3667	30.82	1.31741	2.87473e-05	0.00130485	DDIT4	DNA damage inducible transcript 4 [Source:VGNC Symbol;Acc:VGNC:27948]
ENSBTAG00000016208	3.97	4.28	3.46	1.38	3.90333	1.38	-1.50004	2.87953e-05	0.00130485	TGM2	transglutaminase 2 [Source:VGNC Symbol;Acc:VGNC:35810]
MSTRG.8717	38.14	28.6	24.11	13.94	30.2833	13.94	-1.11929	2.8965e-05	0.00130919	COL7A1	collagen alpha-1(VII) chain [Bos taurus]
ENSBTAG00000007388	0.11	0.02	0.16	1.45	0.0966667	1.45	3.90689	2.91838e-05	0.00131572	ZC3H12D	zinc finger CCCH-type containing 12D [Source:VGNC Symbol;Acc:VGNC:37100]
ENSBTAG00000039671	3.48	1.68	1.56	0.03	2.24	0.03	-6.22239	2.92636e-05	0.00131597	-	DAA14744.1 TPA: DnaJ (Hsp40) homolog, subfamily C, member 10-like [Bos taurus]
ENSBTAG00000015204	7.31	12.63	10.89	2.43	10.2767	2.43	-2.08034	3.07375e-05	0.00137555	SMPX	small muscle protein X-linked [Source:VGNC Symbol;Acc:VGNC:50572]
ENSBTAG00000015991	9.99	4.65	5.23	1.88	6.62333	1.88	-1.81682	3.07721e-05	0.00137555	CDH1	cadherin 1 [Source:VGNC Symbol;Acc:VGNC:27090]
ENSBTAG00000021823	1.74	3.23	2.74	0.46	2.57	0.46	-2.48206	3.08866e-05	0.00137555	HJV	hemojuvelin BMP co-receptor [Source:VGNC Symbol;Acc:VGNC:52785]
ENSBTAG00000001139	5.77	7.25	8.94	2.17	7.32	2.17	-1.75415	3.0899e-05	0.00137555	ACHE	acetylcholinesterase (Cartwright blood group) [Source:NCBI gene (formerly Entrezgene);Acc:540446]
ENSBTAG00000011100	19.87	23.31	24.16	45.47	22.4467	45.47	1.01841	3.10536e-05	0.00137897	CTSC	cathepsin C [Source:VGNC Symbol;Acc:VGNC:27814]
ENSBTAG00000013943	10	9.56	10.04	3.84	9.86667	3.84	-1.36146	3.16355e-05	0.00140129	ZNF703	zinc finger protein 703 [Source:VGNC Symbol;Acc:VGNC:37334]
ENSBTAG00000031503	11.7	8.46	8.38	25.25	9.51333	25.25	1.40826	3.24316e-05	0.00143297	NDUFA4L2	NDUFA4 mitochondrial complex associated like 2 [Source:VGNC Symbol;Acc:VGNC:31948]
ENSBTAG00000003498	2.67	1.66	1.4	0.61	1.91	0.61	-1.64669	3.33982e-05	0.00147201	FAT2	FAT atypical cadherin 2 [Source:VGNC Symbol;Acc:VGNC:58375]
ENSBTAG00000012855	3.39	3.85	3.8	1.21	3.68	1.21	-1.6047	3.51104e-05	0.00154364	LPL	lipoprotein lipase [Source:VGNC Symbol;Acc:VGNC:30969]
ENSBTAG00000009238	0.17	0.37	0.32	2.85	0.286667	2.85	3.31352	3.53555e-05	0.00155057	HOXC6	homeobox C6 [Source:VGNC Symbol;Acc:VGNC:29926]
ENSBTAG00000012715	3.14	2.03	1.68	0.65	2.28333	0.65	-1.81263	3.59545e-05	0.00157009	KIF26B	kinesin family member 26B [Source:VGNC Symbol;Acc:VGNC:58385]
ENSBTAG00000019498	6.66	5.58	4.3	2.09	5.51333	2.09	-1.39942	3.60244e-05	0.00157009	ITGA3	integrin subunit alpha 3 [Source:VGNC Symbol;Acc:VGNC:30315]
ENSBTAG00000005670	4.13	4.04	3.04	1.26	3.73667	1.26	-1.56833	3.60665e-05	0.00157009	ARHGEF19	Rho guanine nucleotide exchange factor 19 [Source:VGNC Symbol;Acc:VGNC:26110]
ENSBTAG00000009199	26.24	22.24	17.8	10.26	22.0933	10.26	-1.10658	3.71007e-05	0.00161111	GLIS2	GLIS family zinc finger 2 [Source:VGNC Symbol;Acc:VGNC:29407]
ENSBTAG00000021862	8.38	6.79	7.14	2.77	7.43667	2.77	-1.42477	3.71907e-05	0.00161111	SLC27A3	solute carrier family 27 member 3 [Source:VGNC Symbol;Acc:VGNC:34787]
ENSBTAG00000013919	4.41	4.06	3	10.88	3.82333	10.88	1.50878	3.84775e-05	0.00166279	-	XP_024839864.1 major histocompatibility complex, class II, DRB3 [Bos taurus]
ENSBTAG00000006987	3.81	2.49	2.57	0.76	2.95667	0.76	-1.9599	3.91237e-05	0.0016866	CERS3	ceramide synthase 3 [Source:VGNC Symbol;Acc:VGNC:27225]
ENSBTAG00000013462	2.68	2.06	1.89	0.67	2.21	0.67	-1.72181	3.96713e-05	0.00170046	L1CAM	L1 cell adhesion molecule [Source:VGNC Symbol;Acc:VGNC:30760]
ENSBTAG00000010682	23.34	17.47	15.63	8.52	18.8133	8.52	-1.14283	3.96808e-05	0.00170046	DDR1	discoidin domain receptor tyrosine kinase 1 [Source:VGNC Symbol;Acc:VGNC:53966]
ENSBTAG00000018169	11.62	8.73	5.13	2.84	8.49333	2.84	-1.58044	3.97332e-05	0.00170046	ITGB4	integrin subunit beta 4 [Source:VGNC Symbol;Acc:VGNC:30329]
ENSBTAG00000024340	11.63	11.86	10.35	4.92	11.28	4.92	-1.19704	3.98926e-05	0.00170317	TRIL	TLR4 interactor with leucine rich repeats [Source:VGNC Symbol;Acc:VGNC:36311]
ENSBTAG00000005390	7.21	8.76	8.46	25.38	8.14333	25.38	1.64	4.14323e-05	0.00176057	GMFG	glia maturation factor gamma [Source:VGNC Symbol;Acc:VGNC:29435]
ENSBTAG00000014211	7.3	5.53	5.59	2.37	6.14	2.37	-1.37335	4.14357e-05	0.00176057	FOXP4	forkhead box P4 [Source:VGNC Symbol;Acc:VGNC:29103]
ENSBTAG00000007319	14.49	12.5	10.34	5.7	12.4433	5.7	-1.12634	4.2071e-05	0.00178329	JAG2	jagged canonical Notch ligand 2 [Source:VGNC Symbol;Acc:VGNC:30362]
ENSBTAG00000014930	1.74	2.26	2.26	0.42	2.08667	0.42	-2.31274	4.27503e-05	0.00180776	MYLK2	myosin light chain kinase 2 [Source:VGNC Symbol;Acc:VGNC:31806]
ENSBTAG00000030932	0.53	0.42	0.37	2.93	0.44	2.93	2.73533	4.29957e-05	0.00181381	IFI44L	interferon induced protein 44 like [Source:VGNC Symbol;Acc:VGNC:30046]
ENSBTAG00000020350	0.4	0.27	0.34	3.03	0.336667	3.03	3.16993	4.328e-05	0.00182146	DUSP2	dual specificity phosphatase 2 [Source:VGNC Symbol;Acc:VGNC:28255]
ENSBTAG00000002623	0.41	0.52	0.43	3.25	0.453333	3.25	2.8418	4.4026e-05	0.00184847	SAMSN1	SAM domain, SH3 domain and nuclear localization signals 1 [Source:VGNC Symbol;Acc:VGNC:34279]
ENSBTAG00000024715	5.63	4.87	4.75	11.04	5.08333	11.04	1.11889	4.44523e-05	0.00186195	PTPRJ	protein tyrosine phosphatase receptor type J [Source:HGNC Symbol;Acc:HGNC:9673]
ENSBTAG00000027181	6.42	4.5	4.45	2.19	5.12333	2.19	-1.22615	4.58401e-05	0.00191555	LAMA3	laminin subunit alpha 3 [Source:VGNC Symbol;Acc:VGNC:30770]
ENSBTAG00000003956	5.96	9.16	8.92	2.36	8.01333	2.36	-1.76362	4.66299e-05	0.00194397	SGCA	sarcoglycan alpha [Source:VGNC Symbol;Acc:VGNC:34535]
MSTRG.10075	3.75	3.04	1.66	9.09	2.81667	9.09	1.69029	4.79275e-05	0.00199338	TRIM56	E3 ubiquitin-protein ligase TRIM56 [Bos taurus]
ENSBTAG00000000329	2.99	2.98	2.75	1	2.90667	1	-1.53937	4.86292e-05	0.00201783	MEGF10	multiple EGF like domains 10 [Source:VGNC Symbol;Acc:VGNC:31375]
ENSBTAG00000038682	4.79	3.71	3.6	1.58	4.03333	1.58	-1.35205	4.93266e-05	0.00204198	FAM83H	family with sequence similarity 83 member H [Source:VGNC Symbol;Acc:VGNC:28839]
ENSBTAG00000012541	8.65	7.37	4.22	1.77	6.74667	1.77	-1.93043	4.9582e-05	0.00204777	CHP2	calcineurin like EF-hand protein 2 [Source:VGNC Symbol;Acc:VGNC:27311]
ENSBTAG00000017877	4.94	3.13	2.81	0.99	3.62667	0.99	-1.87314	4.98885e-05	0.00205564	NECTIN4	nectin cell adhesion molecule 4 [Source:VGNC Symbol;Acc:VGNC:55633]
ENSBTAG00000011275	5.36	3.85	2.52	1	3.91	1	-1.96717	5.03035e-05	0.00206359	SCUBE1	signal peptide, CUB domain and EGF like domain containing 1 [Source:VGNC Symbol;Acc:VGNC:34371]
ENSBTAG00000012817	20.43	18.1	13.99	8.55	17.5067	8.55	-1.03391	5.03143e-05	0.00206359	JAG1	jagged canonical Notch ligand 1 [Source:VGNC Symbol;Acc:VGNC:30361]
ENSBTAG00000015406	4.64	2.42	2.02	0.67	3.02667	0.67	-2.1755	5.29066e-05	0.00216489	ZNF750	zinc finger protein 750 [Source:VGNC Symbol;Acc:VGNC:37340]
ENSBTAG00000016471	9.39	9.3	7.72	3.95	8.80333	3.95	-1.1562	5.49791e-05	0.00224451	PDPR	pyruvate dehydrogenase phosphatase regulatory subunit [Source:VGNC Symbol;Acc:VGNC:32715]
ENSBTAG00000021518	3.57	1.67	1.41	0.35	2.21667	0.35	-2.66297	5.63892e-05	0.00229679	TMPRSS4	transmembrane serine protease 4 [Source:VGNC Symbol;Acc:VGNC:36142]
ENSBTAG00000047834	6.79	8.35	5.34	14.49	6.82667	14.49	1.0858	5.65677e-05	0.00229878	EFR3A	EFR3 homolog A [Source:VGNC Symbol;Acc:VGNC:97264]
ENSBTAG00000047155	1.54	2.38	2.94	0.52	2.28667	0.52	-2.13666	5.73513e-05	0.00232529	C28H10orf71	chromosome 28 C10orf71 homolog [Source:VGNC Symbol;Acc:VGNC:52696]
ENSBTAG00000008493	12.64	8.02	7.49	3	9.38333	3	-1.64514	5.7648e-05	0.00233198	AQP3	aquaporin 3 [Source:VGNC Symbol;Acc:VGNC:56935]
ENSBTAG00000050630	0.26	0.08	0.09	4.93	0.143333	4.93	5.10414	5.8205e-05	0.00234915	DEFB13	Beta-defensin 13 [Source:NCBI gene (formerly Entrezgene);Acc:404107]
ENSBTAG00000017701	2.84	1.55	2.43	0.15	2.27333	0.15	-3.92177	5.86239e-05	0.00236068	CYP2W1	cytochrome P450 family 2 subfamily W member 1 [Source:HGNC Symbol;Acc:HGNC:20243]
ENSBTAG00000005929	4.99	2.35	2.25	0.88	3.19667	0.88	-1.86099	5.90461e-05	0.00236783	SPTBN2	spectrin beta, non-erythrocytic 2 [Source:HGNC Symbol;Acc:HGNC:11276]
ENSBTAG00000017397	11.73	10.59	8.5	4.68	10.2733	4.68	-1.13432	5.90687e-05	0.00236783	ZNF423	zinc finger protein 423 [Source:VGNC Symbol;Acc:VGNC:37273]
ENSBTAG00000038865	8.06	7.87	6.73	2.82	7.55333	2.82	-1.42142	6.4598e-05	0.00256051	TCEA3	transcription elongation factor A3 [Source:VGNC Symbol;Acc:VGNC:35681]
ENSBTAG00000016520	7.29	6.97	4.73	1.55	6.33	1.55	-2.02994	6.91742e-05	0.00273578	-	NP_001306823.1 tryptase-2-like precursor [Bos taurus]
ENSBTAG00000001094	6.66	5.87	6.92	14.34	6.48333	14.34	1.14524	6.94828e-05	0.00274186	MTUS2	microtubule associated scaffold protein 2 [Source:VGNC Symbol;Acc:VGNC:31757]
ENSBTAG00000020067	4.13	2.86	2.88	1.01	3.29	1.01	-1.70373	7.03058e-05	0.00275204	LLGL2	LLGL scribble cell polarity complex component 2 [Source:VGNC Symbol;Acc:VGNC:30916]
ENSBTAG00000022799	17.35	13.06	12.67	7.04	14.36	7.04	-1.02841	7.0362e-05	0.00275204	NOTCH1	notch receptor 1 [Source:VGNC Symbol;Acc:VGNC:32177]
ENSBTAG00000004097	1.91	1.54	1.08	0.31	1.51	0.31	-2.28421	7.26827e-05	0.00283655	A2ML1	alpha-2-macroglobulin like 1 [Source:VGNC Symbol;Acc:VGNC:25435]
ENSBTAG00000020173	2.46	2.34	2.32	5.39	2.37333	5.39	1.18337	7.28863e-05	0.00283824	INPP5D	inositol polyphosphate-5-phosphatase D [Source:VGNC Symbol;Acc:VGNC:30212]
ENSBTAG00000002669	6.25	5.95	6.24	14.19	6.14667	14.19	1.207	7.40024e-05	0.00287538	RASSF4	Ras association domain family member 4 [Source:VGNC Symbol;Acc:VGNC:33760]
ENSBTAG00000004086	3.6	2.9	2.37	0.72	2.95667	0.72	-2.0379	7.41714e-05	0.00287564	SPINT1	serine peptidase inhibitor, Kunitz type 1 [Source:VGNC Symbol;Acc:VGNC:35221]
ENSBTAG00000021565	5.41	4.65	3.45	0	4.50333	0.001	-12.1368	7.4513e-05	0.00288102	PRSS2	serine protease 2 [Source:NCBI gene (formerly Entrezgene);Acc:282603]
ENSBTAG00000004822	7.37	5.14	3.98	1.75	5.49667	1.75	-1.6512	7.46354e-05	0.00288102	SOX10	SRY-box transcription factor 10 [Source:VGNC Symbol;Acc:VGNC:35141]
ENSBTAG00000013990	12.02	10.29	8.58	3.81	10.2967	3.81	-1.43431	7.49965e-05	0.00288867	WNT6	Wnt family member 6 [Source:VGNC Symbol;Acc:VGNC:36962]
ENSBTAG00000004019	7.1	3.31	5.92	1.26	5.44333	1.26	-2.11107	7.70449e-05	0.00296113	PMEL	premelanosome protein [Source:VGNC Symbol;Acc:VGNC:33069]
ENSBTAG00000004177	5.65	5.31	4.66	2.44	5.20667	2.44	-1.09348	8.48143e-05	0.00325261	TANC1	tetratricopeptide repeat, ankyrin repeat and coiled-coil containing 1 [Source:VGNC Symbol;Acc:VGNC:35591]
ENSBTAG00000019181	2.76	2.09	1.72	0.45	2.19	0.45	-2.28293	8.49959e-05	0.00325261	BAIAP2L1	BAR/IMD domain containing adaptor protein 2 like 1 [Source:VGNC Symbol;Acc:VGNC:26413]
ENSBTAG00000043556	329.58	540.26	580.95	1163.61	483.597	1163.61	1.26673	8.60056e-05	0.00328415	COX2	cytochrome c oxidase subunit II [Source:NCBI gene (formerly Entrezgene);Acc:3283880]
ENSBTAG00000011446	3.46	3.36	3.53	8.34	3.45	8.34	1.27345	8.77157e-05	0.00334225	SEMA7A	semaphorin 7A [Source:VGNC Symbol;Acc:VGNC:53952]
ENSBTAG00000018841	2.04	1.28	2.24	0.41	1.85333	0.41	-2.17643	8.9579e-05	0.00340592	PTPN3	protein tyrosine phosphatase non-receptor type 3 [Source:VGNC Symbol;Acc:VGNC:33538]
ENSBTAG00000017409	6.09	2.92	2.26	0.74	3.75667	0.74	-2.34386	9.01296e-05	0.00341952	DLX3	distal-less homeobox 3 [Source:VGNC Symbol;Acc:VGNC:55816]
ENSBTAG00000019960	1.54	1.59	0.95	6.37	1.36	6.37	2.22769	9.12634e-05	0.00345514	TM4SF18	transmembrane 4 L six family member 18 [Source:VGNC Symbol;Acc:VGNC:35904]
ENSBTAG00000010427	0.85	0.83	1.52	3.76	1.06667	3.76	1.81762	9.35437e-05	0.00353392	RASSF5	Ras association domain family member 5 [Source:VGNC Symbol;Acc:VGNC:33761]
ENSBTAG00000027080	0.85	0.73	0.86	0.11	0.813333	0.11	-2.88634	9.62947e-05	0.00363011	SLC8A3	solute carrier family 8 member A3 [Source:VGNC Symbol;Acc:VGNC:34937]
ENSBTAG00000021706	3.96	3.82	3.51	1.38	3.76333	1.38	-1.44734	0.000100735	0.00378945	TBX3	T-box transcription factor 3 [Source:VGNC Symbol;Acc:VGNC:53924]
ENSBTAG00000012834	3.19	1.7	1.67	0.36	2.18667	0.36	-2.60266	0.000101199	0.00379881	ARSI	arylsulfatase family member I [Source:VGNC Symbol;Acc:VGNC:26177]
ENSBTAG00000024909	275.16	257.68	330.9	142.59	287.913	142.59	-1.01376	0.000101935	0.00381836	H3-3B	H3.3 histone B [Source:VGNC Symbol;Acc:VGNC:83606]
ENSBTAG00000034586	11.31	5.85	4.26	1.28	7.14	1.28	-2.47978	0.000103488	0.00386836	MAL	mal, T cell differentiation protein [Source:NCBI gene (formerly Entrezgene);Acc:510077]
ENSBTAG00000024929	2.68	2.79	2.67	0.46	2.71333	0.46	-2.56036	0.000107812	0.00400466	PPP1R27	protein phosphatase 1 regulatory subunit 27 [Source:VGNC Symbol;Acc:VGNC:33238]
ENSBTAG00000010551	1.92	2.63	2.51	0.75	2.35333	0.75	-1.64974	0.000108528	0.00401441	ATP1A2	ATPase Na+/K+ transporting subunit alpha 2 [Source:VGNC Symbol;Acc:VGNC:53849]
ENSBTAG00000009796	6.44	4.82	4.88	2.07	5.38	2.07	-1.37798	0.000109859	0.00405518	PIGV	phosphatidylinositol glycan anchor biosynthesis class V [Source:VGNC Symbol;Acc:VGNC:32880]
ENSBTAG00000002976	0.42	0.28	0.31	2.72	0.336667	2.72	3.01421	0.000112898	0.0041587	CD177	CD177 molecule [Source:VGNC Symbol;Acc:VGNC:27006]
ENSBTAG00000043546	104.89	144.61	160.24	302.12	136.58	302.12	1.14538	0.000115694	0.00424402	ND6	NADH dehydrogenase subunit 6 [Source:NCBI gene (formerly Entrezgene);Acc:3283888]
MSTRG.4912	0	0	0	3.02	0.001	3.02	11.5603	0.000119458	0.00437305	IGLV1-40	TPA: immunoglobulin iota chain-like, partial [Bos taurus]
ENSBTAG00000048049	2.01	0.3	0.7	8.27	1.00333	8.27	3.04309	0.000120737	0.00440395	-	AAN60017.1 immunoglobulin M heavy chain secretory form [Bos taurus]
ENSBTAG00000015510	2.16	1.48	1.06	0.28	1.56667	0.28	-2.4842	0.000120799	0.00440395	EPHB6	EPH receptor B6 [Source:NCBI gene (formerly Entrezgene);Acc:529800]
ENSBTAG00000019788	2.99	4.37	3.66	0.64	3.67333	0.64	-2.52095	0.000122192	0.00444556	TEAD4	TEA domain transcription factor 4 [Source:VGNC Symbol;Acc:VGNC:35727]
ENSBTAG00000011548	2.51	4.36	2.84	0.74	3.23667	0.74	-2.12891	0.000122951	0.00446404	AMPD1	adenosine monophosphate deaminase 1 [Source:VGNC Symbol;Acc:VGNC:25873]
ENSBTAG00000009064	1.84	1.77	1.8	4.97	1.80333	4.97	1.46258	0.000123381	0.00447049	CSF2RB	colony stimulating factor 2 receptor subunit beta [Source:VGNC Symbol;Acc:VGNC:27756]
ENSBTAG00000016568	16.72	18.46	14.68	34.65	16.62	34.65	1.05993	0.000126765	0.00458371	LUC7L	LUC7 like [Source:VGNC Symbol;Acc:VGNC:31079]
ENSBTAG00000015402	0.49	0.44	0.36	0.03	0.43	0.03	-3.8413	0.000128159	0.00462468	GREB1	growth regulating estrogen receptor binding 1 [Source:VGNC Symbol;Acc:VGNC:53640]
ENSBTAG00000002526	29.21	35.93	28.78	14.79	31.3067	14.79	-1.08185	0.000129426	0.00465148	BDH2	3-hydroxybutyrate dehydrogenase 2 [Source:VGNC Symbol;Acc:VGNC:26458]
ENSBTAG00000022147	5.64	3.36	2.52	1.01	3.84	1.01	-1.92675	0.000131132	0.00469372	EPS8L2	EPS8 like 2 [Source:VGNC Symbol;Acc:VGNC:58372]
ENSBTAG00000001173	6.65	4.48	5.27	2.33	5.46667	2.33	-1.23033	0.000132414	0.00473006	PLXNA2	plexin A2 [Source:VGNC Symbol;Acc:VGNC:58398]
ENSBTAG00000014530	4.75	4.17	3.44	1.44	4.12	1.44	-1.51658	0.000136204	0.00485566	NTNG1	netrin G1 [Source:VGNC Symbol;Acc:VGNC:50086]
ENSBTAG00000018966	1.59	2.29	1.67	0.66	1.85	0.66	-1.48699	0.000140838	0.00500074	PLCE1	phospholipase C epsilon 1 [Source:VGNC Symbol;Acc:VGNC:32987]
ENSBTAG00000005021	10.65	11.48	9.95	5.32	10.6933	5.32	-1.00721	0.00014269	0.00504627	SEMA5A	semaphorin 5A [Source:VGNC Symbol;Acc:VGNC:34439]
ENSBTAG00000017305	0	0.05	0	2.3	0.0166667	2.3	7.10852	0.000142845	0.00504627	-	XP_030439058.1 immunoglobulin epsilon heavy chain-like [Gopherus evgoodei]
ENSBTAG00000018530	1.97	2.07	2.12	0.41	2.05333	0.41	-2.32427	0.000142975	0.00504627	TUBA8	tubulin alpha 8 [Source:VGNC Symbol;Acc:VGNC:36504]
ENSBTAG00000004602	2.75	1.34	0.96	0.02	1.68333	0.02	-6.39518	0.000143667	0.00506063	PITX1	paired like homeodomain 1 [Source:VGNC Symbol;Acc:VGNC:32924]
ENSBTAG00000008827	6.24	8.88	8.17	16.99	7.76333	16.99	1.12994	0.000146793	0.00516046	SPOCK2	SPARC (osteonectin), cwcv and kazal like domains proteoglycan 2 [Source:VGNC Symbol;Acc:VGNC:35226]
ENSBTAG00000005146	0	0.05	0.06	2.63	0.0366667	2.63	6.16445	0.000150874	0.00529345	-	DAA16417.1 TPA: MHC class I antigen clone 2 [Bos taurus]
ENSBTAG00000012720	6.05	4.06	4.62	1.21	4.91	1.21	-2.02072	0.0001529	0.00535393	ANKRD2	ankyrin repeat domain 2 [Source:VGNC Symbol;Acc:VGNC:25915]
ENSBTAG00000003033	6.93	5.72	6.12	1.86	6.25667	1.86	-1.75009	0.000154539	0.00540065	GADD45G	growth arrest and DNA damage inducible gamma [Source:VGNC Symbol;Acc:VGNC:29208]
ENSBTAG00000004989	3.41	3.39	2.67	8.52	3.15667	8.52	1.43245	0.000155148	0.00541126	IRF5	interferon regulatory factor 5 [Source:VGNC Symbol;Acc:VGNC:30276]
ENSBTAG00000031573	7.35	15.86	11.28	2.9	11.4967	2.9	-1.98709	0.000163186	0.00568043	NMRK2	nicotinamide riboside kinase 2 [Source:NCBI gene (formerly Entrezgene);Acc:780788]
MSTRG.16139	24.73	35.85	32.38	12.27	30.9867	12.27	-1.33651	0.000164104	0.00569182	FHL1	PREDICTED: four and a half LIM domains protein 1 isoform X1 [Cercocebus atys]
ENSBTAG00000012989	12.93	21.5	16.44	5.62	16.9567	5.62	-1.59321	0.000164156	0.00569182	UBE2L6	ubiquitin conjugating enzyme E2 L6 [Source:VGNC Symbol;Acc:VGNC:36588]
ENSBTAG00000017804	20.8	19.93	22.04	46.96	20.9233	46.96	1.16632	0.000167845	0.00580834	BNIP3	BCL2 interacting protein 3 [Source:VGNC Symbol;Acc:VGNC:26533]
ENSBTAG00000012054	2.93	1.02	0.57	0.14	1.50667	0.14	-3.42786	0.00016918	0.00584312	-	XP_025142587.1 aldehyde dehydrogenase family 3 member B1 isoform X1 [Bubalus bubalis]
ENSBTAG00000011545	0.28	0.61	0.68	3.21	0.523333	3.21	2.61677	0.00017037	0.00587278	GDA	guanine deaminase [Source:VGNC Symbol;Acc:VGNC:29294]
ENSBTAG00000020638	37.82	30.28	28.82	15.91	32.3067	15.91	-1.0219	0.000171405	0.005897	TIMP3	TIMP metallopeptidase inhibitor 3 [Source:VGNC Symbol;Acc:VGNC:35872]
ENSBTAG00000015018	2.54	2.32	2.67	0.74	2.51	0.74	-1.76209	0.000176048	0.00602166	FSD2	fibronectin type III and SPRY domain containing 2 [Source:VGNC Symbol;Acc:VGNC:29131]
ENSBTAG00000010311	4.75	6.12	4.44	1.51	5.10333	1.51	-1.75689	0.00017855	0.00608899	MRM1	mitochondrial rRNA methyltransferase 1 [Source:VGNC Symbol;Acc:VGNC:31605]
ENSBTAG00000009873	9.82	7.73	5.02	19.28	7.52333	19.28	1.35766	0.000178704	0.00608899	NRN1	neuritin 1 [Source:VGNC Symbol;Acc:VGNC:32265]
ENSBTAG00000020105	1.47	1.76	2.08	0.37	1.77	0.37	-2.25815	0.000183075	0.00622596	AQP7	aquaporin 7 [Source:NCBI gene (formerly Entrezgene);Acc:615498]
ENSBTAG00000014538	1.1	0.41	0.36	0.02	0.623333	0.02	-4.96193	0.000183462	0.00622717	HPCAL4	hippocalcin like 4 [Source:VGNC Symbol;Acc:VGNC:29938]
ENSBTAG00000008553	2.28	1.41	1.36	0.39	1.68333	0.39	-2.10977	0.000184736	0.00625841	B4GALNT3	beta-1,4-N-acetyl-galactosaminyltransferase 3 [Source:VGNC Symbol;Acc:VGNC:26387]
ENSBTAG00000010662	23.86	16.84	15.53	7.32	18.7433	7.32	-1.35646	0.000187106	0.00631455	LIMK2	LIM domain kinase 2 [Source:VGNC Symbol;Acc:VGNC:52793]
ENSBTAG00000020989	10.86	7.91	7.19	3.62	8.65333	3.62	-1.25727	0.00019007	0.00638502	SUSD4	sushi domain containing 4 [Source:VGNC Symbol;Acc:VGNC:35489]
ENSBTAG00000010850	16.99	13.12	9.36	5.46	13.1567	5.46	-1.26882	0.000190275	0.00638502	SERTAD4	SERTA domain containing 4 [Source:VGNC Symbol;Acc:VGNC:34486]
ENSBTAG00000012319	1.43	2.37	2.5	0.16	2.1	0.16	-3.71425	0.00019361	0.00647242	KCNE5	potassium voltage-gated channel subfamily E regulatory subunit 5 [Source:VGNC Symbol;Acc:VGNC:30440]
ENSBTAG00000007383	11.3	7.74	4.2	2.53	7.74667	2.53	-1.61444	0.000194909	0.00650356	ZNF521	zinc finger protein 521 [Source:VGNC Symbol;Acc:VGNC:37296]
ENSBTAG00000008942	1.56	1.25	1.5	0.24	1.43667	0.24	-2.58162	0.000201265	0.0066887	NGEF	neuronal guanine nucleotide exchange factor [Source:VGNC Symbol;Acc:VGNC:32060]
ENSBTAG00000001250	9.85	8.41	5.72	3.08	7.99333	3.08	-1.37587	0.000201456	0.0066887	TFAP2A	transcription factor AP-2 alpha [Source:VGNC Symbol;Acc:VGNC:35776]
ENSBTAG00000011896	1.16	2.14	1.54	0.32	1.61333	0.32	-2.3339	0.000201888	0.0066887	GRIP2	glutamate receptor interacting protein 2 [Source:VGNC Symbol;Acc:VGNC:29652]
ENSBTAG00000015085	6.92	4.14	2.59	1.23	4.55	1.23	-1.88721	0.000201967	0.0066887	CLIC3	chloride intracellular channel 3 [Source:VGNC Symbol;Acc:VGNC:27441]
ENSBTAG00000043577	451.55	790.49	697.31	1414.89	646.45	1414.89	1.13008	0.000202752	0.00670215	ND4	NADH dehydrogenase subunit 4 [Source:NCBI gene (formerly Entrezgene);Acc:3283886]
ENSBTAG00000047904	0.34	0.22	0.55	3.86	0.37	3.86	3.383	0.00020355	0.006716	-	XP_015330996.1 hydroxycarboxylic acid receptor 2 [Bos taurus]
ENSBTAG00000039302	6.5	10.17	2.48	1.12	6.38333	1.12	-2.51081	0.000204357	0.00671785	ANGPTL6	angiopoietin like 6 [Source:VGNC Symbol;Acc:VGNC:25894]
ENSBTAG00000019294	7.95	9.66	10.19	4.27	9.26667	4.27	-1.11781	0.00020817	0.0068303	ABCC9	ATP binding cassette subfamily C member 9 [Source:VGNC Symbol;Acc:VGNC:25476]
ENSBTAG00000017313	1.83	1.47	1.36	4.92	1.55333	4.92	1.66329	0.000209234	0.00685251	ADA2	adenosine deaminase 2 [Source:VGNC Symbol;Acc:VGNC:54400]
ENSBTAG00000021127	5.18	1.85	2	0.46	3.01	0.46	-2.71006	0.000211125	0.00690169	GNA14	G protein subunit alpha 14 [Source:VGNC Symbol;Acc:VGNC:29447]
MSTRG.2129	3.36	2.03	2	6.23	2.46333	6.23	1.33862	0.000213161	0.00694263	--	endonuclease-reverse transcriptase [Babesia ovata]
ENSBTAG00000018499	8.56	5.17	3.9	1.37	5.87667	1.37	-2.10082	0.000214038	0.00694532	ANXA8L1	annexin A8-like 1 [Source:NCBI gene (formerly Entrezgene);Acc:281627]
ENSBTAG00000045727	3.11	2.23	2.58	1.15	2.64	1.15	-1.1989	0.000216615	0.00700362	EPPK1	epiplakin 1 [Source:HGNC Symbol;Acc:HGNC:15577]
ENSBTAG00000023028	0.96	0.8	0.86	2.06	0.873333	2.06	1.23804	0.000220467	0.00711519	WDFY4	WDFY family member 4 [Source:VGNC Symbol;Acc:VGNC:55999]
ENSBTAG00000016580	17.55	18.96	20.86	9.45	19.1233	9.45	-1.01695	0.000221651	0.00714038	TEF	TEF transcription factor, PAR bZIP family member [Source:VGNC Symbol;Acc:VGNC:35734]
ENSBTAG00000020054	19.49	13.54	13.81	7.32	15.6133	7.32	-1.09286	0.000223758	0.0071952	TNFRSF21	TNF receptor superfamily member 21 [Source:VGNC Symbol;Acc:VGNC:36166]
MSTRG.15000	0.76	1.02	1.23	6.05	1.00333	6.05	2.59213	0.000225053	0.0072237	--	reverse transcriptase-like [Bos taurus]
ENSBTAG00000009704	0.85	0.49	1.08	0.08	0.806667	0.08	-3.3339	0.000226188	0.00724702	CECR2	CECR2 histone acetyl-lysine reader [Source:VGNC Symbol;Acc:VGNC:49053]
ENSBTAG00000051206	1.22	1.66	1.63	0.14	1.50333	0.14	-3.42467	0.000230359	0.00734084	KY	kyphoscoliosis peptidase [Source:HGNC Symbol;Acc:HGNC:26576]
ENSBTAG00000015148	3.98	3.43	2.94	8.11	3.45	8.11	1.23311	0.000233815	0.00742427	METTL3	methyltransferase like 3 [Source:VGNC Symbol;Acc:VGNC:31412]
ENSBTAG00000005238	2.71	2.17	3.49	6.94	2.79	6.94	1.31467	0.000235887	0.00746928	NCKAP5	NCK associated protein 5 [Source:VGNC Symbol;Acc:VGNC:56130]
ENSBTAG00000002019	16.59	9.86	7.51	3.42	11.32	3.42	-1.72681	0.000236076	0.00746928	SERPINB5	serpin family B member 5 [Source:VGNC Symbol;Acc:VGNC:34473]
ENSBTAG00000030599	14.07	8.81	7.31	3.89	10.0633	3.89	-1.37127	0.000236804	0.00747896	SMOC1	SPARC related modular calcium binding 1 [Source:VGNC Symbol;Acc:VGNC:35026]
ENSBTAG00000019140	1.22	1.37	1.39	0.26	1.32667	0.26	-2.35122	0.000237795	0.00749689	SPINK5	serine peptidase inhibitor Kazal type 5 [Source:VGNC Symbol;Acc:VGNC:35220]
ENSBTAG00000008272	18.49	11.8	9.15	5.1	13.1467	5.1	-1.36613	0.000240388	0.00756517	EBF3	EBF transcription factor 3 [Source:VGNC Symbol;Acc:VGNC:97263]
ENSBTAG00000017875	1.83	1.8	2.42	5.38	2.01667	5.38	1.41563	0.000243631	0.00765363	ARHGAP30	Rho GTPase activating protein 30 [Source:VGNC Symbol;Acc:VGNC:26088]
ENSBTAG00000002816	5.19	5.49	2.8	1.35	4.49333	1.35	-1.73483	0.000245473	0.00769786	SARM1	sterile alpha and TIR motif containing 1 [Source:VGNC Symbol;Acc:VGNC:34290]
ENSBTAG00000001865	10.19	7.79	6.92	3.11	8.3	3.11	-1.4162	0.000247421	0.00774524	SGCG	sarcoglycan gamma [Source:VGNC Symbol;Acc:VGNC:34539]
ENSBTAG00000006035	3.14	2.91	2.25	0.62	2.76667	0.62	-2.15781	0.000250049	0.00781371	PPP1R1B	protein phosphatase 1 regulatory inhibitor subunit 1B [Source:VGNC Symbol;Acc:VGNC:33234]
ENSBTAG00000017537	6.9	5.46	4.48	1.95	5.61333	1.95	-1.52538	0.000250846	0.00782482	PTGIS	prostaglandin I2 synthase [Source:VGNC Symbol;Acc:VGNC:33509]
ENSBTAG00000020848	1.29	1.42	1.36	3.71	1.35667	3.71	1.45135	0.000253047	0.00787959	PIK3CG	phosphatidylinositol-4,5-bisphosphate 3-kinase catalytic subunit gamma [Source:VGNC Symbol;Acc:VGNC:32892]
ENSBTAG00000049629	0	0	0	1.3	0.001	1.3	10.3443	0.000255159	0.00793141	CATHL6	cathelicidin 6 [Source:NCBI gene (formerly Entrezgene);Acc:317651]
ENSBTAG00000033422	1.18	1.77	2.36	0.16	1.77	0.16	-3.46761	0.000256494	0.00793803	HHATL	hedgehog acyltransferase like [Source:VGNC Symbol;Acc:VGNC:29838]
ENSBTAG00000024539	10.57	10.49	11.4	5.18	10.82	5.18	-1.06268	0.0002571	0.00793803	SPSB1	splA/ryanodine receptor domain and SOCS box containing 1 [Source:NCBI gene (formerly Entrezgene);Acc:504407]
ENSBTAG00000021120	2.42	3.04	3.47	0.68	2.97667	0.68	-2.13009	0.000257272	0.00793803	SMYD1	SET and MYND domain containing 1 [Source:VGNC Symbol;Acc:VGNC:35042]
ENSBTAG00000013615	1.22	2.65	1.34	5.91	1.73667	5.91	1.76684	0.00025778	0.00793803	CHORDC1	cysteine and histidine rich domain containing 1 [Source:VGNC Symbol;Acc:VGNC:27309]
ENSBTAG00000015355	6.22	6.1	6.5	2.89	6.27333	2.89	-1.11816	0.000257903	0.00793803	PHKA2	phosphorylase kinase regulatory subunit alpha 2 [Source:VGNC Symbol;Acc:VGNC:32831]
ENSBTAG00000013148	19.4	16.84	13.08	6.87	16.44	6.87	-1.25883	0.000258842	0.00793803	CLDN1	claudin 1 [Source:VGNC Symbol;Acc:VGNC:27402]
ENSBTAG00000054934	46.42	47.37	78.42	23.28	57.4033	23.28	-1.30204	0.000258943	0.00793803	VAMP2	vesicle associated membrane protein 2 [Source:NCBI gene (formerly Entrezgene);Acc:282116]
ENSBTAG00000001770	1.26	1.08	1.39	0.12	1.24333	0.12	-3.37311	0.000259005	0.00793803	ST8SIA5	ST8 alpha-N-acetyl-neuraminide alpha-2,8-sialyltransferase 5 [Source:VGNC Symbol;Acc:VGNC:54494]
ENSBTAG00000020087	1.74	1.6	1.9	0.47	1.74667	0.47	-1.89387	0.000259404	0.00793803	CAMK2A	calcium/calmodulin dependent protein kinase II alpha [Source:VGNC Symbol;Acc:VGNC:26721]
ENSBTAG00000045789	10.89	17.02	11.61	4.19	13.1733	4.19	-1.6526	0.000261888	0.00800022	TNNT2	troponin T2, cardiac type [Source:VGNC Symbol;Acc:VGNC:36195]
ENSBTAG00000019818	3.77	3.46	2.85	1.39	3.36	1.39	-1.27338	0.000263239	0.00802767	CASZ1	castor zinc finger 1 [Source:VGNC Symbol;Acc:VGNC:50113]
ENSBTAG00000053749	0.8	0.68	0.63	0.23	0.703333	0.23	-1.61257	0.000266913	0.00811688	-	-
ENSBTAG00000007206	2.45	2.39	2.25	0.66	2.36333	0.66	-1.84029	0.000270274	0.00819985	STRIP2	striatin interacting protein 2 [Source:VGNC Symbol;Acc:VGNC:35423]
ENSBTAG00000016246	2.36	0.95	0.56	0.17	1.29	0.17	-2.92376	0.000274938	0.00831146	DUOX1	dual oxidase 1 [Source:VGNC Symbol;Acc:VGNC:28241]
ENSBTAG00000017243	8.87	5.8	6.96	2.75	7.21	2.75	-1.39057	0.00027536	0.00831146	GATA3	GATA binding protein 3 [Source:VGNC Symbol;Acc:VGNC:29267]
ENSBTAG00000007485	5.17	2.93	2.39	1	3.49667	1	-1.80598	0.000281211	0.00847363	GRHL1	grainyhead like transcription factor 1 [Source:VGNC Symbol;Acc:VGNC:29634]
ENSBTAG00000017685	62.32	45.18	36.44	22.5	47.98	22.5	-1.09251	0.000283553	0.00850966	JUP	junction plakoglobin [Source:VGNC Symbol;Acc:VGNC:30388]
ENSBTAG00000019612	103.48	169.23	113.34	272.93	128.683	272.93	1.08471	0.000283848	0.00850966	RNASE4	ribonuclease A family member 4 [Source:VGNC Symbol;Acc:VGNC:33998]
ENSBTAG00000006806	109.47	58.67	69.84	34.37	79.3267	34.37	-1.20666	0.000288265	0.0086275	KRT17	keratin 17 [Source:VGNC Symbol;Acc:VGNC:50398]
ENSBTAG00000010229	6.87	10.24	7.96	3.84	8.35667	3.84	-1.12182	0.000292599	0.00871307	LAMA2	laminin subunit alpha 2 [Source:VGNC Symbol;Acc:VGNC:57353]
ENSBTAG00000010758	5.25	5.53	4.5	1.32	5.09333	1.32	-1.94807	0.000295822	0.00879425	SMIM5	small integral membrane protein 5 [Source:VGNC Symbol;Acc:VGNC:35023]
ENSBTAG00000049695	1.58	2.02	1.86	0.56	1.82	0.56	-1.70044	0.000303121	0.00899614	LMX1B	LIM homeobox transcription factor 1 beta [Source:VGNC Symbol;Acc:VGNC:102825]
ENSBTAG00000013439	4.8	5.78	4.72	2.1	5.1	2.1	-1.28011	0.000304378	0.00901834	ARHGEF26	Rho guanine nucleotide exchange factor 26 [Source:VGNC Symbol;Acc:VGNC:26113]
ENSBTAG00000007338	6.54	7	6.57	18.83	6.70333	18.83	1.49008	0.000306082	0.0090537	TYROBP	transmembrane immune signaling adaptor TYROBP [Source:VGNC Symbol;Acc:VGNC:36552]
ENSBTAG00000012774	10.99	5.56	5.14	2.33	7.23	2.33	-1.63367	0.000307138	0.00906978	RAB7B	RAB7B, member RAS onco family [Source:VGNC Symbol;Acc:VGNC:33661]
MSTRG.14215	0.84	1.7	1.58	0.3	1.37333	0.3	-2.19465	0.000314308	0.00924743	OBSCN	obscurin isoform X17 [Bos indicus x Bos taurus]
ENSBTAG00000025898	3.61	4.19	3.23	7.49	3.67667	7.49	1.02657	0.00031472	0.00924743	TBC1D8	TBC1 domain family member 8 [Source:VGNC Symbol;Acc:VGNC:35645]
MSTRG.16628	0.02	0.31	0.31	2.09	0.213333	2.09	3.29232	0.000316203	0.00927565	TLR8	toll-like receptor 8 isoform X1 [Bos taurus]
ENSBTAG00000013095	1.34	0.67	0.98	0.12	0.996667	0.12	-3.05408	0.000317348	0.00929383	FOXN1	forkhead box N1 [Source:VGNC Symbol;Acc:VGNC:29095]
ENSBTAG00000006161	2.91	3.6	2.6	1.17	3.03667	1.17	-1.37598	0.000318252	0.00930493	MET	MET proto-onco, receptor tyrosine kinase [Source:VGNC Symbol;Acc:VGNC:31394]
ENSBTAG00000013664	4	6.72	9.48	19.22	6.73333	19.22	1.51322	0.000322748	0.0093899	FILIP1L	filamin A interacting protein 1 like [Source:VGNC Symbol;Acc:VGNC:29013]
ENSBTAG00000011617	13.42	12.6	8.61	4.61	11.5433	4.61	-1.32422	0.000324384	0.00942202	MAMSTR	MEF2 activating motif and SAP domain containing transcriptional regulator [Source:VGNC Symbol;Acc:VGNC:31160]
ENSBTAG00000006686	6.8	7.34	4.76	2.84	6.3	2.84	-1.14946	0.000327563	0.0094988	NPNT	nephronectin [Source:VGNC Symbol;Acc:VGNC:32209]
ENSBTAG00000019347	10.1	7.94	7.59	3.87	8.54333	3.87	-1.14247	0.000338123	0.009789	PLXDC1	plexin domain containing 1 [Source:VGNC Symbol;Acc:VGNC:33057]
ENSBTAG00000005877	1.07	0.34	0.52	0	0.643333	0.001	-9.32942	0.000347262	0.0100372	FAM83A	family with sequence similarity 83 member A [Source:VGNC Symbol;Acc:VGNC:28832]
ENSBTAG00000017808	3.74	3.99	3.93	8.03	3.88667	8.03	1.04687	0.000353001	0.0101699	ARSJ	arylsulfatase family member J [Source:VGNC Symbol;Acc:VGNC:26178]
ENSBTAG00000045943	5.26	5.12	12.83	1.82	7.73667	1.82	-2.08777	0.000364922	0.0104792	CHRNG	cholinergic receptor nicotinic gamma subunit [Source:VGNC Symbol;Acc:VGNC:27336]
ENSBTAG00000008091	8.27	6.69	6.26	2.58	7.07333	2.58	-1.45502	0.000376446	0.0107579	SELENBP1	selenium binding protein 1 [Source:VGNC Symbol;Acc:VGNC:34422]
ENSBTAG00000020035	30.52	21.66	30.81	12.89	27.6633	12.89	-1.10172	0.000378046	0.0107862	RCAN1	regulator of calcineurin 1 [Source:VGNC Symbol;Acc:VGNC:33820]
ENSBTAG00000004364	1.76	2.14	2.7	0.5	2.2	0.5	-2.1375	0.000380105	0.0108275	THNSL2	threonine synthase like 2 [Source:VGNC Symbol;Acc:VGNC:35839]
ENSBTAG00000004905	2.52	2.02	1.88	0.32	2.14	0.32	-2.74147	0.000381939	0.0108482	KRT19	keratin 19 [Source:VGNC Symbol;Acc:VGNC:30720]
ENSBTAG00000038650	0.14	0.27	0.18	2.14	0.196667	2.14	3.44379	0.000396804	0.0112309	MS4A7	membrane-spanning 4-domains, subfamily A, member 7 [Source:NCBI gene (formerly Entrezgene);Acc:767975]
ENSBTAG00000018576	1.38	1.54	2.67	0.49	1.86333	0.49	-1.92703	0.000399435	0.0112874	DPYSL5	dihydropyrimidinase like 5 [Source:VGNC Symbol;Acc:VGNC:28198]
ENSBTAG00000021658	13.56	9.57	9.2	4.65	10.7767	4.65	-1.21261	0.000401316	0.0113225	TAMALIN	trafficking regulator and scaffold protein tamalin [Source:VGNC Symbol;Acc:VGNC:29628]
MSTRG.13585	223.59	247.75	350.36	127.06	273.9	127.06	-1.10814	0.000407427	0.0114766	H1-0	histone H1.0 [Bos taurus]
ENSBTAG00000003669	3.13	3.22	2.89	1.12	3.08	1.12	-1.45943	0.000409304	0.0115112	BNC2	basonuclin 2 [Source:VGNC Symbol;Acc:VGNC:56936]
ENSBTAG00000009749	2.12	2.33	2.59	0.41	2.34667	0.41	-2.51692	0.000412017	0.0115544	USP2	ubiquitin specific peptidase 2 [Source:VGNC Symbol;Acc:VGNC:54894]
ENSBTAG00000034501	0.21	0.16	0.09	1.45	0.153333	1.45	3.24131	0.000413183	0.0115544	CFI	complement factor I [Source:VGNC Symbol;Acc:VGNC:27252]
ENSBTAG00000017741	2.12	3.17	1.71	6.98	2.33333	6.98	1.58083	0.000429398	0.0119562	HACD4	3-hydroxyacyl-CoA dehydratase 4 [Source:VGNC Symbol;Acc:VGNC:58600]
ENSBTAG00000019669	5.1	8.37	9.38	18.58	7.61667	18.58	1.28652	0.000429963	0.0119562	CD163	CD163 molecule [Source:NCBI gene (formerly Entrezgene);Acc:533844]
ENSBTAG00000020747	6.24	6.69	6.6	2.53	6.51	2.53	-1.36352	0.000431062	0.0119562	ASS1	argininosuccinate synthase 1 [Source:VGNC Symbol;Acc:VGNC:26224]
ENSBTAG00000026326	0.44	0.16	0.15	1.73	0.25	1.73	2.79077	0.000431201	0.0119562	SPN	sialophorin [Source:VGNC Symbol;Acc:VGNC:35224]
ENSBTAG00000020985	1.91	1.14	1.03	0.06	1.36	0.06	-4.5025	0.000434583	0.0120124	TYRP1	tyrosinase related protein 1 [Source:VGNC Symbol;Acc:VGNC:36553]
ENSBTAG00000014247	3.14	1.82	1.62	0.49	2.19333	0.49	-2.16227	0.000436321	0.0120417	FAM83F	family with sequence similarity 83 member F [Source:VGNC Symbol;Acc:VGNC:28837]
ENSBTAG00000008792	15.63	19.17	14.05	33.36	16.2833	33.36	1.03472	0.000439077	0.0120989	RNASE6	ribonuclease A family member k6 [Source:VGNC Symbol;Acc:VGNC:33999]
ENSBTAG00000012829	1.82	1.06	1.34	6.24	1.40667	6.24	2.14927	0.000441638	0.0121505	EBI3	Epstein-Barr virus induced 3 [Source:NCBI gene (formerly Entrezgene);Acc:514933]
ENSBTAG00000003509	3.24	4.04	3.92	7.83	3.73333	7.83	1.06855	0.000445034	0.0122058	PLEKHA2	pleckstrin homology domain containing A2 [Source:VGNC Symbol;Acc:VGNC:33004]
ENSBTAG00000018473	0.03	0.03	0.14	1.75	0.0666667	1.75	4.71425	0.000445664	0.0122058	MARCO	macrophage receptor with collagenous structure [Source:VGNC Symbol;Acc:VGNC:31246]
ENSBTAG00000013548	50.68	32.99	38.8	20.33	40.8233	20.33	-1.00578	0.000445714	0.0122058	GABRE	gamma-aminobutyric acid type A receptor subunit epsilon [Source:VGNC Symbol;Acc:VGNC:29199]
ENSBTAG00000020361	0.86	0.63	0.44	2.55	0.643333	2.55	1.98686	0.00044652	0.012209	SLC35F3	solute carrier family 35 member F3 [Source:VGNC Symbol;Acc:VGNC:34833]
ENSBTAG00000035018	1.65	3.15	1.74	0.39	2.18	0.39	-2.48278	0.000449461	0.0122705	ZCCHC12	zinc finger CCHC-type containing 12 [Source:VGNC Symbol;Acc:VGNC:50125]
ENSBTAG00000022890	1.86	4.85	1.96	0.55	2.89	0.55	-2.39357	0.000454677	0.0123542	MBP	myelin basic protein [Source:VGNC Symbol;Acc:VGNC:54450]
ENSBTAG00000019049	3.12	2.41	2.07	0.92	2.53333	0.92	-1.46133	0.000455315	0.0123542	AATK	apoptosis associated tyrosine kinase [Source:VGNC Symbol;Acc:VGNC:25453]
ENSBTAG00000000703	1.88	0.88	0.97	0.15	1.24333	0.15	-3.05118	0.000467907	0.0126764	ST6GAL2	ST6 beta-galactoside alpha-2,6-sialyltransferase 2 [Source:VGNC Symbol;Acc:VGNC:35338]
ENSBTAG00000015702	1.89	2.38	4.76	0.42	3.01	0.42	-2.8413	0.000469695	0.0127054	PITX3	paired like homeodomain 3 [Source:VGNC Symbol;Acc:VGNC:32926]
ENSBTAG00000046333	0.6	1.12	1.15	0.19	0.956667	0.19	-2.33202	0.000471183	0.0127262	C6H4orf54	chromosome 6 C4orf54 homolog [Source:VGNC Symbol;Acc:VGNC:58594]
ENSBTAG00000022244	2.92	4.13	3.91	1.24	3.65333	1.24	-1.55887	0.000479037	0.012899	ACTN3	actinin alpha 3 [Source:VGNC Symbol;Acc:VGNC:53654]
ENSBTAG00000021251	6.22	3.16	3.43	1.41	4.27	1.41	-1.59854	0.000483207	0.0129513	RIPK4	receptor interacting serine/threonine kinase 4 [Source:VGNC Symbol;Acc:VGNC:33983]
ENSBTAG00000015177	9.86	5.71	4.91	2.06	6.82667	2.06	-1.72854	0.000483384	0.0129513	PRSS23	serine protease 23 [Source:VGNC Symbol;Acc:VGNC:33416]
ENSBTAG00000021377	79.3	62.73	44.35	28.77	62.1267	28.77	-1.11065	0.000483446	0.0129513	S100A14	S100 calcium binding protein A14 [Source:VGNC Symbol;Acc:VGNC:34240]
ENSBTAG00000012673	2.33	2.52	1.97	0.62	2.27333	0.62	-1.87447	0.0004839	0.0129513	CDK18	cyclin dependent kinase 18 [Source:VGNC Symbol;Acc:VGNC:27121]
ENSBTAG00000002923	0.53	0.78	0.75	2.64	0.686667	2.64	1.94286	0.000489469	0.0130806	CX3CR1	C-X3-C motif chemokine receptor 1 [Source:VGNC Symbol;Acc:VGNC:27845]
ENSBTAG00000016661	1.44	2.03	2.01	6.71	1.82667	6.71	1.8771	0.000490329	0.0130838	USP18	ubiquitin specific peptidase 18 [Source:NCBI gene (formerly Entrezgene);Acc:515202]
ENSBTAG00000015939	10.72	6.84	7.85	3.85	8.47	3.85	-1.1375	0.000493589	0.0131308	NECTIN1	nectin cell adhesion molecule 1 [Source:VGNC Symbol;Acc:VGNC:54888]
ENSBTAG00000011245	1.08	1.65	1.26	3.44	1.33	3.44	1.37098	0.000493812	0.0131308	PLXNC1	plexin C1 [Source:VGNC Symbol;Acc:VGNC:33064]
ENSBTAG00000020119	1.74	1.27	1.28	0.42	1.43	0.42	-1.76755	0.000494314	0.0131308	RNF43	ring finger protein 43 [Source:VGNC Symbol;Acc:VGNC:34068]
ENSBTAG00000002065	4.01	3.1	2.22	0.94	3.11	0.94	-1.72618	0.000495813	0.0131313	TFAP2C	transcription factor AP-2 gamma [Source:VGNC Symbol;Acc:VGNC:35778]
ENSBTAG00000027434	12.33	15.55	16.35	7.02	14.7433	7.02	-1.07052	0.000499103	0.0131987	SORCS2	sortilin related VPS10 domain containing receptor 2 [Source:VGNC Symbol;Acc:VGNC:59367]
ENSBTAG00000016048	1.75	2.7	2.37	0.68	2.27333	0.68	-1.7412	0.000520702	0.0137289	CPT1B	carnitine palmitoyltransferase 1B [Source:VGNC Symbol;Acc:VGNC:27677]
ENSBTAG00000015984	11.37	8.21	5.88	3.1	8.48667	3.1	-1.45293	0.00052412	0.013778	CADM4	cell adhesion molecule 4 [Source:VGNC Symbol;Acc:VGNC:26697]
ENSBTAG00000024960	5.71	5.19	3.8	10.3	4.9	10.3	1.07179	0.000537117	0.0140987	-	XP_003585868.1 antigen-presenting glycoprotein CD1d-like [Bos taurus]
ENSBTAG00000009987	6.5	6.18	3.82	2.43	5.5	2.43	-1.17848	0.00055362	0.014489	ITGB3	integrin subunit beta 3 [Source:NCBI gene (formerly Entrezgene);Acc:282642]
ENSBTAG00000009643	1.18	1.52	1.47	2.83	1.39	2.83	1.02572	0.00055689	0.0145316	ZBTB25	zinc finger and BTB domain containing 25 [Source:VGNC Symbol;Acc:VGNC:37069]
ENSBTAG00000019455	1.06	0.47	0.51	0.1	0.68	0.1	-2.76553	0.000559301	0.0145731	MYO5B	myosin VB [Source:VGNC Symbol;Acc:VGNC:31827]
ENSBTAG00000008401	4.63	2.58	4.41	10.65	3.87333	10.65	1.45921	0.000566657	0.0147431	PFKFB3	6-phosphofructo-2-kinase/fructose-2,6-biphosphatase 3 [Source:VGNC Symbol;Acc:VGNC:32771]
ENSBTAG00000012007	11.57	10.92	10.14	5.1	10.8767	5.1	-1.09267	0.000573784	0.0148848	SOCS2	suppressor of cytokine signaling 2 [Source:VGNC Symbol;Acc:VGNC:35120]
ENSBTAG00000006977	6.15	5.6	4.08	2.2	5.27667	2.2	-1.26212	0.000589417	0.0152457	PLP1	proteolipid protein 1 [Source:VGNC Symbol;Acc:VGNC:33042]
ENSBTAG00000050380	4.21	2.77	2.92	1.2	3.3	1.2	-1.45943	0.000591358	0.0152736	KCTD1	potassium channel tetramerization domain containing 1 [Source:NCBI gene (formerly Entrezgene);Acc:784587]
ENSBTAG00000038462	3.07	3.76	2.91	1.05	3.24667	1.05	-1.62857	0.000593051	0.015295	TMEM182	transmembrane protein 182 [Source:VGNC Symbol;Acc:VGNC:36008]
ENSBTAG00000005812	2.64	2.28	1.71	0.66	2.21	0.66	-1.74351	0.000603625	0.0155225	TP73	tumor protein p73 [Source:VGNC Symbol;Acc:VGNC:36241]
ENSBTAG00000000062	8.77	9.55	7.86	4.16	8.72667	4.16	-1.06885	0.000608779	0.0156324	RASL12	RAS like family 12 [Source:VGNC Symbol;Acc:VGNC:33756]
ENSBTAG00000008293	9.73	10.96	19.63	4.65	13.44	4.65	-1.53123	0.000612841	0.0157139	GPCPD1	glycerophosphocholine phosphodiesterase 1 [Source:VGNC Symbol;Acc:VGNC:29528]
MSTRG.4109	5.89	3.47	2.71	1.42	4.02333	1.42	-1.5025	0.000617455	0.0158093	--	-
ENSBTAG00000033197	11.38	11.71	14.74	5.79	12.61	5.79	-1.12293	0.000624976	0.0159788	EPDR1	ependymin related 1 [Source:VGNC Symbol;Acc:VGNC:28530]
ENSBTAG00000033299	1.82	1.34	2.41	0.42	1.85667	0.42	-2.14425	0.000627907	0.0160306	IGFALS	insulin like growth factor binding protein acid labile subunit [Source:NCBI gene (formerly Entrezgene);Acc:532494]
ENSBTAG00000048048	0.13	0	0	2.55	0.0433333	2.55	5.87888	0.00063241	0.0161224	-	XP_025133684.1 LOW QUALITY PROTEIN: uncharacterized protein LOC112582881 [Bubalus bubalis]
ENSBTAG00000053721	7.45	5.64	3.83	1.78	5.64	1.78	-1.66382	0.00063679	0.0161874	RHOV	ras homolog family member V [Source:NCBI gene (formerly Entrezgene);Acc:538143]
ENSBTAG00000000277	3.45	6.88	3.55	13.77	4.62667	13.77	1.57348	0.000652425	0.016539	IL18	interleukin 18 [Source:VGNC Symbol;Acc:VGNC:30126]
ENSBTAG00000031217	47.99	63.13	90.74	27.06	67.2867	27.06	-1.31416	0.000652488	0.016539	MYL6B	myosin light chain 6B [Source:VGNC Symbol;Acc:VGNC:31803]
ENSBTAG00000000044	0.5	0.9	0.75	0.04	0.716667	0.04	-4.16323	0.000670785	0.0169543	MYADML2	myeloid associated differentiation marker like 2 [Source:VGNC Symbol;Acc:VGNC:31775]
ENSBTAG00000016924	4.91	4.87	4.3	1.61	4.69333	1.61	-1.54355	0.000697631	0.0175827	CAP2	cyclase associated actin cytoskeleton regulatory protein 2 [Source:VGNC Symbol;Acc:VGNC:26738]
ENSBTAG00000002170	4.55	6.48	3.89	11.64	4.97333	11.64	1.22681	0.000711338	0.0178667	NOVA1	NOVA alternative splicing regulator 1 [Source:VGNC Symbol;Acc:VGNC:84869]
ENSBTAG00000018914	7.18	3.84	1.5	0.6	4.17333	0.6	-2.79817	0.000711927	0.0178667	RAB25	RAB25, member RAS onco family [Source:VGNC Symbol;Acc:VGNC:33632]
MSTRG.7054	3	3.69	4.26	1.13	3.65	1.13	-1.69157	0.000715922	0.0179162	--	PREDICTED: uncharacterized protein LOC109388730 [Hipposideros armiger]
ENSBTAG00000021933	2.98	1.55	1.97	0.48	2.16667	0.48	-2.17437	0.000719316	0.0179505	ALOX12	arachidonate 12-lipoxygenase, 12S type [Source:VGNC Symbol;Acc:VGNC:25841]
ENSBTAG00000004770	0.77	0.89	0.65	0.23	0.77	0.23	-1.74322	0.000728949	0.0181653	SCN4A	sodium voltage-gated channel alpha subunit 4 [Source:VGNC Symbol;Acc:VGNC:34350]
ENSBTAG00000046314	2.72	3.6	3.27	6.72	3.19667	6.72	1.07189	0.000741838	0.0184605	TBC1D8B	TBC1 domain family member 8B [Source:HGNC Symbol;Acc:HGNC:24715]
ENSBTAG00000016204	0.1	0.23	0.36	2.11	0.23	2.11	3.19754	0.000746152	0.0185418	C1RL	complement C1r subcomponent like [Source:VGNC Symbol;Acc:VGNC:26629]
ENSBTAG00000011198	27.04	21.75	14.27	42.82	21.02	42.82	1.02652	0.00075155	0.0186498	PPP1CC	protein phosphatase 1 catalytic subunit gamma [Source:VGNC Symbol;Acc:VGNC:53916]
ENSBTAG00000004869	2.19	2.25	1.32	0.43	1.92	0.43	-2.1587	0.000755545	0.0187227	CXADR	CXADR Ig-like cell adhesion molecule [Source:VGNC Symbol;Acc:VGNC:53521]
ENSBTAG00000000253	24.69	14.25	13.44	7.68	17.46	7.68	-1.18488	0.000773453	0.0190864	PTPRF	protein tyrosine phosphatase receptor type F [Source:VGNC Symbol;Acc:VGNC:33550]
ENSBTAG00000001740	45.06	24.34	24.16	13.22	31.1867	13.22	-1.23821	0.000780416	0.0192137	HAPLN3	hyaluronan and proteoglycan link protein 3 [Source:VGNC Symbol;Acc:VGNC:29751]
ENSBTAG00000003741	2.59	3.92	4.79	1.37	3.76667	1.37	-1.45911	0.000837777	0.0204459	NEURL1	neuralized E3 ubiquitin protein ligase 1 [Source:VGNC Symbol;Acc:VGNC:32013]
MSTRG.7974	22.1	21.91	18.62	9.99	20.8767	9.99	-1.06333	0.000839137	0.0204509	--	PREDICTED: spidroin-2-like [Chlorocebus sabaeus]
ENSBTAG00000009226	1.21	1.07	0.97	0.19	1.08333	0.19	-2.51141	0.00084535	0.0205741	SCUBE3	signal peptide, CUB domain and EGF like domain containing 3 [Source:VGNC Symbol;Acc:VGNC:34373]
ENSBTAG00000004896	6.64	7.54	8.25	3.31	7.47667	3.31	-1.17556	0.000853204	0.0207153	ABLIM3	actin binding LIM protein family member 3 [Source:VGNC Symbol;Acc:VGNC:25509]
ENSBTAG00000003121	0.45	0.39	0.3	0.04	0.38	0.04	-3.24793	0.000853491	0.0207153	FRMPD3	FERM and PDZ domain containing 3 [Source:VGNC Symbol;Acc:VGNC:52781]
ENSBTAG00000050122	12.1	8.77	14.96	4.22	11.9433	4.22	-1.50089	0.000864748	0.0209598	-	XP_015482668.1 PREDICTED: histone H2B 7 [Parus major]
MSTRG.7942	1.65	3.05	2.67	5.46	2.45667	5.46	1.1522	0.000867635	0.021001	--	endonuclease-reverse transcriptase [Babesia ovata]
ENSBTAG00000026278	2.79	1.2	1.02	0.04	1.67	0.04	-5.3837	0.000872773	0.0210966	CLDN4	claudin 4 [Source:VGNC Symbol;Acc:VGNC:27416]
ENSBTAG00000006691	4.21	4.52	3.85	1.39	4.19333	1.39	-1.59301	0.000874075	0.0210993	GABRA3	gamma-aminobutyric acid type A receptor subunit alpha3 [Source:VGNC Symbol;Acc:VGNC:29192]
ENSBTAG00000007409	1.37	1.85	0.73	5.69	1.31667	5.69	2.11154	0.000879536	0.0211734	MILR1	mast cell immunoglobulin like receptor 1 [Source:VGNC Symbol;Acc:VGNC:31476]
ENSBTAG00000012482	2.64	1.5	1.9	0.49	2.01333	0.49	-2.03873	0.000892753	0.0214515	CDCP1	CUB domain containing protein 1 [Source:VGNC Symbol;Acc:VGNC:27089]
ENSBTAG00000004948	15.91	7.8	7.34	3.65	10.35	3.65	-1.50366	0.00089351	0.0214515	LRATD1	LRAT domain containing 1 [Source:VGNC Symbol;Acc:VGNC:28840]
ENSBTAG00000051132	6.4	1.09	2.69	0.32	3.39333	0.32	-3.40656	0.000910328	0.0217962	-	XP_024840225.1 serpin B3-like [Bos taurus]
ENSBTAG00000013093	3.16	2.81	2.29	0.9	2.75333	0.9	-1.61318	0.000911634	0.021798	ALDH3B1	aldehyde dehydrogenase 3 family member B1 [Source:VGNC Symbol;Acc:VGNC:56255]
ENSBTAG00000006305	16.5	25.38	22.47	8.1	21.45	8.1	-1.40498	0.00093596	0.0221999	AK1	adenylate kinase 1 [Source:VGNC Symbol;Acc:VGNC:25770]
ENSBTAG00000046076	0	0	0	3.32	0.001	3.32	11.697	0.000947798	0.022434	-	XP_027391437.1 Ig heavy chain Mem5-like [Bos indicus x Bos taurus]
ENSBTAG00000047274	4.65	4.05	4.44	2.11	4.38	2.11	-1.05369	0.000948362	0.022434	KIF21B	kinesin family member 21B [Source:VGNC Symbol;Acc:VGNC:59343]
ENSBTAG00000024663	8.59	3.69	4.65	1.61	5.64333	1.61	-1.80949	0.000975845	0.0230227	LAD1	ladinin 1 [Source:VGNC Symbol;Acc:VGNC:30766]
ENSBTAG00000008376	1.11	1.01	1.78	0.22	1.3	0.22	-2.56294	0.000995942	0.0234344	SMRP1	spermatid-specific manchette-related protein 1 [Source:NCBI gene (formerly Entrezgene);Acc:540767]
ENSBTAG00000016388	0.09	0.03	0.15	1.03	0.09	1.03	3.51658	0.00100968	0.023726	SLCO4A1	solute carrier organic anion transporter family member 4A1 [Source:VGNC Symbol;Acc:VGNC:34954]
ENSBTAG00000007431	2.06	1.36	1.24	0.44	1.55333	0.44	-1.81979	0.00101706	0.0238364	CEMIP	cell migration inducing hyaluronidase 1 [Source:VGNC Symbol;Acc:VGNC:27172]
ENSBTAG00000014546	0.49	0.65	0.46	3.66	0.533333	3.66	2.77873	0.00103523	0.0242302	CLEC7A	C-type lectin domain containing 7A [Source:VGNC Symbol;Acc:VGNC:58597]
ENSBTAG00000004802	3.12	2.04	1.48	0.79	2.21333	0.79	-1.4863	0.00106904	0.0249126	CEP170B	centrosomal protein 170B [Source:VGNC Symbol;Acc:VGNC:50066]
ENSBTAG00000027524	2.28	4.82	3.87	0.89	3.65667	0.89	-2.03865	0.00107001	0.0249126	SMTNL1	smoothelin like 1 [Source:VGNC Symbol;Acc:VGNC:52828]
ENSBTAG00000026825	4.16	4.73	6.23	13.58	5.04	13.58	1.42999	0.00109496	0.0253933	TMEM37	transmembrane protein 37 [Source:VGNC Symbol;Acc:VGNC:36079]
ENSBTAG00000005496	2.78	2.99	2.99	5.91	2.92	5.91	1.01719	0.00112473	0.0260054	RP2	RP2 activator of ARL3 GTPase [Source:VGNC Symbol;Acc:VGNC:34092]
ENSBTAG00000020928	3.91	8.59	8.11	2.03	6.87	2.03	-1.75883	0.00112906	0.0260478	ADPRHL1	ADP-ribosylhydrolase like 1 [Source:NCBI gene (formerly Entrezgene);Acc:519627]
ENSBTAG00000019628	9.21	8.72	6.62	4.09	8.18333	4.09	-1.00059	0.00114187	0.026309	EDAR	ectodysplasin A receptor [Source:VGNC Symbol;Acc:VGNC:28318]
ENSBTAG00000000786	6.51	7.58	6.89	2.34	6.99333	2.34	-1.57947	0.00114627	0.026376	NQO2	N-ribosyldihydronicotinamide:quinone reductase 2 [Source:VGNC Symbol;Acc:VGNC:32225]
ENSBTAG00000006443	11.35	8.41	7.68	3.87	9.14667	3.87	-1.24091	0.00117642	0.0269301	PRDM11	PR/SET domain 11 [Source:VGNC Symbol;Acc:VGNC:54473]
ENSBTAG00000007732	3.34	4.1	3.66	1.45	3.7	1.45	-1.35147	0.00119526	0.0273097	ARPP21	cAMP regulated phosphoprotein 21 [Source:VGNC Symbol;Acc:VGNC:58588]
ENSBTAG00000045954	0.66	1.33	1.35	0.12	1.11333	0.12	-3.21378	0.00119609	0.0273097	LRRC14B	leucine rich repeat containing 14B [Source:VGNC Symbol;Acc:VGNC:31000]
ENSBTAG00000015919	11.88	8.52	11.92	4.78	10.7733	4.78	-1.17238	0.00119786	0.0273097	PARM1	prostate androgen-regulated mucin-like protein 1 [Source:VGNC Symbol;Acc:VGNC:32587]
ENSBTAG00000038074	3.26	2.82	2.36	0.67	2.81333	0.67	-2.07005	0.00119917	0.0273097	GJC3	gap junction protein gamma 3 [Source:VGNC Symbol;Acc:VGNC:29384]
ENSBTAG00000007204	9.22	3.25	2.86	1.37	5.11	1.37	-1.89915	0.00120492	0.0274053	KRT80	keratin 80 [Source:VGNC Symbol;Acc:VGNC:30742]
ENSBTAG00000017602	2.35	0.84	0.99	0.13	1.39333	0.13	-3.42196	0.00120935	0.0274357	TMEM45B	transmembrane protein 45B [Source:VGNC Symbol;Acc:VGNC:36089]
MSTRG.11229	10.72	8.24	15.92	26.52	11.6267	26.52	1.18964	0.00123283	0.027901	--	hCG2018832, partial [Homo sapiens]
ENSBTAG00000006901	11.42	12	6.54	21.02	9.98667	21.02	1.07369	0.00124659	0.0281724	NIPSNAP3A	nipsnap homolog 3A [Source:NCBI gene (formerly Entrezgene);Acc:534363]
ENSBTAG00000020580	0	0	0.07	1.29	0.0233333	1.29	5.78883	0.00125417	0.0283074	TCN1	transcobalamin 1 [Source:VGNC Symbol;Acc:VGNC:35698]
ENSBTAG00000014698	1.86	2.11	2.21	4.55	2.06	4.55	1.14322	0.00126384	0.0284894	CARD11	caspase recruitment domain family member 11 [Source:VGNC Symbol;Acc:VGNC:26761]
ENSBTAG00000001801	4.62	5.27	5.62	2.41	5.17	2.41	-1.10113	0.00126887	0.0285302	SYT4	synaptotagmin 4 [Source:VGNC Symbol;Acc:VGNC:35543]
ENSBTAG00000021434	4.68	2.54	2.67	0.68	3.29667	0.68	-2.2774	0.00127328	0.0285931	EDN2	endothelin 2 [Source:VGNC Symbol;Acc:VGNC:28328]
ENSBTAG00000014382	3.75	3.06	2.71	1.39	3.17333	1.39	-1.19091	0.00128067	0.028691	KANK4	KN motif and ankyrin repeat domains 4 [Source:VGNC Symbol;Acc:VGNC:55243]
ENSBTAG00000018364	6.71	8.69	5.43	3.2	6.94333	3.2	-1.11756	0.00128088	0.028691	TMEM132A	transmembrane protein 132A [Source:VGNC Symbol;Acc:VGNC:35965]
ENSBTAG00000006760	3.41	1.48	1.57	0.51	2.15333	0.51	-2.078	0.00128441	0.0287301	OTX1	orthodenticle homeobox 1 [Source:VGNC Symbol;Acc:VGNC:32502]
ENSBTAG00000016223	4.89	4.21	4.72	2.3	4.60667	2.3	-1.00209	0.00128722	0.0287301	SCRN1	secernin 1 [Source:VGNC Symbol;Acc:VGNC:34366]
ENSBTAG00000007547	2.29	3.71	3.45	0.69	3.15	0.69	-2.19068	0.00128749	0.0287301	CACNG1	calcium voltage-gated channel auxiliary subunit gamma 1 [Source:VGNC Symbol;Acc:VGNC:26686]
ENSBTAG00000003684	3.5	2.77	1.42	0.63	2.56333	0.63	-2.0246	0.0012923	0.0288013	LRFN5	leucine rich repeat and fibronectin type III domain containing 5 [Source:VGNC Symbol;Acc:VGNC:30979]
ENSBTAG00000006474	7.17	6.41	5.37	2.48	6.31667	2.48	-1.34882	0.00132895	0.0295436	EPCAM	epithelial cell adhesion molecule [Source:VGNC Symbol;Acc:VGNC:28529]
ENSBTAG00000047003	1.84	2.12	2.71	0.9	2.22333	0.9	-1.30473	0.00133594	0.0296618	ASXL3	ASXL transcriptional regulator 3 [Source:VGNC Symbol;Acc:VGNC:26230]
ENSBTAG00000033225	2.75	1.78	1.08	0.55	1.87	0.55	-1.76553	0.00134091	0.029735	CNTN4	contactin 4 [Source:VGNC Symbol;Acc:VGNC:52754]
ENSBTAG00000050334	1.69	1.38	0.79	3.58	1.28667	3.58	1.47632	0.00134401	0.0297664	CD83	CD83 molecule [Source:NCBI gene (formerly Entrezgene);Acc:617034]
ENSBTAG00000016344	1.13	1.15	1.5	3.61	1.26	3.61	1.51858	0.00134852	0.0298291	PIK3R6	phosphoinositide-3-kinase regulatory subunit 6 [Source:VGNC Symbol;Acc:VGNC:32897]
ENSBTAG00000015690	0.37	0.61	0.82	0.08	0.6	0.08	-2.90689	0.0013574	0.0299881	PLIN4	perilipin 4 [Source:VGNC Symbol;Acc:VGNC:55299]
ENSBTAG00000038141	11.35	7.62	6.8	3.88	8.59	3.88	-1.1466	0.00135941	0.0299951	ADGRG1	adhesion G protein-coupled receptor G1 [Source:VGNC Symbol;Acc:VGNC:97236]
ENSBTAG00000000835	1.17	1.16	0.79	0.21	1.04	0.21	-2.30812	0.00137418	0.0302832	BCAS1	brain enriched myelin associated protein 1 [Source:VGNC Symbol;Acc:VGNC:98868]
ENSBTAG00000013183	9.97	8.76	5.61	2.73	8.11333	2.73	-1.57139	0.00138293	0.0304004	COL23A1	collagen type XXIII alpha 1 chain [Source:VGNC Symbol;Acc:VGNC:54416]
ENSBTAG00000011563	0.13	0.02	0.11	1.17	0.0866667	1.17	3.75489	0.00139622	0.0306545	TNFSF13B	TNF superfamily member 13b [Source:NCBI gene (formerly Entrezgene);Acc:504507]
ENSBTAG00000003942	7.6	5.99	5.3	2.86	6.29667	2.86	-1.13857	0.00140043	0.0306606	PIP4K2C	phosphatidylinositol-5-phosphate 4-kinase type 2 gamma [Source:VGNC Symbol;Acc:VGNC:32908]
ENSBTAG00000017280	0.87	0.74	0.58	1.89	0.73	1.89	1.37242	0.00141209	0.0307862	C3	complement C3 [Source:VGNC Symbol;Acc:VGNC:26638]
ENSBTAG00000018984	1.17	1.57	1.68	3.61	1.47333	3.61	1.29291	0.00141264	0.0307862	PIK3CD	phosphatidylinositol-4,5-bisphosphate 3-kinase catalytic subunit delta [Source:VGNC Symbol;Acc:VGNC:32891]
ENSBTAG00000023947	8.59	11.42	13.67	24.81	11.2267	24.81	1.14399	0.00143157	0.031084	AVPI1	arginine vasopressin induced 1 [Source:VGNC Symbol;Acc:VGNC:26357]
ENSBTAG00000030690	3.31	2.94	2.13	0.95	2.79333	0.95	-1.55599	0.00143672	0.0311488	RADIL	Rap associating with DIL domain [Source:VGNC Symbol;Acc:VGNC:33691]
ENSBTAG00000015313	5.6	2.33	1.78	0.71	3.23667	0.71	-2.18862	0.00143807	0.0311488	CEACAM19	CEA cell adhesion molecule 19 [Source:NCBI gene (formerly Entrezgene);Acc:511941]
ENSBTAG00000012637	121.64	69.39	46.6	31.23	79.21	31.23	-1.34275	0.00144401	0.0312392	ECRG4	ECRG4 augurin [Source:VGNC Symbol;Acc:VGNC:59206]
ENSBTAG00000014861	4.12	4.45	4.73	2.08	4.43333	2.08	-1.09181	0.00145056	0.0313428	SLC20A2	solute carrier family 20 member 2 [Source:VGNC Symbol;Acc:VGNC:34718]
ENSBTAG00000013108	1.3	0.88	1.32	3.39	1.16667	3.39	1.53889	0.00146026	0.0315002	HK2	hexokinase 2 [Source:VGNC Symbol;Acc:VGNC:29865]
ENSBTAG00000001842	20.66	29.42	15.95	9.14	22.01	9.14	-1.26789	0.00146141	0.0315002	GSTM3	glutathione S-transferase mu 3 [Source:VGNC Symbol;Acc:VGNC:29686]
ENSBTAG00000006491	2.79	5.23	4.7	1.69	4.24	1.69	-1.32704	0.001469	0.0316255	AGL	amylo-alpha-1, 6-glucosidase, 4-alpha-glucanotransferase [Source:VGNC Symbol;Acc:VGNC:25729]
ENSBTAG00000012163	2.74	5.51	3.37	0.95	3.87333	0.95	-2.02758	0.00147706	0.0316695	ITGB1BP2	integrin subunit beta 1 binding protein 2 [Source:VGNC Symbol;Acc:VGNC:30326]
ENSBTAG00000012338	2.88	4.15	3.61	1.26	3.54667	1.26	-1.49304	0.00147737	0.0316695	FAH	fumarylacetoacetate hydrolase [Source:VGNC Symbol;Acc:VGNC:28707]
ENSBTAG00000000477	2.05	2.59	2.07	0.69	2.23667	0.69	-1.69668	0.0014782	0.0316695	TLR5	toll like receptor 5 [Source:VGNC Symbol;Acc:VGNC:52835]
ENSBTAG00000011207	15	21.77	26.18	9.03	20.9833	9.03	-1.21645	0.00148488	0.0317599	CNN1	calponin 1 [Source:VGNC Symbol;Acc:VGNC:27508]
ENSBTAG00000016170	1.19	2.14	1.24	0.32	1.52333	0.32	-2.25109	0.001486	0.0317599	KCNJ11	potassium inwardly rectifying channel subfamily J member 11 [Source:VGNC Symbol;Acc:VGNC:30455]
ENSBTAG00000044204	0.9	0.31	0.94	4.01	0.716667	4.01	2.48423	0.00149571	0.0318649	CD79B	CD79b molecule [Source:VGNC Symbol;Acc:VGNC:27047]
ENSBTAG00000038084	6.31	6.06	4.63	1.59	5.66667	1.59	-1.83347	0.00150808	0.0320385	NAA80	N-alpha-acetyltransferase 80, NatH catalytic subunit [Source:VGNC Symbol;Acc:VGNC:31889]
MSTRG.9047	1.75	3.78	3.66	0.87	3.06333	0.87	-1.81602	0.00152658	0.0323153	--	-
ENSBTAG00000009434	12.21	10.19	6.67	3.64	9.69	3.64	-1.41256	0.00155574	0.0328934	PAQR6	progestin and adipoQ receptor family member 6 [Source:VGNC Symbol;Acc:VGNC:32578]
ENSBTAG00000007782	3.3	6.74	6.56	1.82	5.53333	1.82	-1.60421	0.0015656	0.0329841	MYOT	myotilin [Source:VGNC Symbol;Acc:VGNC:55225]
ENSBTAG00000015562	14.99	6.04	6.01	2.84	9.01333	2.84	-1.66617	0.00156562	0.0329841	PLBD1	phospholipase B domain containing 1 [Source:VGNC Symbol;Acc:VGNC:32978]
ENSBTAG00000004555	0.12	0.16	0.13	0.01	0.136667	0.01	-3.77259	0.00162096	0.0339081	LRP2	LDL receptor related protein 2 [Source:VGNC Symbol;Acc:VGNC:30990]
ENSBTAG00000013557	5.57	4.79	4.32	2.32	4.89333	2.32	-1.07669	0.001623	0.0339108	ERAP1	endoplasmic reticulum aminopeptidase 1 [Source:VGNC Symbol;Acc:VGNC:28560]
ENSBTAG00000007397	2.38	3.52	2.47	1.07	2.79	1.07	-1.38265	0.00167183	0.0346855	FOLH1B	folate hydrolase 1B [Source:NCBI gene (formerly Entrezgene);Acc:505865]
ENSBTAG00000031797	22.69	12.96	14.78	34.1	16.81	34.1	1.02045	0.0016943	0.0351106	MANF	mesencephalic astrocyte derived neurotrophic factor [Source:VGNC Symbol;Acc:VGNC:31171]
ENSBTAG00000014863	20.52	22.69	18.19	10	20.4667	10	-1.03328	0.00170326	0.0352551	GYPC	glycophorin C [Source:VGNC Symbol;Acc:VGNC:49062]
ENSBTAG00000017683	2.14	3.19	4.55	9.45	3.29333	9.45	1.52077	0.0017061	0.0352726	LYSMD2	LysM domain containing 2 [Source:VGNC Symbol;Acc:VGNC:31113]
ENSBTAG00000049058	3.07	3.06	1.77	0.88	2.63333	0.88	-1.58131	0.00171247	0.035283	INHBB	inhibin subunit beta B [Source:VGNC Symbol;Acc:VGNC:30201]
ENSBTAG00000015441	5.51	3.25	6.45	1.56	5.07	1.56	-1.70044	0.00171257	0.035283	ACTG2	actin gamma 2, smooth muscle [Source:VGNC Symbol;Acc:VGNC:59201]
ENSBTAG00000005048	1.96	4.27	2.11	0.35	2.78	0.35	-2.98966	0.00172662	0.0354873	DHRS7C	dehydrogenase/reductase 7C [Source:VGNC Symbol;Acc:VGNC:28045]
ENSBTAG00000015834	2.64	1.85	2.05	0.72	2.18	0.72	-1.59826	0.0017285	0.0354873	ARHGEF4	Rho guanine nucleotide exchange factor 4 [Source:VGNC Symbol;Acc:VGNC:55325]
ENSBTAG00000000109	10	5.78	6.7	3.52	7.49333	3.52	-1.09003	0.00173262	0.0355308	NPTXR	neuronal pentraxin receptor [Source:VGNC Symbol;Acc:VGNC:32220]
ENSBTAG00000005089	7.04	7.36	6	3.24	6.8	3.24	-1.06954	0.0017796	0.036368	RHBDD2	rhomboid domain containing 2 [Source:VGNC Symbol;Acc:VGNC:33931]
ENSBTAG00000000317	10.2	6.88	6.31	3.57	7.79667	3.57	-1.12693	0.0018011	0.0366746	MAPK8IP1	mitogen-activated protein kinase 8 interacting protein 1 [Source:VGNC Symbol;Acc:VGNC:31224]
ENSBTAG00000014359	1.86	0.72	0.88	0.11	1.15333	0.11	-3.39023	0.00182166	0.0370139	DRAXIN	dorsal inhibitory axon guidance protein [Source:VGNC Symbol;Acc:VGNC:28204]
MSTRG.12005	2.66	1.26	0.68	0	1.53333	0.001	-10.5825	0.00183729	0.0372035	--	FOXD3 [Cricetulus griseus]
ENSBTAG00000023929	47.18	24.78	27.58	15.4	33.18	15.4	-1.10738	0.00184282	0.0372304	FOSL2	FOS like 2, AP-1 transcription factor subunit [Source:VGNC Symbol;Acc:VGNC:29076]
ENSBTAG00000007116	25.11	25.61	45.77	14.28	32.1633	14.28	-1.17142	0.00192248	0.0387515	ARRDC3	arrestin domain containing 3 [Source:VGNC Symbol;Acc:VGNC:26173]
ENSBTAG00000033174	6.86	5.4	5.23	2.71	5.83	2.71	-1.1052	0.00193629	0.0389855	TFAP4	transcription factor AP-4 [Source:VGNC Symbol;Acc:VGNC:35781]
ENSBTAG00000014119	4.79	2.77	4.23	1.37	3.93	1.37	-1.52035	0.00194783	0.0391288	PRKCZ	protein kinase C zeta [Source:VGNC Symbol;Acc:VGNC:33336]
ENSBTAG00000003163	3.98	1.89	1.31	0.54	2.39333	0.54	-2.14799	0.00196439	0.0393701	RBBP8NL	RBBP8 N-terminal like [Source:VGNC Symbol;Acc:VGNC:33774]
ENSBTAG00000020647	8.7	7.09	4.62	2.69	6.80333	2.69	-1.33864	0.00196474	0.0393701	RASL11B	RAS like family 11 member B [Source:VGNC Symbol;Acc:VGNC:33755]
ENSBTAG00000018071	1.19	2.16	2.1	0.19	1.81667	0.19	-3.25722	0.00196866	0.0393701	TMOD4	tropomodulin 4 [Source:VGNC Symbol;Acc:VGNC:36137]
ENSBTAG00000014790	3.96	3.41	4.36	7.99	3.91	7.99	1.03103	0.00198056	0.0395181	ZBTB2	zinc finger and BTB domain containing 2 [Source:VGNC Symbol;Acc:VGNC:37064]
ENSBTAG00000020164	1.75	4.38	3.53	8.31	3.22	8.31	1.36779	0.00198059	0.0395181	BAZ1A	bromodomain adjacent to zinc finger domain 1A [Source:VGNC Symbol;Acc:VGNC:53933]
ENSBTAG00000012119	3.49	2.68	1.56	0.97	2.57667	0.97	-1.40945	0.00201425	0.0399711	PTPRZ1	protein tyrosine phosphatase receptor type Z1 [Source:VGNC Symbol;Acc:VGNC:33560]
ENSBTAG00000010166	1.23	1.69	0.61	0	1.17667	0.001	-10.2005	0.00203885	0.0404075	MIC2	CD99 molecule [Source:NCBI gene (formerly Entrezgene);Acc:104976701]
ENSBTAG00000020097	130.7	67.29	49.88	15.52	82.6233	15.52	-2.41242	0.00206847	0.0408575	PERP	p53 apoptosis effector related to PMP22 [Source:NCBI gene (formerly Entrezgene);Acc:509485]
ENSBTAG00000024492	0.33	0.2	0.24	0	0.256667	0.001	-8.00375	0.00210286	0.0413984	-	XP_024832587.1 tyrosine-protein phosphatase non-receptor type 11 isoform X5 [Bos taurus]
ENSBTAG00000024115	2.77	2.34	2.2	0.66	2.43667	0.66	-1.88437	0.00211161	0.0414784	FOXO6	forkhead box O6 [Source:VGNC Symbol;Acc:VGNC:59182]
ENSBTAG00000014016	0.17	0.51	0.51	2.78	0.396667	2.78	2.80909	0.00212981	0.0416972	IKZF1	IKAROS family zinc finger 1 [Source:VGNC Symbol;Acc:VGNC:30103]
MSTRG.16532	0	0	0	1.65	0.001	1.65	10.6883	0.00213893	0.0417835	--	endonuclease-reverse transcriptase [Babesia ovata]
ENSBTAG00000013923	5.37	4.29	2.63	1.44	4.09667	1.44	-1.50838	0.00219999	0.0427407	QPCT	glutaminyl-peptide cyclotransferase [Source:VGNC Symbol;Acc:VGNC:33598]
ENSBTAG00000005776	1.71	0.94	0.89	0.16	1.18	0.16	-2.88264	0.00226059	0.0437261	ZNF185	zinc finger protein 185 with LIM domain [Source:VGNC Symbol;Acc:VGNC:37219]
ENSBTAG00000021923	3.05	3	2.61	1.33	2.88667	1.33	-1.11798	0.00227936	0.0438975	DSG2	desmoglein 2 [Source:VGNC Symbol;Acc:VGNC:28221]
ENSBTAG00000021745	4.89	7.34	5.97	2.4	6.06667	2.4	-1.33787	0.00228535	0.0439196	RAPSN	receptor associated protein of the synapse [Source:VGNC Symbol;Acc:VGNC:33728]
ENSBTAG00000003183	1.31	1.9	1.01	0.38	1.40667	0.38	-1.88821	0.00228547	0.0439196	NTN4	netrin 4 [Source:VGNC Symbol;Acc:VGNC:32306]
ENSBTAG00000000569	21.29	19.67	12.09	8.32	17.6833	8.32	-1.08773	0.00229471	0.0440494	HES1	hes family bHLH transcription factor 1 [Source:VGNC Symbol;Acc:VGNC:29818]
ENSBTAG00000018777	1.94	1.6	1.86	0.71	1.8	0.71	-1.34211	0.00231659	0.0443733	ADCY5	adenylate cyclase 5 [Source:VGNC Symbol;Acc:VGNC:25646]
ENSBTAG00000049122	0.18	0.3	0.33	0.03	0.27	0.03	-3.16993	0.00232176	0.0443765	COL6A5	collagen type VI alpha 5 chain [Source:HGNC Symbol;Acc:HGNC:26674]
ENSBTAG00000016158	0.61	0.72	0.67	0.2	0.666667	0.2	-1.73697	0.00233063	0.0444514	ACAN	aggrecan [Source:VGNC Symbol;Acc:VGNC:25525]
ENSBTAG00000016012	8.05	4.81	4.69	1.95	5.85	1.95	-1.58496	0.00235789	0.0447306	WNT3	Wnt family member 3 [Source:VGNC Symbol;Acc:VGNC:49989]
ENSBTAG00000004381	15.7	7.26	8.31	3.4	10.4233	3.4	-1.61621	0.00235796	0.0447306	TACSTD2	tumor associated calcium signal transducer 2 [Source:VGNC Symbol;Acc:VGNC:35563]
ENSBTAG00000010060	1.82	2.21	3.33	0.71	2.45333	0.71	-1.78885	0.00237285	0.0449646	SLC43A3	solute carrier family 43 member 3 [Source:VGNC Symbol;Acc:VGNC:54892]
ENSBTAG00000009354	0.17	0.32	0.39	2.18	0.293333	2.18	2.89372	0.0023757	0.0449646	EVI2A	ecotropic viral integration site 2A [Source:NCBI gene (formerly Entrezgene);Acc:528920]
ENSBTAG00000039275	1.09	1.53	1.16	3.04	1.26	3.04	1.27065	0.00239971	0.0452802	ERAP2	endoplasmic reticulum aminopeptidase 2 [Source:VGNC Symbol;Acc:VGNC:28561]
ENSBTAG00000018790	7.26	5.45	3.38	11.31	5.36333	11.31	1.0764	0.00243173	0.0458356	BVES	blood vessel epicardial substance [Source:VGNC Symbol;Acc:VGNC:26610]
ENSBTAG00000009459	3.34	2.91	2.52	1.44	2.92333	1.44	-1.02155	0.00244075	0.0459079	MTCL1	microtubule crosslinking factor 1 [Source:VGNC Symbol;Acc:VGNC:31718]
MSTRG.8094	0.19	1.54	1.34	0	1.02333	0.001	-9.99906	0.00247951	0.0465874	--	DTW domain-containing protein 1 isoform X2 [Bos indicus x Bos taurus]
ENSBTAG00000018460	3.9	2.32	2.24	1.05	2.82	1.05	-1.42531	0.00248341	0.0466114	ADAMTS16	ADAM metallopeptidase with thrombospondin type 1 motif 16 [Source:VGNC Symbol;Acc:VGNC:25620]
ENSBTAG00000020538	1.05	1.29	1.4	3.32	1.24667	3.32	1.41311	0.00248665	0.0466228	HERC5	HECT and RLD domain containing E3 ubiquitin protein ligase 5 [Source:VGNC Symbol;Acc:VGNC:29814]
ENSBTAG00000006974	1.49	1.25	1.26	0.47	1.33333	0.47	-1.5043	0.00249704	0.0467419	PLEKHA7	pleckstrin homology domain containing A7 [Source:VGNC Symbol;Acc:VGNC:33008]
ENSBTAG00000020737	5.04	4.03	3.49	1.76	4.18667	1.76	-1.25023	0.00249828	0.0467419	SOX8	SRY-box transcription factor 8 [Source:VGNC Symbol;Acc:VGNC:35151]
ENSBTAG00000011108	3.56	3.49	2.76	1.62	3.27	1.62	-1.0133	0.00254889	0.0475381	USP54	ubiquitin specific peptidase 54 [Source:VGNC Symbol;Acc:VGNC:36736]
ENSBTAG00000050920	1.23	1.47	2.07	0.33	1.59	0.33	-2.26849	0.00255474	0.0475971	-	XP_010813619.1 zinc finger protein 577 isoform X4 [Bos taurus]
ENSBTAG00000016738	5.41	4.82	3.79	2.24	4.67333	2.24	-1.06095	0.00262008	0.0485084	DTX1	deltex E3 ubiquitin ligase 1 [Source:VGNC Symbol;Acc:VGNC:28236]
ENSBTAG00000009381	0.69	1.37	1.57	4.61	1.21	4.61	1.92976	0.00265129	0.049035	LCP2	lymphocyte cytosolic protein 2 [Source:VGNC Symbol;Acc:VGNC:30818]
ENSBTAG00000048470	34.81	61.81	30.65	19.35	42.4233	19.35	-1.13252	0.00265995	0.0491286	IFITM1	interferon induced transmembrane protein 1 (9-27) [Source:NCBI gene (formerly Entrezgene);Acc:353510]
ENSBTAG00000011409	0.17	0.06	0.18	1.1	0.136667	1.1	3.00877	0.00266189	0.0491286	CD72	CD72 molecule [Source:VGNC Symbol;Acc:VGNC:27045]
ENSBTAG00000033457	2.58	5.06	3.64	8.6	3.76	8.6	1.1936	0.00266861	0.0492012	CCAR1	cell division cycle and apoptosis regulator 1 [Source:NCBI gene (formerly Entrezgene);Acc:767587]
