# Supplementary material for: Uncovering Novel Features of the Pc Locus in Horn Development from Gene-Edited Holstein Cattle by RNA-Sequencing Analysis
Source: Int J Mol Sci. 2022 Oct 11;23(20):12060. doi: 10.3390/ijms232012060 (PMC9603690; doi:10.3390/ijms232012060)
Supplement: Supplementary file 1 [file ijms-23-12060-s001.zip › Table S2.xlsx]

## Sheet: GO
id	num	qvalue	per	ratio	class	ID	Descrption	Pvalue	Qvalue	Up	Down	fg_num	bg_num
GO:0043292 contractile fiber	55	1.94e-37	7.983	0.385	Cellular Component	GO:0043292	contractile fiber	3.26e-40	1.94e-37	0	55	55	143
GO:0030016 myofibril	52	1.95e-35	7.547	0.382	Cellular Component	GO:0030016	myofibril	6.54e-38	1.95e-35	0	52	52	136
GO:0044449 contractile fiber part	50	6.27e-35	7.257	0.394	Cellular Component	GO:0044449	contractile fiber part	3.15e-37	6.27e-35	0	50	50	127
GO:0030017 sarcomere	48	1.29e-34	6.967	0.41	Cellular Component	GO:0030017	sarcomere	8.63e-37	1.29e-34	0	48	48	117
GO:0099080 supramolecular complex	89	2.99e-23	12.917	0.135	Cellular Component	GO:0099080	supramolecular complex	3.01e-25	2.99e-23	8	81	89	657
GO:0099081 supramolecular polymer	89	2.99e-23	12.917	0.135	Cellular Component	GO:0099081	supramolecular polymer	3.01e-25	2.99e-23	8	81	89	657
GO:0099512 supramolecular fiber	88	4.58e-23	12.772	0.136	Cellular Component	GO:0099512	supramolecular fiber	5.38e-25	4.58e-23	8	80	88	649
GO:0061061 muscle structure development	71	3.32e-22	10.503	0.169	Biological Process	GO:0061061	muscle structure development	5.73e-26	3.32e-22	5	66	71	420
GO:0009888 tissue development	138	8.58e-22	20.414	0.1	Biological Process	GO:0009888	tissue development	2.96e-25	8.58e-22	12	126	138	1386
GO:0031674 I band	31	2.16e-21	4.499	0.388	Cellular Component	GO:0031674	I band	2.9e-23	2.16e-21	0	31	31	80
GO:0048513 animal organ development	196	3.93e-21	28.994	0.08	Biological Process	GO:0048513	animal organ development	2.04e-24	3.93e-21	34	162	196	2443
GO:0003012 muscle system process	52	7.19e-21	7.692	0.213	Biological Process	GO:0003012	muscle system process	4.96e-24	7.19e-21	0	52	52	244
GO:0022610 biological adhesion	112	1.58e-20	16.568	0.109	Biological Process	GO:0022610	biological adhesion	1.36e-23	1.58e-20	32	80	112	1026
GO:0007155 cell adhesion	110	4.98e-20	16.272	0.109	Biological Process	GO:0007155	cell adhesion	5.16e-23	4.98e-20	31	79	110	1012
GO:0048856 anatomical structure development	276	7.45e-20	40.828	0.066	Biological Process	GO:0048856	anatomical structure development	9e-23	7.45e-20	54	222	276	4153
GO:0048731 system development	239	1.77e-19	35.355	0.07	Biological Process	GO:0048731	system development	2.44e-22	1.77e-19	46	193	239	3398
GO:0032502 developmental process	285	7.42e-19	42.16	0.065	Biological Process	GO:0032502	developmental process	1.15e-21	7.42e-19	58	227	285	4418
GO:0005576 extracellular region	153	1.1e-18	22.206	0.084	Cellular Component	GO:0005576	extracellular region	1.66e-20	1.1e-18	45	108	153	1824
GO:0006936 muscle contraction	44	1.68e-18	6.509	0.222	Biological Process	GO:0006936	muscle contraction	2.89e-21	1.68e-18	0	44	44	198
GO:0007275 multicellular organism development	250	2.87e-18	36.982	0.067	Biological Process	GO:0007275	multicellular organism development	5.45e-21	2.87e-18	48	202	250	3706
GO:0007166 cell surface receptor signaling pathway	168	1.37e-17	24.852	0.08	Biological Process	GO:0007166	cell surface receptor signaling pathway	2.84e-20	1.37e-17	58	110	168	2108
GO:0051239 regulation of multicellular organismal process	176	1.53e-17	26.036	0.078	Biological Process	GO:0051239	regulation of multicellular organismal process	3.5e-20	1.53e-17	48	128	176	2263
GO:0014706 striated muscle tissue development	48	1.53e-17	7.101	0.191	Biological Process	GO:0014706	striated muscle tissue development	3.71e-20	1.53e-17	3	45	48	251
GO:0060537 muscle tissue development	49	3.04e-17	7.249	0.184	Biological Process	GO:0060537	muscle tissue development	7.87e-20	3.04e-17	3	46	49	266
GO:0098609 cell-cell adhesion	76	3.58e-17	11.243	0.126	Biological Process	GO:0098609	cell-cell adhesion	9.89e-20	3.58e-17	24	52	76	602
GO:0044421 extracellular region part	125	9.36e-17	18.142	0.089	Cellular Component	GO:0044421	extracellular region part	1.57e-18	9.36e-17	33	92	125	1411
GO:0006941 striated muscle contraction	31	2.13e-16	4.586	0.29	Biological Process	GO:0006941	striated muscle contraction	6.26e-19	2.13e-16	0	31	31	107
GO:0030018 Z disc	25	2.87e-16	3.628	0.357	Cellular Component	GO:0030018	Z disc	5.3e-18	2.87e-16	0	25	25	70
GO:0007517 muscle organ development	43	8.22e-16	6.361	0.193	Biological Process	GO:0007517	muscle organ development	2.55e-18	8.22e-16	3	40	43	223
GO:0002682 regulation of immune system process	102	1e-15	15.089	0.098	Biological Process	GO:0002682	regulation of immune system process	3.28e-18	1e-15	71	31	102	1036
GO:0005515 protein binding	407	2.09e-15	61.76	0.054	Molecular Function	GO:0005515	protein binding	2.11e-18	2.09e-15	105	302	407	7554
GO:0003009 skeletal muscle contraction	16	1.14e-14	2.367	0.64	Biological Process	GO:0003009	skeletal muscle contraction	3.94e-17	1.14e-14	0	16	16	25
GO:0055001 muscle cell development	30	1.25e-14	4.438	0.263	Biological Process	GO:0055001	muscle cell development	4.52e-17	1.25e-14	1	29	30	114
GO:0048583 regulation of response to stimulus	202	2.03e-14	29.882	0.068	Biological Process	GO:0048583	regulation of response to stimulus	7.7e-17	2.03e-14	81	121	202	2961
GO:0051146 striated muscle cell differentiation	38	2.09e-14	5.621	0.199	Biological Process	GO:0051146	striated muscle cell differentiation	8.31e-17	2.09e-14	2	36	38	191
GO:0005509 calcium ion binding	72	2.18e-14	10.926	0.118	Molecular Function	GO:0005509	calcium ion binding	4.38e-17	2.18e-14	10	62	72	609
GO:0009653 anatomical structure morphogenesis	155	2.31e-14	22.929	0.076	Biological Process	GO:0009653	anatomical structure morphogenesis	9.56e-17	2.31e-14	27	128	155	2036
GO:0042692 muscle cell differentiation	42	1.25e-13	6.213	0.171	Biological Process	GO:0042692	muscle cell differentiation	5.39e-16	1.25e-13	2	40	42	245
GO:0048869 cellular developmental process	202	3.95e-13	29.882	0.066	Biological Process	GO:0048869	cellular developmental process	1.77e-15	3.95e-13	46	156	202	3048
GO:0002684 positive regulation of immune system process	77	4.65e-13	11.391	0.105	Biological Process	GO:0002684	positive regulation of immune system process	2.17e-15	4.65e-13	56	21	77	733
GO:0050879 multicellular organismal movement	17	4.81e-13	2.515	0.486	Biological Process	GO:0050879	multicellular organismal movement	2.41e-15	4.81e-13	0	17	17	35
GO:0050881 musculoskeletal movement	17	4.81e-13	2.515	0.486	Biological Process	GO:0050881	musculoskeletal movement	2.41e-15	4.81e-13	0	17	17	35
GO:0030154 cell differentiation	193	5.27e-13	28.55	0.067	Biological Process	GO:0030154	cell differentiation	2.73e-15	5.27e-13	43	150	193	2874
GO:0090257 regulation of muscle system process	29	1.07e-12	4.29	0.232	Biological Process	GO:0090257	regulation of muscle system process	5.71e-15	1.07e-12	0	29	29	125
GO:0005615 extracellular space	101	1.22e-12	14.659	0.087	Cellular Component	GO:0005615	extracellular space	2.45e-14	1.22e-12	32	69	101	1167
GO:0055002 striated muscle cell development	26	2.37e-12	3.846	0.255	Biological Process	GO:0055002	striated muscle cell development	1.31e-14	2.37e-12	1	25	26	102
GO:0048729 tissue morphogenesis	58	2.72e-12	8.58	0.122	Biological Process	GO:0048729	tissue morphogenesis	1.55e-14	2.72e-12	1	57	58	477
GO:0048584 positive regulation of response to stimulus	128	3.61e-12	18.935	0.078	Biological Process	GO:0048584	positive regulation of response to stimulus	2.12e-14	3.61e-12	60	68	128	1648
GO:0050776 regulation of immune response	66	5.63e-12	9.763	0.11	Biological Process	GO:0050776	regulation of immune response	3.4e-14	5.63e-12	52	14	66	602
GO:0002376 immune system process	143	6.49e-12	21.154	0.073	Biological Process	GO:0002376	immune system process	4.03e-14	6.49e-12	101	42	143	1947
GO:0015629 actin cytoskeleton	50	1.62e-11	7.257	0.125	Cellular Component	GO:0015629	actin cytoskeleton	3.54e-13	1.62e-11	10	40	50	400
GO:0044057 regulation of system process	44	4.25e-11	6.509	0.139	Biological Process	GO:0044057	regulation of system process	2.71e-13	4.25e-11	2	42	44	317
GO:0048518 positive regulation of biological process	272	7.18e-11	40.237	0.057	Biological Process	GO:0048518	positive regulation of biological process	4.71e-13	7.18e-11	90	182	272	4768
GO:0006928 movement of cell or subcellular component	121	9.53e-11	17.899	0.076	Biological Process	GO:0006928	movement of cell or subcellular component	6.42e-13	9.53e-11	31	90	121	1594
GO:0040011 locomotion	112	1.03e-10	16.568	0.078	Biological Process	GO:0040011	locomotion	7.09e-13	1.03e-10	33	79	112	1429
GO:0044459 plasma membrane part	140	1.18e-10	20.319	0.07	Cellular Component	GO:0044459	plasma membrane part	2.76e-12	1.18e-10	49	91	140	1999
GO:0050793 regulation of developmental process	136	1.51e-10	20.118	0.072	Biological Process	GO:0050793	regulation of developmental process	1.07e-12	1.51e-10	41	95	136	1893
GO:0030029 actin filament-based process	65	2.02e-10	9.615	0.102	Biological Process	GO:0030029	actin filament-based process	1.48e-12	2.02e-10	10	55	65	637
GO:0016477 cell migration	95	2.02e-10	14.053	0.083	Biological Process	GO:0016477	cell migration	1.5e-12	2.02e-10	30	65	95	1138
GO:0006955 immune response	98	2.06e-10	14.497	0.082	Biological Process	GO:0006955	immune response	1.56e-12	2.06e-10	76	22	98	1192
GO:0050778 positive regulation of immune response	54	3.29e-10	7.988	0.113	Biological Process	GO:0050778	positive regulation of immune response	2.56e-12	3.29e-10	41	13	54	478
GO:0002253 activation of immune response	43	3.34e-10	6.361	0.132	Biological Process	GO:0002253	activation of immune response	2.65e-12	3.34e-10	31	12	43	325
GO:0009605 response to external stimulus	126	3.57e-10	18.639	0.073	Biological Process	GO:0009605	response to external stimulus	2.9e-12	3.57e-10	63	63	126	1725
GO:0030239 myofibril assembly	16	4.83e-10	2.367	0.364	Biological Process	GO:0030239	myofibril assembly	4e-12	4.83e-10	0	16	16	44
GO:0030155 regulation of cell adhesion	57	5.1e-10	8.432	0.108	Biological Process	GO:0030155	regulation of cell adhesion	4.31e-12	5.1e-10	24	33	57	529
GO:0006937 regulation of muscle contraction	22	5.3e-10	3.254	0.242	Biological Process	GO:0006937	regulation of muscle contraction	4.57e-12	5.3e-10	0	22	22	91
GO:0032501 multicellular organismal process	324	5.55e-10	47.929	0.053	Biological Process	GO:0032501	multicellular organismal process	4.89e-12	5.55e-10	66	258	324	6086
GO:0042127 regulation of cell proliferation	93	7.71e-10	13.757	0.082	Biological Process	GO:0042127	regulation of cell proliferation	6.92e-12	7.71e-10	29	64	93	1133
GO:0048870 cell motility	100	8.18e-10	14.793	0.079	Biological Process	GO:0048870	cell motility	7.63e-12	8.18e-10	30	70	100	1261
GO:0051674 localization of cell	100	8.18e-10	14.793	0.079	Biological Process	GO:0051674	localization of cell	7.63e-12	8.18e-10	30	70	100	1261
GO:0051094 positive regulation of developmental process	84	9.47e-10	12.426	0.086	Biological Process	GO:0051094	positive regulation of developmental process	8.99e-12	9.47e-10	29	55	84	980
GO:0048738 cardiac muscle tissue development	26	1.46e-09	3.846	0.193	Biological Process	GO:0048738	cardiac muscle tissue development	1.41e-11	1.46e-09	2	24	26	135
GO:0007519 skeletal muscle tissue development	24	2.17e-09	3.55	0.205	Biological Process	GO:0007519	skeletal muscle tissue development	2.13e-11	2.17e-09	2	22	24	117
GO:2000026 regulation of multicellular organismal development	109	2.33e-09	16.124	0.075	Biological Process	GO:2000026	regulation of multicellular organismal development	2.35e-11	2.33e-09	33	76	109	1453
GO:0001775 cell activation	68	2.33e-09	10.059	0.094	Biological Process	GO:0001775	cell activation	2.37e-11	2.33e-09	46	22	68	727
GO:0031012 extracellular matrix	39	3.3e-09	5.66	0.127	Cellular Component	GO:0031012	extracellular matrix	8.31e-11	3.3e-09	0	39	39	306
GO:0060538 skeletal muscle organ development	24	4.35e-09	3.55	0.198	Biological Process	GO:0060538	skeletal muscle organ development	4.5e-11	4.35e-09	2	22	24	121
GO:0008283 cell proliferation	104	5.36e-09	15.385	0.075	Biological Process	GO:0008283	cell proliferation	5.64e-11	5.36e-09	31	73	104	1380
GO:0045595 regulation of cell differentiation	98	5.36e-09	14.497	0.077	Biological Process	GO:0045595	regulation of cell differentiation	5.76e-11	5.36e-09	28	70	98	1269
GO:0045597 positive regulation of cell differentiation	63	5.36e-09	9.32	0.095	Biological Process	GO:0045597	positive regulation of cell differentiation	5.83e-11	5.36e-09	20	43	63	660
GO:0048646 anatomical structure formation involved in morphogenesis	74	6.31e-09	10.947	0.087	Biological Process	GO:0048646	anatomical structure formation involved in morphogenesis	6.97e-11	6.31e-09	15	59	74	846
GO:0030054 cell junction	64	7.13e-09	9.289	0.092	Cellular Component	GO:0030054	cell junction	1.91e-10	7.13e-09	12	52	64	697
GO:0032879 regulation of localization	134	7.55e-09	19.822	0.068	Biological Process	GO:0032879	regulation of localization	8.47e-11	7.55e-09	43	91	134	1972
GO:0006935 chemotaxis	51	9.61e-09	7.544	0.106	Biological Process	GO:0006935	chemotaxis	1.1e-10	9.61e-09	21	30	51	481
GO:0009611 response to wounding	41	9.81e-09	6.065	0.122	Biological Process	GO:0009611	response to wounding	1.13e-10	9.81e-09	8	33	41	336
GO:0042330 taxis	51	1.17e-08	7.544	0.105	Biological Process	GO:0042330	taxis	1.37e-10	1.17e-08	21	30	51	484
GO:0045214 sarcomere organization	12	1.75e-08	1.775	0.429	Biological Process	GO:0045214	sarcomere organization	2.08e-10	1.75e-08	0	12	12	28
GO:0051249 regulation of lymphocyte activation	41	1.78e-08	6.065	0.12	Biological Process	GO:0051249	regulation of lymphocyte activation	2.15e-10	1.78e-08	30	11	41	343
GO:0045321 leukocyte activation	61	1.81e-08	9.024	0.094	Biological Process	GO:0045321	leukocyte activation	2.24e-10	1.81e-08	45	16	61	649
GO:0002009 morphogenesis of an epithelium	45	1.81e-08	6.657	0.112	Biological Process	GO:0002009	morphogenesis of an epithelium	2.27e-10	1.81e-08	1	44	45	401
GO:0014819 regulation of skeletal muscle contraction	8	1.81e-08	1.183	0.8	Biological Process	GO:0014819	regulation of skeletal muscle contraction	2.28e-10	1.81e-08	0	8	8	10
GO:0003779 actin binding	44	1.85e-08	6.677	0.119	Molecular Function	GO:0003779	actin binding	5.58e-11	1.85e-08	7	37	44	369
GO:0031672 A band	10	1.87e-08	1.451	0.526	Cellular Component	GO:0031672	A band	5.34e-10	1.87e-08	0	10	10	19
GO:0008092 cytoskeletal protein binding	72	1.88e-08	10.926	0.089	Molecular Function	GO:0008092	cytoskeletal protein binding	7.56e-11	1.88e-08	11	61	72	811
GO:0042060 wound healing	36	1.91e-08	5.325	0.13	Biological Process	GO:0042060	wound healing	2.47e-10	1.91e-08	7	29	36	276
GO:0051270 regulation of cellular component movement	68	1.91e-08	10.059	0.089	Biological Process	GO:0051270	regulation of cellular component movement	2.48e-10	1.91e-08	20	48	68	767
GO:0050865 regulation of cell activation	47	1.95e-08	6.953	0.109	Biological Process	GO:0050865	regulation of cell activation	2.56e-10	1.95e-08	33	14	47	432
GO:0002252 immune effector process	56	1.97e-08	8.284	0.098	Biological Process	GO:0002252	immune effector process	2.62e-10	1.97e-08	43	13	56	571
GO:0050896 response to stimulus	382	2.1e-08	56.509	0.05	Biological Process	GO:0050896	response to stimulus	2.82e-10	2.1e-08	138	244	382	7709
GO:0009887 animal organ morphogenesis	69	2.15e-08	10.207	0.088	Biological Process	GO:0009887	animal organ morphogenesis	2.94e-10	2.15e-08	3	66	69	787
GO:0002694 regulation of leukocyte activation	45	2.28e-08	6.657	0.111	Biological Process	GO:0002694	regulation of leukocyte activation	3.15e-10	2.28e-08	33	12	45	405
GO:0060429 epithelium development	72	2.42e-08	10.651	0.086	Biological Process	GO:0060429	epithelium development	3.38e-10	2.42e-08	3	69	72	841
GO:0070161 anchoring junction	34	2.45e-08	4.935	0.13	Cellular Component	GO:0070161	anchoring junction	7.68e-10	2.45e-08	5	29	34	261
GO:0009986 cell surface	59	2.45e-08	8.563	0.092	Cellular Component	GO:0009986	cell surface	7.81e-10	2.45e-08	25	34	59	638
GO:0010927 cellular component assembly involved in morphogenesis	18	2.57e-08	2.663	0.243	Biological Process	GO:0010927	cellular component assembly involved in morphogenesis	3.64e-10	2.57e-08	0	18	18	74
GO:0005102 signaling receptor binding	95	3e-08	14.416	0.077	Molecular Function	GO:0005102	signaling receptor binding	1.51e-10	3e-08	36	59	95	1232
GO:0005861 troponin complex	7	3.16e-08	1.016	0.875	Cellular Component	GO:0005861	troponin complex	1.06e-09	3.16e-08	0	7	7	8
GO:0040012 regulation of locomotion	68	3.33e-08	10.059	0.087	Biological Process	GO:0040012	regulation of locomotion	4.81e-10	3.33e-08	22	46	68	779
GO:0002443 leukocyte mediated immunity	34	3.33e-08	5.03	0.133	Biological Process	GO:0002443	leukocyte mediated immunity	4.83e-10	3.33e-08	26	8	34	256
GO:0030036 actin cytoskeleton organization	56	3.9e-08	8.284	0.096	Biological Process	GO:0030036	actin cytoskeleton organization	5.72e-10	3.9e-08	10	46	56	583
GO:0002250 adaptive immune response	36	4.1e-08	5.325	0.126	Biological Process	GO:0002250	adaptive immune response	6.08e-10	4.1e-08	28	8	36	285
GO:0002764 immune response-regulating signaling pathway	36	4.47e-08	5.325	0.126	Biological Process	GO:0002764	immune response-regulating signaling pathway	6.71e-10	4.47e-08	28	8	36	286
GO:0005604 basement membrane	17	6.36e-08	2.467	0.233	Cellular Component	GO:0005604	basement membrane	2.24e-09	6.36e-08	0	17	17	73
GO:0022407 regulation of cell-cell adhesion	37	8.7e-08	5.473	0.121	Biological Process	GO:0022407	regulation of cell-cell adhesion	1.32e-09	8.7e-08	19	18	37	307
GO:0006952 defense response	87	9.38e-08	12.87	0.076	Biological Process	GO:0006952	defense response	1.44e-09	9.38e-08	60	27	87	1140
GO:0005865 striated muscle thin filament	9	1.02e-07	1.306	0.529	Cellular Component	GO:0005865	striated muscle thin filament	3.77e-09	1.02e-07	0	9	9	17
GO:2000145 regulation of cell motility	63	1.15e-07	9.32	0.088	Biological Process	GO:2000145	regulation of cell motility	1.79e-09	1.15e-07	20	43	63	718
GO:0002455 humoral immune response mediated by circulating immunoglobulin	14	1.18e-07	2.071	0.298	Biological Process	GO:0002455	humoral immune response mediated by circulating immunoglobulin	1.86e-09	1.18e-07	11	3	14	47
GO:0006942 regulation of striated muscle contraction	15	1.2e-07	2.219	0.273	Biological Process	GO:0006942	regulation of striated muscle contraction	1.92e-09	1.2e-07	0	15	15	55
GO:0006956 complement activation	15	1.2e-07	2.219	0.273	Biological Process	GO:0006956	complement activation	1.92e-09	1.2e-07	11	4	15	55
GO:0005911 cell-cell junction	36	1.24e-07	5.225	0.117	Cellular Component	GO:0005911	cell-cell junction	4.79e-09	1.24e-07	7	29	36	308
GO:0051240 positive regulation of multicellular organismal process	92	1.28e-07	13.609	0.074	Biological Process	GO:0051240	positive regulation of multicellular organismal process	2.08e-09	1.28e-07	37	55	92	1242
GO:0062023 collagen-containing extracellular matrix	25	1.58e-07	3.628	0.152	Cellular Component	GO:0062023	collagen-containing extracellular matrix	6.36e-09	1.58e-07	0	25	25	165
GO:0002757 immune response-activating signal transduction	34	1.62e-07	5.03	0.125	Biological Process	GO:0002757	immune response-activating signal transduction	2.66e-09	1.62e-07	26	8	34	273
GO:0030057 desmosome	9	1.74e-07	1.306	0.5	Cellular Component	GO:0030057	desmosome	7.29e-09	1.74e-07	0	9	9	18
GO:0046649 lymphocyte activation	52	2.09e-07	7.692	0.095	Biological Process	GO:0046649	lymphocyte activation	3.47e-09	2.09e-07	40	12	52	547
GO:0060047 heart contraction	23	2.13e-07	3.402	0.168	Biological Process	GO:0060047	heart contraction	3.56e-09	2.13e-07	1	22	23	137
GO:0030334 regulation of cell migration	60	2.14e-07	8.876	0.088	Biological Process	GO:0030334	regulation of cell migration	3.63e-09	2.14e-07	20	40	60	680
GO:0007167 enzyme linked receptor protein signaling pathway	64	2.57e-07	9.467	0.085	Biological Process	GO:0007167	enzyme linked receptor protein signaling pathway	4.42e-09	2.57e-07	14	50	64	752
GO:0006958 complement activation, classical pathway	12	2.57e-07	1.775	0.343	Biological Process	GO:0006958	complement activation, classical pathway	4.43e-09	2.57e-07	9	3	12	35
GO:0050864 regulation of B cell activation	21	2.84e-07	3.107	0.179	Biological Process	GO:0050864	regulation of B cell activation	4.95e-09	2.84e-07	18	3	21	117
GO:0005488 binding	557	3.51e-07	84.522	0.044	Molecular Function	GO:0005488	binding	2.12e-09	3.51e-07	145	412	557	12574
GO:0065009 regulation of molecular function	145	3.64e-07	21.45	0.062	Biological Process	GO:0065009	regulation of molecular function	6.41e-09	3.64e-07	48	97	145	2335
GO:0098742 cell-cell adhesion via plasma-membrane adhesion molecules	26	4.11e-07	3.846	0.146	Biological Process	GO:0098742	cell-cell adhesion via plasma-membrane adhesion molecules	7.31e-09	4.11e-07	2	24	26	178
GO:0051015 actin filament binding	26	4.69e-07	3.945	0.152	Molecular Function	GO:0051015	actin filament binding	3.31e-09	4.69e-07	5	21	26	171
GO:0006959 humoral immune response	26	5.17e-07	3.846	0.144	Biological Process	GO:0006959	humoral immune response	9.28e-09	5.17e-07	18	8	26	180
GO:0036379 myofilament	9	5.38e-07	1.306	0.45	Cellular Component	GO:0036379	myofilament	2.35e-08	5.38e-07	0	9	9	20
GO:0072359 circulatory system development	65	6.24e-07	9.615	0.082	Biological Process	GO:0072359	circulatory system development	1.13e-08	6.24e-07	12	53	65	788
GO:0002768 immune response-regulating cell surface receptor signaling pathway	25	6.76e-07	3.698	0.147	Biological Process	GO:0002768	immune response-regulating cell surface receptor signaling pathway	1.24e-08	6.76e-07	22	3	25	170
GO:0003015 heart process	23	6.79e-07	3.402	0.158	Biological Process	GO:0003015	heart process	1.25e-08	6.79e-07	1	22	23	146
GO:0032989 cellular component morphogenesis	68	6.97e-07	10.059	0.081	Biological Process	GO:0032989	cellular component morphogenesis	1.3e-08	6.97e-07	11	57	68	844
GO:0055006 cardiac cell development	13	7.68e-07	1.923	0.283	Biological Process	GO:0055006	cardiac cell development	1.44e-08	7.68e-07	1	12	13	46
GO:0048468 cell development	107	7.89e-07	15.828	0.067	Biological Process	GO:0048468	cell development	1.5e-08	7.89e-07	15	92	107	1586
GO:0043588 skin development	27	8.86e-07	3.994	0.136	Biological Process	GO:0043588	skin development	1.7e-08	8.86e-07	1	26	27	198
GO:0048522 positive regulation of cellular process	227	9.37e-07	33.58	0.054	Biological Process	GO:0048522	positive regulation of cellular process	1.81e-08	9.37e-07	73	154	227	4183
GO:0072376 protein activation cascade	15	9.51e-07	2.219	0.234	Biological Process	GO:0072376	protein activation cascade	1.85e-08	9.51e-07	11	4	15	64
GO:0002460 adaptive immune response based on somatic recombination of immune receptors built from immunoglobulin superfamily domains	28	1.06e-06	4.142	0.131	Biological Process	GO:0002460	adaptive immune response based on somatic recombination of immune receptors built from immunoglobulin superfamily domains	2.08e-08	1.06e-06	21	7	28	213
GO:0007507 heart development	40	1.14e-06	5.917	0.104	Biological Process	GO:0007507	heart development	2.26e-08	1.14e-06	2	38	40	386
GO:0033275 actin-myosin filament sliding	6	1.21e-06	0.888	0.857	Biological Process	GO:0033275	actin-myosin filament sliding	2.43e-08	1.21e-06	0	6	6	7
GO:0043501 skeletal muscle adaptation	8	1.35e-06	1.183	0.533	Biological Process	GO:0043501	skeletal muscle adaptation	2.73e-08	1.35e-06	0	8	8	15
GO:0050839 cell adhesion molecule binding	27	1.46e-06	4.097	0.139	Molecular Function	GO:0050839	cell adhesion molecule binding	1.17e-08	1.46e-06	7	20	27	194
GO:0014902 myotube differentiation	17	1.59e-06	2.515	0.198	Biological Process	GO:0014902	myotube differentiation	3.24e-08	1.59e-06	1	16	17	86
GO:0002449 lymphocyte mediated immunity	27	1.93e-06	3.994	0.131	Biological Process	GO:0002449	lymphocyte mediated immunity	3.97e-08	1.93e-06	20	7	27	206
GO:0014733 regulation of skeletal muscle adaptation	7	1.94e-06	1.036	0.636	Biological Process	GO:0014733	regulation of skeletal muscle adaptation	4.01e-08	1.94e-06	0	7	7	11
GO:1903706 regulation of hemopoiesis	32	2.11e-06	4.734	0.116	Biological Process	GO:1903706	regulation of hemopoiesis	4.4e-08	2.11e-06	22	10	32	276
GO:0035051 cardiocyte differentiation	17	2.21e-06	2.515	0.193	Biological Process	GO:0035051	cardiocyte differentiation	4.64e-08	2.21e-06	1	16	17	88
GO:0048523 negative regulation of cellular process	204	2.31e-06	30.178	0.055	Biological Process	GO:0048523	negative regulation of cellular process	4.89e-08	2.31e-06	46	158	204	3706
GO:0097435 supramolecular fiber organization	52	2.54e-06	7.692	0.088	Biological Process	GO:0097435	supramolecular fiber organization	5.43e-08	2.54e-06	11	41	52	594
GO:0023051 regulation of signaling	149	2.59e-06	22.041	0.06	Biological Process	GO:0023051	regulation of signaling	5.59e-08	2.59e-06	49	100	149	2500
GO:0002429 immune response-activating cell surface receptor signaling pathway	23	2.64e-06	3.402	0.146	Biological Process	GO:0002429	immune response-activating cell surface receptor signaling pathway	5.73e-08	2.64e-06	20	3	23	158
GO:0023052 signaling	289	2.68e-06	42.751	0.051	Biological Process	GO:0023052	signaling	5.91e-08	2.68e-06	97	192	289	5700
GO:0031032 actomyosin structure organization	22	2.68e-06	3.254	0.151	Biological Process	GO:0031032	actomyosin structure organization	5.92e-08	2.68e-06	0	22	22	146
GO:2000147 positive regulation of cell motility	40	2.71e-06	5.917	0.1	Biological Process	GO:2000147	positive regulation of cell motility	6.03e-08	2.71e-06	16	24	40	400
GO:0030335 positive regulation of cell migration	39	2.79e-06	5.769	0.101	Biological Process	GO:0030335	positive regulation of cell migration	6.26e-08	2.79e-06	16	23	39	385
GO:0032101 regulation of response to external stimulus	51	2.81e-06	7.544	0.088	Biological Process	GO:0032101	regulation of response to external stimulus	6.36e-08	2.81e-06	26	25	51	580
GO:0008307 structural constituent of muscle	8	3.11e-06	1.214	0.533	Molecular Function	GO:0008307	structural constituent of muscle	2.81e-08	3.11e-06	0	8	8	15
GO:0009966 regulation of signal transduction	135	3.4e-06	19.97	0.061	Biological Process	GO:0009966	regulation of signal transduction	7.75e-08	3.4e-06	46	89	135	2215
GO:0060048 cardiac muscle contraction	16	3.62e-06	2.367	0.198	Biological Process	GO:0060048	cardiac muscle contraction	8.31e-08	3.62e-06	0	16	16	81
GO:0043062 extracellular structure organization	32	3.73e-06	4.734	0.113	Biological Process	GO:0043062	extracellular structure organization	8.62e-08	3.73e-06	3	29	32	284
GO:0006950 response to stress	158	3.84e-06	23.373	0.058	Biological Process	GO:0006950	response to stress	8.98e-08	3.84e-06	72	86	158	2713
GO:0051272 positive regulation of cellular component movement	40	3.84e-06	5.917	0.099	Biological Process	GO:0051272	positive regulation of cellular component movement	9.02e-08	3.84e-06	16	24	40	406
GO:0040017 positive regulation of locomotion	41	3.86e-06	6.065	0.097	Biological Process	GO:0040017	positive regulation of locomotion	9.13e-08	3.86e-06	17	24	41	422
GO:0044420 extracellular matrix component	12	3.87e-06	1.742	0.255	Cellular Component	GO:0044420	extracellular matrix component	1.75e-07	3.87e-06	0	12	12	47
GO:0035295 tube development	63	4.07e-06	9.32	0.079	Biological Process	GO:0035295	tube development	9.69e-08	4.07e-06	12	51	63	798
GO:0071944 cell periphery	242	4.29e-06	35.123	0.052	Cellular Component	GO:0071944	cell periphery	2.02e-07	4.29e-06	71	171	242	4657
GO:0030595 leukocyte chemotaxis	23	4.81e-06	3.402	0.14	Biological Process	GO:0030595	leukocyte chemotaxis	1.15e-07	4.81e-06	15	8	23	164
GO:0010646 regulation of cell communication	146	7.07e-06	21.598	0.059	Biological Process	GO:0010646	regulation of cell communication	1.71e-07	7.07e-06	48	98	146	2480
GO:0003206 cardiac chamber morphogenesis	17	7.23e-06	2.515	0.177	Biological Process	GO:0003206	cardiac chamber morphogenesis	1.76e-07	7.23e-06	0	17	17	96
GO:0003208 cardiac ventricle morphogenesis	13	7.62e-06	1.923	0.232	Biological Process	GO:0003208	cardiac ventricle morphogenesis	1.87e-07	7.62e-06	0	13	13	56
GO:0008284 positive regulation of cell proliferation	53	7.64e-06	7.84	0.083	Biological Process	GO:0008284	positive regulation of cell proliferation	1.89e-07	7.64e-06	22	31	53	635
GO:0048519 negative regulation of biological process	219	8.46e-06	32.396	0.053	Biological Process	GO:0048519	negative regulation of biological process	2.1e-07	8.46e-06	52	167	219	4119
GO:0030198 extracellular matrix organization	28	9.04e-06	4.142	0.118	Biological Process	GO:0030198	extracellular matrix organization	2.26e-07	9.04e-06	3	25	28	238
GO:0055008 cardiac muscle tissue morphogenesis	12	9.18e-06	1.775	0.25	Biological Process	GO:0055008	cardiac muscle tissue morphogenesis	2.31e-07	9.18e-06	0	12	12	48
GO:0051251 positive regulation of lymphocyte activation	26	9.67e-06	3.846	0.123	Biological Process	GO:0051251	positive regulation of lymphocyte activation	2.45e-07	9.67e-06	21	5	26	211
GO:0043500 muscle adaptation	13	1.13e-05	1.923	0.224	Biological Process	GO:0043500	muscle adaptation	2.9e-07	1.13e-05	0	13	13	58
GO:0050853 B cell receptor signaling pathway	13	1.13e-05	1.923	0.224	Biological Process	GO:0050853	B cell receptor signaling pathway	2.9e-07	1.13e-05	12	1	13	58
GO:0035239 tube morphogenesis	53	1.13e-05	7.84	0.082	Biological Process	GO:0035239	tube morphogenesis	2.94e-07	1.13e-05	11	42	53	644
GO:0034109 homotypic cell-cell adhesion	12	1.13e-05	1.775	0.245	Biological Process	GO:0034109	homotypic cell-cell adhesion	2.96e-07	1.13e-05	5	7	12	49
GO:0007154 cell communication	287	1.16e-05	42.456	0.05	Biological Process	GO:0007154	cell communication	3.05e-07	1.16e-05	96	191	287	5744
GO:0045785 positive regulation of cell adhesion	32	1.24e-05	4.734	0.106	Biological Process	GO:0045785	positive regulation of cell adhesion	3.28e-07	1.24e-05	19	13	32	301
GO:0031589 cell-substrate adhesion	29	1.38e-05	4.29	0.112	Biological Process	GO:0031589	cell-substrate adhesion	3.66e-07	1.38e-05	6	23	29	258
GO:0007169 transmembrane receptor protein tyrosine kinase signaling pathway	43	1.6e-05	6.361	0.09	Biological Process	GO:0007169	transmembrane receptor protein tyrosine kinase signaling pathway	4.27e-07	1.6e-05	12	31	43	480
GO:0048644 muscle organ morphogenesis	13	1.64e-05	1.923	0.217	Biological Process	GO:0048644	muscle organ morphogenesis	4.42e-07	1.64e-05	0	13	13	60
GO:0060326 cell chemotaxis	28	1.66e-05	4.142	0.114	Biological Process	GO:0060326	cell chemotaxis	4.49e-07	1.66e-05	16	12	28	246
GO:0048585 negative regulation of response to stimulus	83	1.66e-05	12.278	0.068	Biological Process	GO:0048585	negative regulation of response to stimulus	4.51e-07	1.66e-05	25	58	83	1214
GO:0005886 plasma membrane	234	1.87e-05	33.962	0.051	Cellular Component	GO:0005886	plasma membrane	9.11e-07	1.87e-05	71	163	234	4552
GO:0008016 regulation of heart contraction	18	1.92e-05	2.663	0.157	Biological Process	GO:0008016	regulation of heart contraction	5.28e-07	1.92e-05	1	17	18	115
GO:0030049 muscle filament sliding	5	1.93e-05	0.74	0.833	Biological Process	GO:0030049	muscle filament sliding	5.34e-07	1.93e-05	0	5	5	6
GO:0018108 peptidyl-tyrosine phosphorylation	30	2e-05	4.438	0.108	Biological Process	GO:0018108	peptidyl-tyrosine phosphorylation	5.56e-07	2e-05	13	17	30	278
GO:0043502 regulation of muscle adaptation	11	2.06e-05	1.627	0.256	Biological Process	GO:0043502	regulation of muscle adaptation	5.75e-07	2.06e-05	0	11	11	43
GO:0019724 B cell mediated immunity	17	2.06e-05	2.515	0.163	Biological Process	GO:0019724	B cell mediated immunity	5.79e-07	2.06e-05	14	3	17	104
GO:0016528 sarcoplasm	10	2.11e-05	1.451	0.27	Cellular Component	GO:0016528	sarcoplasm	1.06e-06	2.11e-05	0	10	10	37
GO:0007229 integrin-mediated signaling pathway	15	2.12e-05	2.219	0.183	Biological Process	GO:0007229	integrin-mediated signaling pathway	6.01e-07	2.12e-05	6	9	15	82
GO:0008015 blood circulation	30	2.27e-05	4.438	0.107	Biological Process	GO:0008015	blood circulation	6.48e-07	2.27e-05	2	28	30	280
GO:0009967 positive regulation of signal transduction	79	2.3e-05	11.686	0.069	Biological Process	GO:0009967	positive regulation of signal transduction	6.59e-07	2.3e-05	31	48	79	1147
GO:0018212 peptidyl-tyrosine modification	30	2.42e-05	4.438	0.107	Biological Process	GO:0018212	peptidyl-tyrosine modification	6.99e-07	2.42e-05	13	17	30	281
GO:0023056 positive regulation of signaling	85	2.45e-05	12.574	0.067	Biological Process	GO:0023056	positive regulation of signaling	7.12e-07	2.45e-05	33	52	85	1267
GO:0070887 cellular response to chemical stimulus	126	2.46e-05	18.639	0.06	Biological Process	GO:0070887	cellular response to chemical stimulus	7.16e-07	2.46e-05	46	80	126	2110
GO:0055013 cardiac muscle cell development	11	2.5e-05	1.627	0.25	Biological Process	GO:0055013	cardiac muscle cell development	7.4e-07	2.5e-05	1	10	11	44
GO:0060415 muscle tissue morphogenesis	12	2.5e-05	1.775	0.226	Biological Process	GO:0060415	muscle tissue morphogenesis	7.4e-07	2.5e-05	0	12	12	53
GO:0014888 striated muscle adaptation	9	2.5e-05	1.331	0.321	Biological Process	GO:0014888	striated muscle adaptation	7.42e-07	2.5e-05	0	9	9	28
GO:0022409 positive regulation of cell-cell adhesion	23	2.58e-05	3.402	0.126	Biological Process	GO:0022409	positive regulation of cell-cell adhesion	7.7e-07	2.58e-05	15	8	23	182
GO:0050867 positive regulation of cell activation	28	2.65e-05	4.142	0.111	Biological Process	GO:0050867	positive regulation of cell activation	7.96e-07	2.65e-05	22	6	28	253
GO:0050851 antigen receptor-mediated signaling pathway	20	2.66e-05	2.959	0.14	Biological Process	GO:0050851	antigen receptor-mediated signaling pathway	8.03e-07	2.66e-05	17	3	20	143
GO:0005912 adherens junction	27	2.71e-05	3.919	0.11	Cellular Component	GO:0005912	adherens junction	1.41e-06	2.71e-05	4	23	27	246
GO:0019814 immunoglobulin complex	8	2.88e-05	1.161	0.348	Cellular Component	GO:0019814	immunoglobulin complex	1.55e-06	2.88e-05	8	0	8	23
GO:0071310 cellular response to organic substance	104	3.1e-05	15.385	0.063	Biological Process	GO:0071310	cellular response to organic substance	9.41e-07	3.1e-05	37	67	104	1660
GO:1903522 regulation of blood circulation	20	3.29e-05	2.959	0.138	Biological Process	GO:1903522	regulation of blood circulation	1.01e-06	3.29e-05	1	19	20	145
GO:0010647 positive regulation of cell communication	84	3.74e-05	12.426	0.067	Biological Process	GO:0010647	positive regulation of cell communication	1.15e-06	3.74e-05	32	52	84	1262
GO:0002696 positive regulation of leukocyte activation	27	4.05e-05	3.994	0.111	Biological Process	GO:0002696	positive regulation of leukocyte activation	1.25e-06	4.05e-05	22	5	27	244
GO:0010648 negative regulation of cell communication	69	4.14e-05	10.207	0.071	Biological Process	GO:0010648	negative regulation of cell communication	1.29e-06	4.14e-05	18	51	69	973
GO:0003007 heart morphogenesis	23	4.37e-05	3.402	0.122	Biological Process	GO:0003007	heart morphogenesis	1.37e-06	4.37e-05	1	22	23	188
GO:0050789 regulation of biological process	468	4.39e-05	69.231	0.045	Biological Process	GO:0050789	regulation of biological process	1.38e-06	4.39e-05	135	333	468	10442
GO:0034142 toll-like receptor 4 signaling pathway	9	4.52e-05	1.331	0.3	Biological Process	GO:0034142	toll-like receptor 4 signaling pathway	1.43e-06	4.52e-05	6	3	9	30
GO:0023057 negative regulation of signaling	69	4.52e-05	10.207	0.071	Biological Process	GO:0023057	negative regulation of signaling	1.44e-06	4.52e-05	18	51	69	976
GO:0003013 circulatory system process	30	4.57e-05	4.438	0.103	Biological Process	GO:0003013	circulatory system process	1.46e-06	4.57e-05	2	28	30	291
GO:0007159 leukocyte cell-cell adhesion	28	4.63e-05	4.142	0.107	Biological Process	GO:0007159	leukocyte cell-cell adhesion	1.49e-06	4.63e-05	20	8	28	261
GO:0016529 sarcoplasmic reticulum	9	4.64e-05	1.306	0.281	Cellular Component	GO:0016529	sarcoplasmic reticulum	2.57e-06	4.64e-05	0	9	9	32
GO:0031430 M band	6	4.67e-05	0.871	0.5	Cellular Component	GO:0031430	M band	2.67e-06	4.67e-05	0	6	6	12
GO:0045087 innate immune response	46	5.68e-05	6.805	0.082	Biological Process	GO:0045087	innate immune response	1.83e-06	5.68e-05	34	12	46	559
GO:0050670 regulation of lymphocyte proliferation	21	5.75e-05	3.107	0.128	Biological Process	GO:0050670	regulation of lymphocyte proliferation	1.87e-06	5.75e-05	16	5	21	164
GO:0007165 signal transduction	267	5.78e-05	39.497	0.05	Biological Process	GO:0007165	signal transduction	1.88e-06	5.78e-05	93	174	267	5371
GO:0016064 immunoglobulin mediated immune response	16	5.81e-05	2.367	0.158	Biological Process	GO:0016064	immunoglobulin mediated immune response	1.91e-06	5.81e-05	13	3	16	101
GO:0032944 regulation of mononuclear cell proliferation	21	6.9e-05	3.107	0.127	Biological Process	GO:0032944	regulation of mononuclear cell proliferation	2.27e-06	6.9e-05	16	5	21	166
GO:0050790 regulation of catalytic activity	110	7.32e-05	16.272	0.06	Biological Process	GO:0050790	regulation of catalytic activity	2.42e-06	7.32e-05	40	70	110	1820
GO:0070252 actin-mediated cell contraction	12	7.51e-05	1.775	0.203	Biological Process	GO:0070252	actin-mediated cell contraction	2.5e-06	7.51e-05	0	12	12	59
GO:0042383 sarcolemma	13	7.65e-05	1.887	0.178	Cellular Component	GO:0042383	sarcolemma	4.5e-06	7.65e-05	1	12	13	73
GO:0033017 sarcoplasmic reticulum membrane	6	7.92e-05	0.871	0.462	Cellular Component	GO:0033017	sarcoplasmic reticulum membrane	4.79e-06	7.92e-05	0	6	6	13
GO:0048863 stem cell differentiation	21	8.25e-05	3.107	0.125	Biological Process	GO:0048863	stem cell differentiation	2.76e-06	8.25e-05	2	19	21	168
GO:0042113 B cell activation	25	8.51e-05	3.698	0.111	Biological Process	GO:0042113	B cell activation	2.86e-06	8.51e-05	22	3	25	225
GO:0009897 external side of plasma membrane	30	8.73e-05	4.354	0.096	Cellular Component	GO:0009897	external side of plasma membrane	5.42e-06	8.73e-05	18	12	30	311
GO:0051241 negative regulation of multicellular organismal process	61	8.82e-05	9.024	0.072	Biological Process	GO:0051241	negative regulation of multicellular organismal process	3.02e-06	8.82e-05	18	43	61	844
GO:0009968 negative regulation of signal transduction	65	8.82e-05	9.615	0.071	Biological Process	GO:0009968	negative regulation of signal transduction	3.02e-06	8.82e-05	18	47	65	920
GO:0003229 ventricular cardiac muscle tissue development	10	8.82e-05	1.479	0.244	Biological Process	GO:0003229	ventricular cardiac muscle tissue development	3.03e-06	8.82e-05	0	10	10	41
GO:0010830 regulation of myotube differentiation	10	8.82e-05	1.479	0.244	Biological Process	GO:0010830	regulation of myotube differentiation	3.03e-06	8.82e-05	1	9	10	41
GO:0003231 cardiac ventricle development	15	9.15e-05	2.219	0.161	Biological Process	GO:0003231	cardiac ventricle development	3.16e-06	9.15e-05	0	15	15	93
GO:0007010 cytoskeleton organization	78	9.15e-05	11.538	0.066	Biological Process	GO:0007010	cytoskeleton organization	3.19e-06	9.15e-05	13	65	78	1175
GO:0061138 morphogenesis of a branching epithelium	20	9.15e-05	2.959	0.128	Biological Process	GO:0061138	morphogenesis of a branching epithelium	3.21e-06	9.15e-05	0	20	20	156
GO:0002683 negative regulation of immune system process	32	9.15e-05	4.734	0.096	Biological Process	GO:0002683	negative regulation of immune system process	3.21e-06	9.15e-05	18	14	32	334
GO:0001816 cytokine production	43	0.000110366	6.361	0.082	Biological Process	GO:0001816	cytokine production	3.89e-06	0.000110366	28	15	43	522
GO:0098552 side of membrane	38	0.000120594	5.515	0.084	Cellular Component	GO:0098552	side of membrane	7.69e-06	0.000120594	23	15	38	450
GO:1902105 regulation of leukocyte differentiation	23	0.000122318	3.402	0.114	Biological Process	GO:1902105	regulation of leukocyte differentiation	4.33e-06	0.000122318	18	5	23	201
GO:0030048 actin filament-based movement	14	0.000126705	2.071	0.167	Biological Process	GO:0030048	actin filament-based movement	4.5e-06	0.000126705	1	13	14	84
GO:0051049 regulation of transport	75	0.000128413	11.095	0.067	Biological Process	GO:0051049	regulation of transport	4.59e-06	0.000128413	29	46	75	1127
GO:0014031 mesenchymal cell development	13	0.000128455	1.923	0.178	Biological Process	GO:0014031	mesenchymal cell development	4.61e-06	0.000128455	1	12	13	73
GO:0002934 desmosome organization	5	0.000128704	0.74	0.625	Biological Process	GO:0002934	desmosome organization	4.66e-06	0.000128704	0	5	5	8
GO:0014883 transition between fast and slow fiber	5	0.000128704	0.74	0.625	Biological Process	GO:0014883	transition between fast and slow fiber	4.66e-06	0.000128704	0	5	5	8
GO:0005856 cytoskeleton	104	0.000140843	15.094	0.059	Cellular Component	GO:0005856	cytoskeleton	9.22e-06	0.000140843	23	81	104	1750
GO:0050920 regulation of chemotaxis	21	0.000158924	3.107	0.119	Biological Process	GO:0050920	regulation of chemotaxis	5.81e-06	0.000158924	9	12	21	176
GO:0070663 regulation of leukocyte proliferation	21	0.000158924	3.107	0.119	Biological Process	GO:0070663	regulation of leukocyte proliferation	5.81e-06	0.000158924	16	5	21	176
GO:0007399 nervous system development	98	0.000159169	14.497	0.061	Biological Process	GO:0007399	nervous system development	5.85e-06	0.000159169	12	86	98	1603
GO:0050891 multicellular organismal water homeostasis	10	0.000163102	1.479	0.227	Biological Process	GO:0050891	multicellular organismal water homeostasis	6.02e-06	0.000163102	0	10	10	44
GO:0022612 gland morphogenesis	15	0.000166007	2.219	0.153	Biological Process	GO:0022612	gland morphogenesis	6.16e-06	0.000166007	0	15	15	98
GO:0097512 cardiac myofibril	4	0.000168379	0.581	0.8	Cellular Component	GO:0097512	cardiac myofibril	1.13e-05	0.000168379	0	4	4	5
GO:0014033 neural crest cell differentiation	13	0.000168595	1.923	0.173	Biological Process	GO:0014033	neural crest cell differentiation	6.3e-06	0.000168595	1	12	13	75
GO:0006909 phagocytosis	20	0.000168595	2.959	0.123	Biological Process	GO:0006909	phagocytosis	6.31e-06	0.000168595	15	5	20	163
GO:0010033 response to organic substance	117	0.000170029	17.308	0.058	Biological Process	GO:0010033	response to organic substance	6.4e-06	0.000170029	39	78	117	2008
GO:0044877 protein-containing complex binding	61	0.000179854	9.256	0.074	Molecular Function	GO:0044877	protein-containing complex binding	1.81e-06	0.000179854	18	43	61	828
GO:0045061 thymic T cell selection	7	0.000182524	1.036	0.35	Biological Process	GO:0045061	thymic T cell selection	6.91e-06	0.000182524	4	3	7	20
GO:0051336 regulation of hydrolase activity	66	0.000182524	9.763	0.069	Biological Process	GO:0051336	regulation of hydrolase activity	6.93e-06	0.000182524	24	42	66	963
GO:0072006 nephron development	16	0.000199183	2.367	0.143	Biological Process	GO:0072006	nephron development	7.6e-06	0.000199183	0	16	16	112
GO:0055010 ventricular cardiac muscle tissue morphogenesis	9	0.000199183	1.331	0.25	Biological Process	GO:0055010	ventricular cardiac muscle tissue morphogenesis	7.63e-06	0.000199183	0	9	9	36
GO:0003205 cardiac chamber development	17	0.000202265	2.515	0.136	Biological Process	GO:0003205	cardiac chamber development	7.82e-06	0.000202265	0	17	17	125
GO:0035148 tube formation	17	0.000202265	2.515	0.136	Biological Process	GO:0035148	tube formation	7.82e-06	0.000202265	1	16	17	125
GO:0050900 leukocyte migration	27	0.000205724	3.994	0.1	Biological Process	GO:0050900	leukocyte migration	7.99e-06	0.000205724	17	10	27	269
GO:0040013 negative regulation of locomotion	26	0.000211376	3.846	0.102	Biological Process	GO:0040013	negative regulation of locomotion	8.24e-06	0.000211376	6	20	26	254
GO:0050730 regulation of peptidyl-tyrosine phosphorylation	21	0.000211395	3.107	0.117	Biological Process	GO:0050730	regulation of peptidyl-tyrosine phosphorylation	8.28e-06	0.000211395	10	11	21	180
GO:0006910 phagocytosis, recognition	8	0.000212884	1.183	0.286	Biological Process	GO:0006910	phagocytosis, recognition	8.38e-06	0.000212884	6	2	8	28
GO:0009719 response to endogenous stimulus	66	0.000214623	9.763	0.068	Biological Process	GO:0009719	response to endogenous stimulus	8.48e-06	0.000214623	13	53	66	969
GO:0051373 FATZ binding	4	0.000216217	0.607	1	Molecular Function	GO:0051373	FATZ binding	2.39e-06	0.000216217	0	4	4	4
GO:0050863 regulation of T cell activation	25	0.000227748	3.698	0.104	Biological Process	GO:0050863	regulation of T cell activation	9.04e-06	0.000227748	17	8	25	240
GO:0005539 glycosaminoglycan binding	20	0.00023944	3.035	0.129	Molecular Function	GO:0005539	glycosaminoglycan binding	3.06e-06	0.00023944	6	14	20	155
GO:0050840 extracellular matrix binding	10	0.00023944	1.517	0.244	Molecular Function	GO:0050840	extracellular matrix binding	3.13e-06	0.00023944	2	8	10	41
GO:0072073 kidney epithelium development	16	0.000240167	2.367	0.14	Biological Process	GO:0072073	kidney epithelium development	9.58e-06	0.000240167	0	16	16	114
GO:0001763 morphogenesis of a branching structure	20	0.000249421	2.959	0.119	Biological Process	GO:0001763	morphogenesis of a branching structure	9.99e-06	0.000249421	0	20	20	168
GO:0044092 negative regulation of molecular function	59	0.000252869	8.728	0.07	Biological Process	GO:0044092	negative regulation of molecular function	1.02e-05	0.000252869	15	44	59	839
GO:0061041 regulation of wound healing	16	0.000265562	2.367	0.139	Biological Process	GO:0061041	regulation of wound healing	1.07e-05	0.000265562	5	11	16	115
GO:1903039 positive regulation of leukocyte cell-cell adhesion	19	0.000293867	2.811	0.122	Biological Process	GO:1903039	positive regulation of leukocyte cell-cell adhesion	1.19e-05	0.000293867	15	4	19	156
GO:0006954 inflammatory response	37	0.000301194	5.473	0.084	Biological Process	GO:0006954	inflammatory response	1.23e-05	0.000301194	22	15	37	441
GO:0050870 positive regulation of T cell activation	18	0.000311639	2.663	0.126	Biological Process	GO:0050870	positive regulation of T cell activation	1.27e-05	0.000311639	14	4	18	143
GO:0007219 Notch signaling pathway	17	0.000321657	2.515	0.131	Biological Process	GO:0007219	Notch signaling pathway	1.33e-05	0.000321657	2	15	17	130
GO:0045619 regulation of lymphocyte differentiation	17	0.000321657	2.515	0.131	Biological Process	GO:0045619	regulation of lymphocyte differentiation	1.33e-05	0.000321657	12	5	17	130
GO:0008285 negative regulation of cell proliferation	38	0.000321657	5.621	0.083	Biological Process	GO:0008285	negative regulation of cell proliferation	1.33e-05	0.000321657	8	30	38	460
GO:0002688 regulation of leukocyte chemotaxis	14	0.000321881	2.071	0.152	Biological Process	GO:0002688	regulation of leukocyte chemotaxis	1.34e-05	0.000321881	8	6	14	92
GO:0008593 regulation of Notch signaling pathway	12	0.000327224	1.775	0.174	Biological Process	GO:0008593	regulation of Notch signaling pathway	1.38e-05	0.000327224	1	11	12	69
GO:0030104 water homeostasis	10	0.000327224	1.479	0.208	Biological Process	GO:0030104	water homeostasis	1.38e-05	0.000327224	0	10	10	48
GO:0030888 regulation of B cell proliferation	10	0.000327224	1.479	0.208	Biological Process	GO:0030888	regulation of B cell proliferation	1.38e-05	0.000327224	8	2	10	48
GO:0061436 establishment of skin barrier	7	0.00033559	1.036	0.318	Biological Process	GO:0061436	establishment of skin barrier	1.42e-05	0.00033559	0	7	7	22
GO:0060562 epithelial tube morphogenesis	26	0.000360946	3.846	0.099	Biological Process	GO:0060562	epithelial tube morphogenesis	1.53e-05	0.000360946	1	25	26	263
GO:0008544 epidermis development	23	0.000361162	3.402	0.106	Biological Process	GO:0008544	epidermis development	1.54e-05	0.000361162	1	22	23	217
GO:0001817 regulation of cytokine production	41	0.000361162	6.065	0.079	Biological Process	GO:0001817	regulation of cytokine production	1.55e-05	0.000361162	27	14	41	516
GO:0043235 receptor complex	30	0.000375957	4.354	0.089	Cellular Component	GO:0043235	receptor complex	2.59e-05	0.000375957	8	22	30	337
GO:0071495 cellular response to endogenous stimulus	61	0.000377598	9.024	0.068	Biological Process	GO:0071495	cellular response to endogenous stimulus	1.62e-05	0.000377598	10	51	61	891
GO:0005884 actin filament	13	0.000403289	1.887	0.151	Cellular Component	GO:0005884	actin filament	2.84e-05	0.000403289	5	8	13	86
GO:0005887 integral component of plasma membrane	66	0.000421022	9.579	0.065	Cellular Component	GO:0005887	integral component of plasma membrane	3.04e-05	0.000421022	14	52	66	1011
GO:0045445 myoblast differentiation	11	0.000432592	1.627	0.183	Biological Process	GO:0045445	myoblast differentiation	1.87e-05	0.000432592	1	10	11	60
GO:2000027 regulation of animal organ morphogenesis	17	0.000459169	2.515	0.127	Biological Process	GO:2000027	regulation of animal organ morphogenesis	1.99e-05	0.000459169	1	16	17	134
GO:0043256 laminin complex	5	0.000466782	0.726	0.455	Cellular Component	GO:0043256	laminin complex	3.45e-05	0.000466782	0	5	5	11
GO:0043567 regulation of insulin-like growth factor receptor signaling pathway	6	0.000470635	0.888	0.375	Biological Process	GO:0043567	regulation of insulin-like growth factor receptor signaling pathway	2.05e-05	0.000470635	0	6	6	16
GO:1903034 regulation of response to wounding	17	0.000502514	2.515	0.126	Biological Process	GO:1903034	regulation of response to wounding	2.19e-05	0.000502514	5	12	17	135
GO:1903169 regulation of calcium ion transmembrane transport	13	0.000513351	1.923	0.155	Biological Process	GO:1903169	regulation of calcium ion transmembrane transport	2.25e-05	0.000513351	4	9	13	84
GO:0048864 stem cell development	12	0.000565078	1.775	0.164	Biological Process	GO:0048864	stem cell development	2.49e-05	0.000565078	2	10	12	73
GO:0007156 homophilic cell adhesion via plasma membrane adhesion molecules	15	0.000580505	2.219	0.136	Biological Process	GO:0007156	homophilic cell adhesion via plasma membrane adhesion molecules	2.56e-05	0.000580505	0	15	15	110
GO:0009913 epidermal cell differentiation	17	0.000600089	2.515	0.124	Biological Process	GO:0009913	epidermal cell differentiation	2.66e-05	0.000600089	1	16	17	137
GO:0065007 biological regulation	486	0.000648031	71.893	0.044	Biological Process	GO:0065007	biological regulation	2.89e-05	0.000648031	141	345	486	11138
GO:0031226 intrinsic component of plasma membrane	68	0.000661487	9.869	0.064	Cellular Component	GO:0031226	intrinsic component of plasma membrane	4.99e-05	0.000661487	15	53	68	1068
GO:0046651 lymphocyte proliferation	23	0.000664102	3.402	0.102	Biological Process	GO:0046651	lymphocyte proliferation	2.97e-05	0.000664102	17	6	23	226
GO:0001822 kidney development	22	0.000676026	3.254	0.104	Biological Process	GO:0001822	kidney development	3.03e-05	0.000676026	0	22	22	211
GO:0007015 actin filament organization	32	0.000676403	4.734	0.086	Biological Process	GO:0007015	actin filament organization	3.06e-05	0.000676403	9	23	32	373
GO:0070296 sarcoplasmic reticulum calcium ion transport	6	0.000676403	0.888	0.353	Biological Process	GO:0070296	sarcoplasmic reticulum calcium ion transport	3.06e-05	0.000676403	0	6	6	17
GO:0005201 extracellular matrix structural constituent	11	0.000688103	1.669	0.196	Molecular Function	GO:0005201	extracellular matrix structural constituent	9.69e-06	0.000688103	0	11	11	56
GO:0042110 T cell activation	32	0.000709323	4.734	0.086	Biological Process	GO:0042110	T cell activation	3.22e-05	0.000709323	23	9	32	374
GO:0045621 positive regulation of lymphocyte differentiation	12	0.000721935	1.775	0.16	Biological Process	GO:0045621	positive regulation of lymphocyte differentiation	3.29e-05	0.000721935	9	3	12	75
GO:0098883 synapse pruning	4	0.000725152	0.592	0.667	Biological Process	GO:0098883	synapse pruning	3.32e-05	0.000725152	4	0	4	6
GO:0032943 mononuclear cell proliferation	23	0.000743493	3.402	0.101	Biological Process	GO:0032943	mononuclear cell proliferation	3.41e-05	0.000743493	17	6	23	228
GO:0048747 muscle fiber development	9	0.000775744	1.331	0.209	Biological Process	GO:0048747	muscle fiber development	3.57e-05	0.000775744	0	9	9	43
GO:0033561 regulation of water loss via skin	7	0.000780165	1.036	0.28	Biological Process	GO:0033561	regulation of water loss via skin	3.61e-05	0.000780165	0	7	7	25
GO:0048732 gland development	27	0.000798675	3.994	0.092	Biological Process	GO:0048732	gland development	3.71e-05	0.000798675	1	26	27	293
GO:0042571 immunoglobulin complex, circulating	6	0.00080131	0.871	0.316	Cellular Component	GO:0042571	immunoglobulin complex, circulating	6.18e-05	0.00080131	6	0	6	19
GO:1902533 positive regulation of intracellular signal transduction	53	0.000808251	7.84	0.07	Biological Process	GO:1902533	positive regulation of intracellular signal transduction	3.77e-05	0.000808251	28	25	53	761
GO:1903037 regulation of leukocyte cell-cell adhesion	23	0.000837456	3.402	0.1	Biological Process	GO:1903037	regulation of leukocyte cell-cell adhesion	3.92e-05	0.000837456	16	7	23	230
GO:1902107 positive regulation of leukocyte differentiation	15	0.000837456	2.219	0.132	Biological Process	GO:1902107	positive regulation of leukocyte differentiation	3.93e-05	0.000837456	12	3	15	114
GO:0051093 negative regulation of developmental process	50	0.000837456	7.396	0.071	Biological Process	GO:0051093	negative regulation of developmental process	3.95e-05	0.000837456	16	34	50	705
GO:0035914 skeletal muscle cell differentiation	10	0.000859563	1.479	0.185	Biological Process	GO:0035914	skeletal muscle cell differentiation	4.08e-05	0.000859563	1	9	10	54
GO:0051153 regulation of striated muscle cell differentiation	11	0.000859563	1.627	0.169	Biological Process	GO:0051153	regulation of striated muscle cell differentiation	4.08e-05	0.000859563	1	10	11	65
GO:0072080 nephron tubule development	12	0.000904298	1.775	0.156	Biological Process	GO:0072080	nephron tubule development	4.31e-05	0.000904298	0	12	12	77
GO:0044093 positive regulation of molecular function	77	0.000929341	11.391	0.062	Biological Process	GO:0044093	positive regulation of molecular function	4.44e-05	0.000929341	32	45	77	1245
GO:0035556 intracellular signal transduction	117	0.000946509	17.308	0.056	Biological Process	GO:0035556	intracellular signal transduction	4.55e-05	0.000946509	50	67	117	2097
GO:0001655 urogenital system development	24	0.000946509	3.55	0.097	Biological Process	GO:0001655	urogenital system development	4.56e-05	0.000946509	0	24	24	248
GO:0030593 neutrophil chemotaxis	11	0.000977635	1.627	0.167	Biological Process	GO:0030593	neutrophil chemotaxis	4.72e-05	0.000977635	9	2	11	66
GO:0065008 regulation of biological quality	155	0.000999413	22.929	0.053	Biological Process	GO:0065008	regulation of biological quality	4.85e-05	0.000999413	43	112	155	2948
GO:0001657 ureteric bud development	12	0.0010021	1.775	0.154	Biological Process	GO:0001657	ureteric bud development	4.91e-05	0.0010021	0	12	12	78
GO:0072163 mesonephric epithelium development	12	0.0010021	1.775	0.154	Biological Process	GO:0072163	mesonephric epithelium development	4.91e-05	0.0010021	0	12	12	78
GO:0072164 mesonephric tubule development	12	0.0010021	1.775	0.154	Biological Process	GO:0072164	mesonephric tubule development	4.91e-05	0.0010021	0	12	12	78
GO:0002685 regulation of leukocyte migration	18	0.00100417	2.663	0.114	Biological Process	GO:0002685	regulation of leukocyte migration	4.96e-05	0.00100417	10	8	18	158
GO:0007160 cell-matrix adhesion	18	0.00100417	2.663	0.114	Biological Process	GO:0007160	cell-matrix adhesion	4.96e-05	0.00100417	2	16	18	158
GO:0031347 regulation of defense response	36	0.00102179	5.325	0.079	Biological Process	GO:0031347	regulation of defense response	5.06e-05	0.00102179	24	12	36	453
GO:0007411 axon guidance	20	0.0010425	2.959	0.106	Biological Process	GO:0007411	axon guidance	5.18e-05	0.0010425	2	18	20	188
GO:0055007 cardiac muscle cell differentiation	11	0.00109363	1.627	0.164	Biological Process	GO:0055007	cardiac muscle cell differentiation	5.45e-05	0.00109363	1	10	11	67
GO:0097485 neuron projection guidance	20	0.00111621	2.959	0.106	Biological Process	GO:0097485	neuron projection guidance	5.59e-05	0.00111621	2	18	20	189
GO:0010880 regulation of release of sequestered calcium ion into cytosol by sarcoplasmic reticulum	5	0.00115167	0.74	0.417	Biological Process	GO:0010880	regulation of release of sequestered calcium ion into cytosol by sarcoplasmic reticulum	5.78e-05	0.00115167	0	5	5	12
GO:0051271 negative regulation of cellular component movement	23	0.00116135	3.402	0.097	Biological Process	GO:0051271	negative regulation of cellular component movement	5.85e-05	0.00116135	5	18	23	236
GO:0014724 regulation of twitch skeletal muscle contraction	3	0.0011874	0.444	1	Biological Process	GO:0014724	regulation of twitch skeletal muscle contraction	6.03e-05	0.0011874	0	3	3	3
GO:0035995 detection of muscle stretch	3	0.0011874	0.444	1	Biological Process	GO:0035995	detection of muscle stretch	6.03e-05	0.0011874	0	3	3	3
GO:1903708 positive regulation of hemopoiesis	17	0.0011874	2.515	0.116	Biological Process	GO:1903708	positive regulation of hemopoiesis	6.05e-05	0.0011874	12	5	17	146
GO:0072001 renal system development	22	0.00120118	3.254	0.1	Biological Process	GO:0072001	renal system development	6.14e-05	0.00120118	0	22	22	221
GO:0014032 neural crest cell development	11	0.00121416	1.627	0.162	Biological Process	GO:0014032	neural crest cell development	6.28e-05	0.00121416	1	10	11	68
GO:0045682 regulation of epidermis development	11	0.00121416	1.627	0.162	Biological Process	GO:0045682	regulation of epidermis development	6.28e-05	0.00121416	1	10	11	68
GO:0046634 regulation of alpha-beta T cell activation	11	0.00121416	1.627	0.162	Biological Process	GO:0046634	regulation of alpha-beta T cell activation	6.28e-05	0.00121416	7	4	11	68
GO:0001755 neural crest cell migration	9	0.00121416	1.331	0.196	Biological Process	GO:0001755	neural crest cell migration	6.29e-05	0.00121416	1	8	9	46
GO:0050871 positive regulation of B cell activation	12	0.00122104	1.775	0.15	Biological Process	GO:0050871	positive regulation of B cell activation	6.34e-05	0.00122104	12	0	12	80
GO:0052547 regulation of peptidase activity	30	0.00122498	4.438	0.085	Biological Process	GO:0052547	regulation of peptidase activity	6.38e-05	0.00122498	10	20	30	353
GO:0098797 plasma membrane protein complex	35	0.0012497	5.08	0.078	Cellular Component	GO:0098797	plasma membrane protein complex	9.85e-05	0.0012497	9	26	35	451
GO:0045926 negative regulation of growth	18	0.00131832	2.663	0.111	Biological Process	GO:0045926	negative regulation of growth	6.89e-05	0.00131832	3	15	18	162
GO:0016310 phosphorylation	106	0.00136045	15.68	0.056	Biological Process	GO:0016310	phosphorylation	7.15e-05	0.00136045	44	62	106	1879
GO:0042098 T cell proliferation	17	0.00136045	2.515	0.115	Biological Process	GO:0042098	T cell proliferation	7.18e-05	0.00136045	12	5	17	148
GO:0061326 renal tubule development	12	0.00136045	1.775	0.148	Biological Process	GO:0061326	renal tubule development	7.18e-05	0.00136045	0	12	12	81
GO:0099513 polymeric cytoskeletal fiber	38	0.00140404	5.515	0.075	Cellular Component	GO:0099513	polymeric cytoskeletal fiber	0.000113077	0.00140404	8	30	38	509
GO:0051279 regulation of release of sequestered calcium ion into cytosol	9	0.00141696	1.331	0.191	Biological Process	GO:0051279	regulation of release of sequestered calcium ion into cytosol	7.51e-05	0.00141696	2	7	9	47
GO:0045661 regulation of myoblast differentiation	8	0.00142723	1.183	0.216	Biological Process	GO:0045661	regulation of myoblast differentiation	7.61e-05	0.00142723	1	7	8	37
GO:0070527 platelet aggregation	8	0.00142723	1.183	0.216	Biological Process	GO:0070527	platelet aggregation	7.61e-05	0.00142723	5	3	8	37
GO:0002697 regulation of immune effector process	26	0.00143367	3.846	0.09	Biological Process	GO:0002697	regulation of immune effector process	7.67e-05	0.00143367	20	6	26	289
GO:0051707 response to other organism	50	0.00143925	7.396	0.069	Biological Process	GO:0051707	response to other organism	7.73e-05	0.00143925	38	12	50	724
GO:0016043 cellular component organization	246	0.00144115	36.391	0.048	Biological Process	GO:0016043	cellular component organization	7.76e-05	0.00144115	61	185	246	5112
GO:0043207 response to external biotic stimulus	50	0.00147998	7.396	0.069	Biological Process	GO:0043207	response to external biotic stimulus	8e-05	0.00147998	38	12	50	725
GO:0001823 mesonephros development	12	0.00149853	1.775	0.146	Biological Process	GO:0001823	mesonephros development	8.12e-05	0.00149853	0	12	12	82
GO:0097529 myeloid leukocyte migration	17	0.00156361	2.515	0.113	Biological Process	GO:0097529	myeloid leukocyte migration	8.5e-05	0.00156361	13	4	17	150
GO:0050878 regulation of body fluid levels	22	0.00157036	3.254	0.097	Biological Process	GO:0050878	regulation of body fluid levels	8.56e-05	0.00157036	5	17	22	226
GO:0052548 regulation of endopeptidase activity	28	0.00160534	4.142	0.086	Biological Process	GO:0052548	regulation of endopeptidase activity	8.78e-05	0.00160534	10	18	28	325
GO:0051179 localization	243	0.00169721	35.947	0.048	Biological Process	GO:0051179	localization	9.32e-05	0.00169721	79	164	243	5053
GO:0002690 positive regulation of leukocyte chemotaxis	11	0.00171248	1.627	0.155	Biological Process	GO:0002690	positive regulation of leukocyte chemotaxis	9.43e-05	0.00171248	7	4	11	71
GO:0072175 epithelial tube formation	14	0.00184575	2.071	0.127	Biological Process	GO:0072175	epithelial tube formation	0.00010194	0.00184575	1	13	14	110
GO:0060485 mesenchyme development	21	0.00185553	3.107	0.099	Biological Process	GO:0060485	mesenchyme development	0.0001028	0.00185553	1	20	21	213
GO:0070661 leukocyte proliferation	23	0.00186618	3.402	0.094	Biological Process	GO:0070661	leukocyte proliferation	0.000103713	0.00186618	17	6	23	245
GO:0045058 T cell selection	8	0.0020301	1.183	0.205	Biological Process	GO:0045058	T cell selection	0.000113172	0.0020301	5	3	8	39
GO:0030098 lymphocyte differentiation	26	0.00203113	3.846	0.088	Biological Process	GO:0030098	lymphocyte differentiation	0.000113581	0.00203113	20	6	26	296
GO:0016331 morphogenesis of embryonic epithelium	15	0.00203969	2.219	0.12	Biological Process	GO:0016331	morphogenesis of embryonic epithelium	0.000114899	0.00203969	0	15	15	125
GO:0000165 MAPK cascade	41	0.00203969	6.065	0.073	Biological Process	GO:0000165	MAPK cascade	0.000115115	0.00203969	20	21	41	564
GO:0023014 signal transduction by protein phosphorylation	41	0.00203969	6.065	0.073	Biological Process	GO:0023014	signal transduction by protein phosphorylation	0.000115115	0.00203969	20	21	41	564
GO:0071621 granulocyte chemotaxis	12	0.00204662	1.775	0.141	Biological Process	GO:0071621	granulocyte chemotaxis	0.00011586	0.00204662	9	3	12	85
GO:0045577 regulation of B cell differentiation	6	0.00206449	0.888	0.286	Biological Process	GO:0045577	regulation of B cell differentiation	0.000117228	0.00206449	5	1	6	21
GO:1901700 response to oxygen-containing compound	58	0.00211571	8.58	0.065	Biological Process	GO:1901700	response to oxygen-containing compound	0.000120501	0.00211571	19	39	58	895
GO:0048640 negative regulation of developmental growth	11	0.00213633	1.627	0.151	Biological Process	GO:0048640	negative regulation of developmental growth	0.000122044	0.00213633	2	9	11	73
GO:0001906 cell killing	14	0.0021649	2.071	0.125	Biological Process	GO:0001906	cell killing	0.00012405	0.0021649	14	0	14	112
GO:0032635 interleukin-6 production	13	0.00225116	1.923	0.131	Biological Process	GO:0032635	interleukin-6 production	0.00012977	0.00225116	9	4	13	99
GO:0032675 regulation of interleukin-6 production	13	0.00225116	1.923	0.131	Biological Process	GO:0032675	regulation of interleukin-6 production	0.00012977	0.00225116	9	4	13	99
GO:0032103 positive regulation of response to external stimulus	21	0.00231428	3.107	0.097	Biological Process	GO:0032103	positive regulation of response to external stimulus	0.000133808	0.00231428	15	6	21	217
GO:0046635 positive regulation of alpha-beta T cell activation	8	0.00235424	1.183	0.2	Biological Process	GO:0046635	positive regulation of alpha-beta T cell activation	0.000136651	0.00235424	7	1	8	40
GO:0014808 release of sequestered calcium ion into cytosol by sarcoplasmic reticulum	5	0.00235424	0.74	0.357	Biological Process	GO:0014808	release of sequestered calcium ion into cytosol by sarcoplasmic reticulum	0.000136931	0.00235424	0	5	5	14
GO:0042129 regulation of T cell proliferation	15	0.00235841	2.219	0.118	Biological Process	GO:0042129	regulation of T cell proliferation	0.000137581	0.00235841	11	4	15	127
GO:0032970 regulation of actin filament-based process	27	0.00241209	3.994	0.085	Biological Process	GO:0032970	regulation of actin filament-based process	0.000141128	0.00241209	4	23	27	317
GO:0002921 negative regulation of humoral immune response	4	0.00246865	0.592	0.5	Biological Process	GO:0002921	negative regulation of humoral immune response	0.00014529	0.00246865	1	3	4	8
GO:0061309 cardiac neural crest cell development involved in outflow tract morphogenesis	4	0.00246865	0.592	0.5	Biological Process	GO:0061309	cardiac neural crest cell development involved in outflow tract morphogenesis	0.00014529	0.00246865	0	4	4	8
GO:0042592 homeostatic process	80	0.00255801	11.834	0.059	Biological Process	GO:0042592	homeostatic process	0.000150991	0.00255801	26	54	80	1356
GO:0050869 negative regulation of B cell activation	6	0.00262527	0.888	0.273	Biological Process	GO:0050869	negative regulation of B cell activation	0.000155867	0.00262527	4	2	6	22
GO:2000516 positive regulation of CD4-positive, alpha-beta T cell activation	6	0.00262527	0.888	0.273	Biological Process	GO:2000516	positive regulation of CD4-positive, alpha-beta T cell activation	0.000155867	0.00262527	5	1	6	22
GO:0002027 regulation of heart rate	10	0.00266137	1.479	0.159	Biological Process	GO:0002027	regulation of heart rate	0.00015847	0.00266137	1	9	10	63
GO:0043169 cation binding	153	0.00266765	23.217	0.053	Molecular Function	GO:0043169	cation binding	4.05e-05	0.00266765	35	118	153	2884
GO:0001664 G protein-coupled receptor binding	23	0.00266765	3.49	0.1	Molecular Function	GO:0001664	G protein-coupled receptor binding	4.43e-05	0.00266765	7	16	23	231
GO:0043167 ion binding	235	0.00266765	35.66	0.049	Molecular Function	GO:0043167	ion binding	4.56e-05	0.00266765	59	176	235	4798
GO:0016942 insulin-like growth factor binding protein complex	3	0.00276861	0.435	0.75	Cellular Component	GO:0016942	insulin-like growth factor binding protein complex	0.000232266	0.00276861	0	3	3	4
GO:0036454 growth factor complex	3	0.00276861	0.435	0.75	Cellular Component	GO:0036454	growth factor complex	0.000232266	0.00276861	0	3	3	4
GO:0043408 regulation of MAPK cascade	38	0.00283353	5.621	0.073	Biological Process	GO:0043408	regulation of MAPK cascade	0.00016921	0.00283353	18	20	38	518
GO:0002687 positive regulation of leukocyte migration	13	0.00294195	1.923	0.127	Biological Process	GO:0002687	positive regulation of leukocyte migration	0.000176192	0.00294195	8	5	13	102
GO:0009617 response to bacterium	35	0.00296969	5.178	0.075	Biological Process	GO:0009617	response to bacterium	0.000178796	0.00296969	28	7	35	464
GO:0050731 positive regulation of peptidyl-tyrosine phosphorylation	15	0.00296969	2.219	0.115	Biological Process	GO:0050731	positive regulation of peptidyl-tyrosine phosphorylation	0.000178878	0.00296969	8	7	15	130
GO:0045104 intermediate filament cytoskeleton organization	8	0.00322132	1.183	0.19	Biological Process	GO:0045104	intermediate filament cytoskeleton organization	0.000195703	0.00322132	0	8	8	42
GO:2000514 regulation of CD4-positive, alpha-beta T cell activation	8	0.00322132	1.183	0.19	Biological Process	GO:2000514	regulation of CD4-positive, alpha-beta T cell activation	0.000195703	0.00322132	5	3	8	42
GO:2000736 regulation of stem cell differentiation	8	0.00322132	1.183	0.19	Biological Process	GO:2000736	regulation of stem cell differentiation	0.000195703	0.00322132	0	8	8	42
GO:0035994 response to muscle stretch	5	0.00324432	0.74	0.333	Biological Process	GO:0035994	response to muscle stretch	0.000198781	0.00324432	2	3	5	15
GO:0045683 negative regulation of epidermis development	5	0.00324432	0.74	0.333	Biological Process	GO:0045683	negative regulation of epidermis development	0.000198781	0.00324432	0	5	5	15
GO:1903514 release of sequestered calcium ion into cytosol by endoplasmic reticulum	5	0.00324432	0.74	0.333	Biological Process	GO:1903514	release of sequestered calcium ion into cytosol by endoplasmic reticulum	0.000198781	0.00324432	0	5	5	15
GO:0002224 toll-like receptor signaling pathway	12	0.00327484	1.775	0.133	Biological Process	GO:0002224	toll-like receptor signaling pathway	0.000201781	0.00327484	7	5	12	90
GO:0072009 nephron epithelium development	12	0.00327484	1.775	0.133	Biological Process	GO:0072009	nephron epithelium development	0.000201781	0.00327484	0	12	12	90
GO:0006816 calcium ion transport	25	0.00330949	3.698	0.086	Biological Process	GO:0006816	calcium ion transport	0.000204487	0.00330949	8	17	25	290
GO:0048878 chemical homeostasis	54	0.00331204	7.988	0.065	Biological Process	GO:0048878	chemical homeostasis	0.000205216	0.00331204	13	41	54	833
GO:0046872 metal ion binding	148	0.00331482	22.458	0.053	Molecular Function	GO:0046872	metal ion binding	6e-05	0.00331482	34	114	148	2793
GO:0043085 positive regulation of catalytic activity	61	0.00357584	9.024	0.062	Biological Process	GO:0043085	positive regulation of catalytic activity	0.000222216	0.00357584	28	33	61	977
GO:0051209 release of sequestered calcium ion into cytosol	11	0.00357584	1.627	0.141	Biological Process	GO:0051209	release of sequestered calcium ion into cytosol	0.000223413	0.00357584	3	8	11	78
GO:0051283 negative regulation of sequestering of calcium ion	11	0.00357584	1.627	0.141	Biological Process	GO:0051283	negative regulation of sequestering of calcium ion	0.000223413	0.00357584	3	8	11	78
GO:0009607 response to biotic stimulus	50	0.0036313	7.396	0.066	Biological Process	GO:0009607	response to biotic stimulus	0.000227504	0.0036313	38	12	50	757
GO:0006911 phagocytosis, engulfment	9	0.00365109	1.331	0.167	Biological Process	GO:0006911	phagocytosis, engulfment	0.000229374	0.00365109	8	1	9	54
GO:0045103 intermediate filament-based process	8	0.00368696	1.183	0.186	Biological Process	GO:0045103	intermediate filament-based process	0.000232265	0.00368696	0	8	8	43
GO:0003010 voluntary skeletal muscle contraction	3	0.00369391	0.444	0.75	Biological Process	GO:0003010	voluntary skeletal muscle contraction	0.000233977	0.00369391	0	3	3	4
GO:0014721 twitch skeletal muscle contraction	3	0.00369391	0.444	0.75	Biological Process	GO:0014721	twitch skeletal muscle contraction	0.000233977	0.00369391	0	3	3	4
GO:0045582 positive regulation of T cell differentiation	10	0.00369564	1.479	0.152	Biological Process	GO:0045582	positive regulation of T cell differentiation	0.000235363	0.00369564	8	2	10	66
GO:0048709 oligodendrocyte differentiation	10	0.00369564	1.479	0.152	Biological Process	GO:0048709	oligodendrocyte differentiation	0.000235363	0.00369564	0	10	10	66
GO:0050921 positive regulation of chemotaxis	13	0.00369886	1.923	0.124	Biological Process	GO:0050921	positive regulation of chemotaxis	0.000236206	0.00369886	7	6	13	105
GO:0003197 endocardial cushion development	7	0.00380994	1.036	0.212	Biological Process	GO:0003197	endocardial cushion development	0.000243957	0.00380994	0	7	7	33
GO:0051371 muscle alpha-actinin binding	4	0.00383064	0.607	0.571	Molecular Function	GO:0051371	muscle alpha-actinin binding	7.61e-05	0.00383064	0	4	4	7
GO:0001228 DNA-binding transcription activator activity, RNA polymerase II-specific	32	0.00383064	4.856	0.082	Molecular Function	GO:0001228	DNA-binding transcription activator activity, RNA polymerase II-specific	7.71e-05	0.00383064	5	27	32	390
GO:0048762 mesenchymal cell differentiation	18	0.00383676	2.663	0.101	Biological Process	GO:0048762	mesenchymal cell differentiation	0.000246337	0.00383676	1	17	18	179
GO:0051147 regulation of muscle cell differentiation	12	0.00386628	1.775	0.13	Biological Process	GO:0051147	regulation of muscle cell differentiation	0.000248899	0.00386628	1	11	12	92
GO:0051282 regulation of sequestering of calcium ion	11	0.00388095	1.627	0.139	Biological Process	GO:0051282	regulation of sequestering of calcium ion	0.000250513	0.00388095	3	8	11	79
GO:0043568 positive regulation of insulin-like growth factor receptor signaling pathway	4	0.00390474	0.592	0.444	Biological Process	GO:0043568	positive regulation of insulin-like growth factor receptor signaling pathway	0.000253397	0.00390474	0	4	4	9
GO:0060174 limb bud formation	4	0.00390474	0.592	0.444	Biological Process	GO:0060174	limb bud formation	0.000253397	0.00390474	0	4	4	9
GO:0045995 regulation of embryonic development	13	0.00399207	1.923	0.123	Biological Process	GO:0045995	regulation of embryonic development	0.000259753	0.00399207	0	13	13	106
GO:0010831 positive regulation of myotube differentiation	6	0.00400905	0.888	0.25	Biological Process	GO:0010831	positive regulation of myotube differentiation	0.000262934	0.00400905	1	5	6	24
GO:0048009 insulin-like growth factor receptor signaling pathway	6	0.00400905	0.888	0.25	Biological Process	GO:0048009	insulin-like growth factor receptor signaling pathway	0.000262934	0.00400905	0	6	6	24
GO:0070884 regulation of calcineurin-NFAT signaling cascade	6	0.00400905	0.888	0.25	Biological Process	GO:0070884	regulation of calcineurin-NFAT signaling cascade	0.000262934	0.00400905	0	6	6	24
GO:0006468 protein phosphorylation	87	0.00402741	12.87	0.057	Biological Process	GO:0006468	protein phosphorylation	0.000264886	0.00402741	35	52	87	1530
GO:0000902 cell morphogenesis	50	0.00402741	7.396	0.066	Biological Process	GO:0000902	cell morphogenesis	0.000265528	0.00402741	11	39	50	762
GO:0050794 regulation of cellular process	430	0.00405761	63.609	0.044	Biological Process	GO:0050794	regulation of cellular process	0.00026822	0.00405761	119	311	430	9835
GO:0002548 monocyte chemotaxis	8	0.00411639	1.183	0.182	Biological Process	GO:0002548	monocyte chemotaxis	0.000274236	0.00411639	5	3	8	44
GO:0014896 muscle hypertrophy	8	0.00411639	1.183	0.182	Biological Process	GO:0014896	muscle hypertrophy	0.000274236	0.00411639	0	8	8	44
GO:0014897 striated muscle hypertrophy	8	0.00411639	1.183	0.182	Biological Process	GO:0014897	striated muscle hypertrophy	0.000274236	0.00411639	0	8	8	44
GO:1901701 cellular response to oxygen-containing compound	46	0.00462081	6.805	0.067	Biological Process	GO:1901701	cellular response to oxygen-containing compound	0.000308639	0.00462081	18	28	46	688
GO:0051208 sequestering of calcium ion	11	0.0046635	1.627	0.136	Biological Process	GO:0051208	sequestering of calcium ion	0.0003131	0.0046635	3	8	11	81
GO:1990266 neutrophil migration	11	0.0046635	1.627	0.136	Biological Process	GO:1990266	neutrophil migration	0.0003131	0.0046635	9	2	11	81
GO:0045637 regulation of myeloid cell differentiation	15	0.0047398	2.219	0.109	Biological Process	GO:0045637	regulation of myeloid cell differentiation	0.000319041	0.0047398	12	3	15	137
GO:0022008 neurogenesis	70	0.00482529	10.355	0.059	Biological Process	GO:0022008	neurogenesis	0.000325628	0.00482529	8	62	70	1178
GO:0106056 regulation of calcineurin-mediated signaling	6	0.00494514	0.888	0.24	Biological Process	GO:0106056	regulation of calcineurin-mediated signaling	0.00033457	0.00494514	0	6	6	25
GO:0042102 positive regulation of T cell proliferation	10	0.00503212	1.479	0.145	Biological Process	GO:0042102	positive regulation of T cell proliferation	0.000341323	0.00503212	9	1	10	69
GO:0055074 calcium ion homeostasis	25	0.00503984	3.698	0.083	Biological Process	GO:0055074	calcium ion homeostasis	0.000342716	0.00503984	6	19	25	300
GO:0061135 endopeptidase regulator activity	19	0.0050685	2.883	0.104	Molecular Function	GO:0061135	endopeptidase regulator activity	0.000107081	0.0050685	4	15	19	182
GO:0003151 outflow tract morphogenesis	9	0.00510021	1.331	0.158	Biological Process	GO:0003151	outflow tract morphogenesis	0.000349462	0.00510021	0	9	9	57
GO:0033627 cell adhesion mediated by integrin	9	0.00510021	1.331	0.158	Biological Process	GO:0033627	cell adhesion mediated by integrin	0.000349462	0.00510021	5	4	9	57
GO:0050848 regulation of calcium-mediated signaling	9	0.00510021	1.331	0.158	Biological Process	GO:0050848	regulation of calcium-mediated signaling	0.000349462	0.00510021	1	8	9	57
GO:0030855 epithelial cell differentiation	33	0.00515175	4.882	0.074	Biological Process	GO:0030855	epithelial cell differentiation	0.000353883	0.00515175	1	32	33	444
GO:0046456 icosanoid biosynthetic process	7	0.0052088	1.036	0.2	Biological Process	GO:0046456	icosanoid biosynthetic process	0.000358701	0.0052088	3	4	7	35
GO:0043410 positive regulation of MAPK cascade	29	0.00531307	4.29	0.078	Biological Process	GO:0043410	positive regulation of MAPK cascade	0.000366798	0.00531307	14	15	29	372
GO:0097553 calcium ion transmembrane import into cytosol	12	0.00536937	1.775	0.125	Biological Process	GO:0097553	calcium ion transmembrane import into cytosol	0.000371611	0.00536937	3	9	12	96
GO:1905276 regulation of epithelial tube formation	5	0.00553	0.74	0.294	Biological Process	GO:1905276	regulation of epithelial tube formation	0.000383683	0.00553	1	4	5	17
GO:0022603 regulation of anatomical structure morphogenesis	48	0.00561652	7.101	0.065	Biological Process	GO:0022603	regulation of anatomical structure morphogenesis	0.000390656	0.00561652	16	32	48	735
GO:0060284 regulation of cell development	43	0.00566227	6.361	0.068	Biological Process	GO:0060284	regulation of cell development	0.000394815	0.00566227	4	39	43	637
GO:0010522 regulation of calcium ion transport into cytosol	9	0.00571493	1.331	0.155	Biological Process	GO:0010522	regulation of calcium ion transport into cytosol	0.000399473	0.00571493	2	7	9	58
GO:0001725 stress fiber	8	0.00573672	1.161	0.167	Cellular Component	GO:0001725	stress fiber	0.000500519	0.00573672	1	7	8	48
GO:0097517 contractile actin filament bundle	8	0.00573672	1.161	0.167	Cellular Component	GO:0097517	contractile actin filament bundle	0.000500519	0.00573672	1	7	8	48
GO:0050866 negative regulation of cell activation	15	0.00574177	2.219	0.107	Biological Process	GO:0050866	negative regulation of cell activation	0.000403331	0.00574177	10	5	15	140
GO:0071356 cellular response to tumor necrosis factor	15	0.00574177	2.219	0.107	Biological Process	GO:0071356	cellular response to tumor necrosis factor	0.000403331	0.00574177	6	9	15	140
GO:0002523 leukocyte migration involved in inflammatory response	4	0.00577854	0.592	0.4	Biological Process	GO:0002523	leukocyte migration involved in inflammatory response	0.000409226	0.00577854	3	1	4	10
GO:0002830 positive regulation of type 2 immune response	4	0.00577854	0.592	0.4	Biological Process	GO:0002830	positive regulation of type 2 immune response	0.000409226	0.00577854	2	2	4	10
GO:0042492 gamma-delta T cell differentiation	4	0.00577854	0.592	0.4	Biological Process	GO:0042492	gamma-delta T cell differentiation	0.000409226	0.00577854	3	1	4	10
GO:0046631 alpha-beta T cell activation	13	0.00577854	1.923	0.117	Biological Process	GO:0046631	alpha-beta T cell activation	0.000409903	0.00577854	9	4	13	111
GO:0034762 regulation of transmembrane transport	28	0.00587535	4.142	0.078	Biological Process	GO:0034762	regulation of transmembrane transport	0.000417785	0.00587535	10	18	28	357
GO:0046633 alpha-beta T cell proliferation	6	0.00590097	0.888	0.231	Biological Process	GO:0046633	alpha-beta T cell proliferation	0.000420625	0.00590097	4	2	6	26
GO:0030097 hemopoiesis	43	0.00609253	6.361	0.067	Biological Process	GO:0030097	hemopoiesis	0.000435331	0.00609253	29	14	43	640
GO:0032269 negative regulation of cellular protein metabolic process	51	0.00633093	7.544	0.064	Biological Process	GO:0032269	negative regulation of cellular protein metabolic process	0.000453458	0.00633093	14	37	51	800
GO:0050764 regulation of phagocytosis	9	0.0063404	1.331	0.153	Biological Process	GO:0050764	regulation of phagocytosis	0.000455231	0.0063404	7	2	9	59
GO:0002695 negative regulation of leukocyte activation	14	0.00647915	2.071	0.11	Biological Process	GO:0002695	negative regulation of leukocyte activation	0.000466311	0.00647915	10	4	14	127
GO:0030216 keratinocyte differentiation	11	0.00661491	1.627	0.129	Biological Process	GO:0030216	keratinocyte differentiation	0.00047823	0.00661491	1	10	11	85
GO:0000904 cell morphogenesis involved in differentiation	37	0.00661491	5.473	0.07	Biological Process	GO:0000904	cell morphogenesis involved in differentiation	0.000478365	0.00661491	6	31	37	527
GO:0006874 cellular calcium ion homeostasis	24	0.00681111	3.55	0.083	Biological Process	GO:0006874	cellular calcium ion homeostasis	0.000493729	0.00681111	6	18	24	290
GO:0004866 endopeptidase inhibitor activity	18	0.00687946	2.731	0.105	Molecular Function	GO:0004866	endopeptidase inhibitor activity	0.000156345	0.00687946	3	15	18	172
GO:0005112 Notch binding	6	0.00687946	0.91	0.273	Molecular Function	GO:0005112	Notch binding	0.000159183	0.00687946	0	6	6	22
GO:0010466 negative regulation of peptidase activity	19	0.00692513	2.811	0.092	Biological Process	GO:0010466	negative regulation of peptidase activity	0.00050319	0.00692513	4	15	19	206
GO:0050854 regulation of antigen receptor-mediated signaling pathway	8	0.00698291	1.183	0.167	Biological Process	GO:0050854	regulation of antigen receptor-mediated signaling pathway	0.000508593	0.00698291	7	1	8	48
GO:0048699 generation of neurons	65	0.00699349	9.615	0.06	Biological Process	GO:0048699	generation of neurons	0.000510769	0.00699349	7	58	65	1092
GO:0002026 regulation of the force of heart contraction	5	0.00699349	0.74	0.278	Biological Process	GO:0002026	regulation of the force of heart contraction	0.000514192	0.00699349	0	5	5	18
GO:0090025 regulation of monocyte chemotaxis	5	0.00699349	0.74	0.278	Biological Process	GO:0090025	regulation of monocyte chemotaxis	0.000514192	0.00699349	3	2	5	18
GO:2000738 positive regulation of stem cell differentiation	5	0.00699349	0.74	0.278	Biological Process	GO:2000738	positive regulation of stem cell differentiation	0.000514192	0.00699349	0	5	5	18
GO:0110110 positive regulation of animal organ morphogenesis	9	0.0070183	1.331	0.15	Biological Process	GO:0110110	positive regulation of animal organ morphogenesis	0.000517227	0.0070183	1	8	9	60
GO:0051960 regulation of nervous system development	42	0.00704839	6.213	0.067	Biological Process	GO:0051960	regulation of nervous system development	0.000520661	0.00704839	4	38	42	626
GO:0042742 defense response to bacterium	21	0.00713221	3.107	0.087	Biological Process	GO:0042742	defense response to bacterium	0.000528211	0.00713221	16	5	21	240
GO:0042552 myelination	11	0.00713221	1.627	0.128	Biological Process	GO:0042552	myelination	0.000529315	0.00713221	1	10	11	86
GO:0008305 integrin complex	6	0.00714723	0.871	0.214	Cellular Component	GO:0008305	integrin complex	0.000635576	0.00714723	1	5	6	28
GO:0045596 negative regulation of cell differentiation	36	0.00716782	5.325	0.07	Biological Process	GO:0045596	negative regulation of cell differentiation	0.000533194	0.00716782	10	26	36	511
GO:0044430 cytoskeletal part	77	0.00732808	11.176	0.057	Cellular Component	GO:0044430	cytoskeletal part	0.000663953	0.00732808	17	60	77	1361
GO:0002232 leukocyte chemotaxis involved in inflammatory response	3	0.00752857	0.444	0.6	Biological Process	GO:0002232	leukocyte chemotaxis involved in inflammatory response	0.000567826	0.00752857	2	1	3	5
GO:0014866 skeletal myofibril assembly	3	0.00752857	0.444	0.6	Biological Process	GO:0014866	skeletal myofibril assembly	0.000567826	0.00752857	0	3	3	5
GO:0030240 skeletal muscle thin filament assembly	3	0.00752857	0.444	0.6	Biological Process	GO:0030240	skeletal muscle thin filament assembly	0.000567826	0.00752857	0	3	3	5
GO:0031000 response to caffeine	3	0.00752857	0.444	0.6	Biological Process	GO:0031000	response to caffeine	0.000567826	0.00752857	0	3	3	5
GO:0036270 response to diuretic	3	0.00752857	0.444	0.6	Biological Process	GO:0036270	response to diuretic	0.000567826	0.00752857	0	3	3	5
GO:0071313 cellular response to caffeine	3	0.00752857	0.444	0.6	Biological Process	GO:0071313	cellular response to caffeine	0.000567826	0.00752857	0	3	3	5
GO:0002521 leukocyte differentiation	31	0.00754926	4.586	0.074	Biological Process	GO:0002521	leukocyte differentiation	0.00057069	0.00754926	25	6	31	419
GO:0051716 cellular response to stimulus	298	0.00756405	44.083	0.046	Biological Process	GO:0051716	cellular response to stimulus	0.000573113	0.00756405	101	197	298	6545
GO:0070588 calcium ion transmembrane transport	20	0.00766504	2.959	0.089	Biological Process	GO:0070588	calcium ion transmembrane transport	0.000582088	0.00766504	6	14	20	225
GO:0030055 cell-substrate junction	15	0.00768862	2.177	0.101	Cellular Component	GO:0030055	cell-substrate junction	0.00070952	0.00768862	4	11	15	148
GO:1901570 fatty acid derivative biosynthetic process	8	0.00771532	1.183	0.163	Biological Process	GO:1901570	fatty acid derivative biosynthetic process	0.000587238	0.00771532	4	4	8	49
GO:0050727 regulation of inflammatory response	21	0.00772075	3.107	0.087	Biological Process	GO:0050727	regulation of inflammatory response	0.000588984	0.00772075	15	6	21	242
GO:0002720 positive regulation of cytokine production involved in immune response	7	0.00793222	1.036	0.184	Biological Process	GO:0002720	positive regulation of cytokine production involved in immune response	0.000607854	0.00793222	5	2	7	38
GO:0014015 positive regulation of gliogenesis	7	0.00793222	1.036	0.184	Biological Process	GO:0014015	positive regulation of gliogenesis	0.000607854	0.00793222	0	7	7	38
GO:0002699 positive regulation of immune effector process	17	0.00803524	2.515	0.096	Biological Process	GO:0002699	positive regulation of immune effector process	0.000617135	0.00803524	15	2	17	177
GO:1902531 regulation of intracellular signal transduction	75	0.0080412	11.095	0.057	Biological Process	GO:1902531	regulation of intracellular signal transduction	0.000619464	0.0080412	32	43	75	1312
GO:0030852 regulation of granulocyte differentiation	4	0.0080412	0.592	0.364	Biological Process	GO:0030852	regulation of granulocyte differentiation	0.000623145	0.0080412	4	0	4	11
GO:0061307 cardiac neural crest cell differentiation involved in heart development	4	0.0080412	0.592	0.364	Biological Process	GO:0061307	cardiac neural crest cell differentiation involved in heart development	0.000623145	0.0080412	0	4	4	11
GO:0061308 cardiac neural crest cell development involved in heart development	4	0.0080412	0.592	0.364	Biological Process	GO:0061308	cardiac neural crest cell development involved in heart development	0.000623145	0.0080412	0	4	4	11
GO:2000146 negative regulation of cell motility	19	0.00820886	2.811	0.09	Biological Process	GO:2000146	negative regulation of cell motility	0.000637554	0.00820886	4	15	19	210
GO:0007272 ensheathment of neurons	11	0.00827079	1.627	0.125	Biological Process	GO:0007272	ensheathment of neurons	0.000645219	0.00827079	1	10	11	88
GO:0008366 axon ensheathment	11	0.00827079	1.627	0.125	Biological Process	GO:0008366	axon ensheathment	0.000645219	0.00827079	1	10	11	88
GO:0097530 granulocyte migration	12	0.00830387	1.775	0.118	Biological Process	GO:0097530	granulocyte migration	0.000649232	0.00830387	9	3	12	102
GO:0071674 mononuclear cell migration	9	0.00843041	1.331	0.145	Biological Process	GO:0071674	mononuclear cell migration	0.000662036	0.00843041	6	3	9	62
GO:0099024 plasma membrane invagination	9	0.00843041	1.331	0.145	Biological Process	GO:0099024	plasma membrane invagination	0.000662036	0.00843041	8	1	9	62
GO:0043372 positive regulation of CD4-positive, alpha-beta T cell differentiation	5	0.00856349	0.74	0.263	Biological Process	GO:0043372	positive regulation of CD4-positive, alpha-beta T cell differentiation	0.000675442	0.00856349	4	1	5	19
GO:0071624 positive regulation of granulocyte chemotaxis	5	0.00856349	0.74	0.263	Biological Process	GO:0071624	positive regulation of granulocyte chemotaxis	0.000675442	0.00856349	4	1	5	19
GO:0034987 immunoglobulin receptor binding	6	0.00860908	0.91	0.261	Molecular Function	GO:0034987	immunoglobulin receptor binding	0.000208234	0.00860908	6	0	6	23
GO:1901681 sulfur compound binding	17	0.00860908	2.58	0.105	Molecular Function	GO:1901681	sulfur compound binding	0.000228384	0.00860908	4	13	17	162
GO:0098772 molecular function regulator	86	0.00860908	13.05	0.057	Molecular Function	GO:0098772	molecular function regulator	0.000230008	0.00860908	28	58	86	1497
GO:0061134 peptidase regulator activity	20	0.00860908	3.035	0.096	Molecular Function	GO:0061134	peptidase regulator activity	0.000233848	0.00860908	5	15	20	209
GO:0097367 carbohydrate derivative binding	107	0.00881606	16.237	0.055	Molecular Function	GO:0097367	carbohydrate derivative binding	0.000251897	0.00881606	36	71	107	1957
GO:0031432 titin binding	4	0.00881606	0.607	0.444	Molecular Function	GO:0031432	titin binding	0.000257209	0.00881606	0	4	4	9
GO:0012501 programmed cell death	73	0.00888051	10.799	0.057	Biological Process	GO:0012501	programmed cell death	0.00070198	0.00888051	28	45	73	1275
GO:0043394 proteoglycan binding	6	0.00889495	0.91	0.25	Molecular Function	GO:0043394	proteoglycan binding	0.000268459	0.00889495	3	3	6	24
GO:0072511 divalent inorganic cation transport	26	0.00891335	3.846	0.078	Biological Process	GO:0072511	divalent inorganic cation transport	0.000708021	0.00891335	9	17	26	333
GO:0071363 cellular response to growth factor stimulus	33	0.00891335	4.882	0.071	Biological Process	GO:0071363	cellular response to growth factor stimulus	0.00070896	0.00891335	6	27	33	462
GO:0070665 positive regulation of leukocyte proliferation	12	0.00891335	1.775	0.117	Biological Process	GO:0070665	positive regulation of leukocyte proliferation	0.000709191	0.00891335	11	1	12	103
GO:1904062 regulation of cation transmembrane transport	19	0.00896087	2.811	0.09	Biological Process	GO:1904062	regulation of cation transmembrane transport	0.000715627	0.00896087	5	14	19	212
GO:0071526 semaphorin-plexin signaling pathway	7	0.00896087	1.036	0.179	Biological Process	GO:0071526	semaphorin-plexin signaling pathway	0.000716065	0.00896087	2	5	7	39
GO:0060993 kidney morphogenesis	10	0.00935645	1.479	0.132	Biological Process	GO:0060993	kidney morphogenesis	0.000749291	0.00935645	0	10	10	76
GO:0043269 regulation of ion transport	31	0.00935679	4.586	0.073	Biological Process	GO:0043269	regulation of ion transport	0.000750933	0.00935679	7	24	31	426
GO:0048598 embryonic morphogenesis	34	0.00950524	5.03	0.07	Biological Process	GO:0048598	embryonic morphogenesis	0.000764488	0.00950524	2	32	34	483
GO:0010959 regulation of metal ion transport	20	0.00951693	2.959	0.087	Biological Process	GO:0010959	regulation of metal ion transport	0.000767756	0.00951693	4	16	20	230
GO:0043086 negative regulation of catalytic activity	40	0.00951693	5.917	0.067	Biological Process	GO:0043086	negative regulation of catalytic activity	0.000768713	0.00951693	11	29	40	599
GO:0001838 embryonic epithelial tube formation	12	0.00955843	1.775	0.115	Biological Process	GO:0001838	embryonic epithelial tube formation	0.000773715	0.00955843	0	12	12	104
GO:0010243 response to organonitrogen compound	37	0.00958459	5.473	0.068	Biological Process	GO:0010243	response to organonitrogen compound	0.000777776	0.00958459	7	30	37	541
GO:0071840 cellular component organization or biogenesis	246	0.00958459	36.391	0.046	Biological Process	GO:0071840	cellular component organization or biogenesis	0.000779141	0.00958459	61	185	246	5293
GO:0022408 negative regulation of cell-cell adhesion	14	0.00980483	2.071	0.104	Biological Process	GO:0022408	negative regulation of cell-cell adhesion	0.000800429	0.00980483	4	10	14	134
GO:0051924 regulation of calcium ion transport	14	0.00980483	2.071	0.104	Biological Process	GO:0051924	regulation of calcium ion transport	0.000800429	0.00980483	4	10	14	134
GO:0005788 endoplasmic reticulum lumen	8	0.0101741	1.161	0.151	Cellular Component	GO:0005788	endoplasmic reticulum lumen	0.000990097	0.0101741	4	4	8	53
GO:0032432 actin filament bundle	8	0.0101741	1.161	0.151	Cellular Component	GO:0032432	actin filament bundle	0.000990097	0.0101741	1	7	8	53
GO:0042641 actomyosin	8	0.0101741	1.161	0.151	Cellular Component	GO:0042641	actomyosin	0.000990097	0.0101741	1	7	8	53
GO:0072028 nephron morphogenesis	9	0.0102478	1.331	0.141	Biological Process	GO:0072028	nephron morphogenesis	0.000838362	0.0102478	0	9	9	64
GO:0008201 heparin binding	13	0.0102881	1.973	0.12	Molecular Function	GO:0008201	heparin binding	0.000324422	0.0102881	3	10	13	108
GO:0030414 peptidase inhibitor activity	18	0.0102881	2.731	0.098	Molecular Function	GO:0030414	peptidase inhibitor activity	0.000338176	0.0102881	3	15	18	183
GO:0005520 insulin-like growth factor binding	6	0.0102881	0.91	0.24	Molecular Function	GO:0005520	insulin-like growth factor binding	0.000341558	0.0102881	0	6	6	25
GO:0030182 neuron differentiation	58	0.0103941	8.58	0.06	Biological Process	GO:0030182	neuron differentiation	0.000852123	0.0103941	7	51	58	967
GO:0045662 negative regulation of myoblast differentiation	5	0.0106109	0.74	0.25	Biological Process	GO:0045662	negative regulation of myoblast differentiation	0.000871725	0.0106109	1	4	5	20
GO:0006897 endocytosis	35	0.0106545	5.178	0.069	Biological Process	GO:0006897	endocytosis	0.000877151	0.0106545	20	15	35	506
GO:0060411 cardiac septum morphogenesis	8	0.0107122	1.183	0.154	Biological Process	GO:0060411	cardiac septum morphogenesis	0.000883748	0.0107122	0	8	8	52
GO:0006796 phosphate-containing compound metabolic process	134	0.0108643	19.822	0.051	Biological Process	GO:0006796	phosphate-containing compound metabolic process	0.000898168	0.0108643	49	85	134	2647
GO:0045861 negative regulation of proteolysis	23	0.0108883	3.402	0.081	Biological Process	GO:0045861	negative regulation of proteolysis	0.000904217	0.0108883	4	19	23	285
GO:0045059 positive thymic T cell selection	4	0.0108883	0.592	0.333	Biological Process	GO:0045059	positive thymic T cell selection	0.000905796	0.0108883	3	1	4	12
GO:0046629 gamma-delta T cell activation	4	0.0108883	0.592	0.333	Biological Process	GO:0046629	gamma-delta T cell activation	0.000905796	0.0108883	3	1	4	12
GO:0034765 regulation of ion transmembrane transport	24	0.0109984	3.55	0.079	Biological Process	GO:0034765	regulation of ion transmembrane transport	0.000916852	0.0109984	6	18	24	303
GO:0051897 positive regulation of protein kinase B signaling	10	0.0110232	1.479	0.128	Biological Process	GO:0051897	positive regulation of protein kinase B signaling	0.000920867	0.0110232	5	5	10	78
GO:0080134 regulation of response to stress	60	0.0110232	8.876	0.059	Biological Process	GO:0080134	regulation of response to stress	0.000922719	0.0110232	30	30	60	1012
GO:0006793 phosphorus metabolic process	135	0.0110387	19.97	0.051	Biological Process	GO:0006793	phosphorus metabolic process	0.000925927	0.0110387	49	86	135	2672
GO:0008091 spectrin	3	0.0110571	0.435	0.5	Cellular Component	GO:0008091	spectrin	0.00109458	0.0110571	1	2	3	6
GO:0016328 lateral plasma membrane	7	0.0111103	1.016	0.167	Cellular Component	GO:0016328	lateral plasma membrane	0.00111848	0.0111103	2	5	7	42
GO:0032102 negative regulation of response to external stimulus	21	0.0112003	3.107	0.084	Biological Process	GO:0032102	negative regulation of response to external stimulus	0.000943609	0.0112003	7	14	21	251
GO:0009725 response to hormone	33	0.0112003	4.882	0.07	Biological Process	GO:0009725	response to hormone	0.000948852	0.0112003	8	25	33	470
GO:0002920 regulation of humoral immune response	6	0.0112003	0.888	0.2	Biological Process	GO:0002920	regulation of humoral immune response	0.000949143	0.0112003	3	3	6	30
GO:0014909 smooth muscle cell migration	6	0.0112003	0.888	0.2	Biological Process	GO:0014909	smooth muscle cell migration	0.000949143	0.0112003	1	5	6	30
GO:0043370 regulation of CD4-positive, alpha-beta T cell differentiation	6	0.0112003	0.888	0.2	Biological Process	GO:0043370	regulation of CD4-positive, alpha-beta T cell differentiation	0.000949143	0.0112003	4	2	6	30
GO:0002703 regulation of leukocyte mediated immunity	16	0.0113592	2.367	0.095	Biological Process	GO:0002703	regulation of leukocyte mediated immunity	0.00096596	0.0113592	13	3	16	168
GO:0040007 growth	41	0.0113592	6.065	0.065	Biological Process	GO:0040007	growth	0.000966528	0.0113592	4	37	41	626
GO:0050766 positive regulation of phagocytosis	7	0.01147	1.036	0.171	Biological Process	GO:0050766	positive regulation of phagocytosis	0.000977935	0.01147	6	1	7	41
GO:0071772 response to BMP	14	0.0116277	2.071	0.102	Biological Process	GO:0071772	response to BMP	0.000995841	0.0116277	0	14	14	137
GO:0071773 cellular response to BMP stimulus	14	0.0116277	2.071	0.102	Biological Process	GO:0071773	cellular response to BMP stimulus	0.000995841	0.0116277	0	14	14	137
GO:0060402 calcium ion transport into cytosol	12	0.0116277	1.775	0.112	Biological Process	GO:0060402	calcium ion transport into cytosol	0.000997402	0.0116277	3	9	12	107
GO:0050922 negative regulation of chemotaxis	8	0.0116771	1.183	0.151	Biological Process	GO:0050922	negative regulation of chemotaxis	0.00100567	0.0116771	2	6	8	53
GO:0060675 ureteric bud morphogenesis	8	0.0116771	1.183	0.151	Biological Process	GO:0060675	ureteric bud morphogenesis	0.00100567	0.0116771	0	8	8	53
GO:0048839 inner ear development	15	0.0118735	2.219	0.098	Biological Process	GO:0048839	inner ear development	0.00102464	0.0118735	2	13	15	153
GO:0010951 negative regulation of endopeptidase activity	18	0.0120776	2.663	0.089	Biological Process	GO:0010951	negative regulation of endopeptidase activity	0.00104433	0.0120776	4	14	18	202
GO:0002274 myeloid leukocyte activation	14	0.0123416	2.071	0.101	Biological Process	GO:0002274	myeloid leukocyte activation	0.00106929	0.0123416	11	3	14	138
GO:0004713 protein tyrosine kinase activity	13	0.0124197	1.973	0.117	Molecular Function	GO:0004713	protein tyrosine kinase activity	0.000424819	0.0124197	5	8	13	111
GO:0045588 positive regulation of gamma-delta T cell differentiation	3	0.0126491	0.444	0.5	Biological Process	GO:0045588	positive regulation of gamma-delta T cell differentiation	0.00110249	0.0126491	3	0	3	6
GO:0046645 positive regulation of gamma-delta T cell activation	3	0.0126491	0.444	0.5	Biological Process	GO:0046645	positive regulation of gamma-delta T cell activation	0.00110249	0.0126491	3	0	3	6
GO:0048630 skeletal muscle tissue growth	3	0.0126491	0.444	0.5	Biological Process	GO:0048630	skeletal muscle tissue growth	0.00110249	0.0126491	0	3	3	6
GO:0045109 intermediate filament organization	5	0.0126816	0.74	0.238	Biological Process	GO:0045109	intermediate filament organization	0.0011075	0.0126816	0	5	5	21
GO:0050671 positive regulation of lymphocyte proliferation	11	0.0128699	1.627	0.117	Biological Process	GO:0050671	positive regulation of lymphocyte proliferation	0.00112617	0.0128699	10	1	11	94
GO:0032835 glomerulus development	7	0.0129382	1.036	0.167	Biological Process	GO:0032835	glomerulus development	0.00113438	0.0129382	0	7	7	42
GO:0046638 positive regulation of alpha-beta T cell differentiation	6	0.012958	0.888	0.194	Biological Process	GO:0046638	positive regulation of alpha-beta T cell differentiation	0.00113835	0.012958	5	1	6	31
GO:0072171 mesonephric tubule morphogenesis	8	0.012959	1.183	0.148	Biological Process	GO:0072171	mesonephric tubule morphogenesis	0.00114068	0.012959	0	8	8	54
GO:0070848 response to growth factor	33	0.0132981	4.882	0.069	Biological Process	GO:0070848	response to growth factor	0.00117282	0.0132981	6	27	33	476
GO:0090287 regulation of cellular response to growth factor stimulus	19	0.0133218	2.811	0.086	Biological Process	GO:0090287	regulation of cellular response to growth factor stimulus	0.00117721	0.0133218	1	18	19	221
GO:0005882 intermediate filament	14	0.013474	2.032	0.099	Cellular Component	GO:0005882	intermediate filament	0.00137905	0.013474	0	14	14	142
GO:0010942 positive regulation of cell death	30	0.0137484	4.438	0.071	Biological Process	GO:0010942	positive regulation of cell death	0.00121728	0.0137484	13	17	30	420
GO:0045111 intermediate filament cytoskeleton	16	0.013831	2.322	0.091	Cellular Component	GO:0045111	intermediate filament cytoskeleton	0.00145128	0.013831	1	15	16	175
GO:0005927 muscle tendon junction	2	0.013831	0.29	1	Cellular Component	GO:0005927	muscle tendon junction	0.00153163	0.013831	0	2	2	2
GO:0030485 smooth muscle contractile fiber	2	0.013831	0.29	1	Cellular Component	GO:0030485	smooth muscle contractile fiber	0.00153163	0.013831	0	2	2	2
GO:0031315 extrinsic component of mitochondrial outer membrane	2	0.013831	0.29	1	Cellular Component	GO:0031315	extrinsic component of mitochondrial outer membrane	0.00153163	0.013831	0	2	2	2
GO:1990584 cardiac Troponin complex	2	0.013831	0.29	1	Cellular Component	GO:1990584	cardiac Troponin complex	0.00153163	0.013831	0	2	2	2
GO:0032946 positive regulation of mononuclear cell proliferation	11	0.0138596	1.627	0.116	Biological Process	GO:0032946	positive regulation of mononuclear cell proliferation	0.00122952	0.0138596	10	1	11	95
GO:0006915 apoptotic process	70	0.0138597	10.355	0.057	Biological Process	GO:0006915	apoptotic process	0.00123192	0.0138597	28	42	70	1237
GO:0007162 negative regulation of cell adhesion	18	0.0138775	2.663	0.088	Biological Process	GO:0007162	negative regulation of cell adhesion	0.0012359	0.0138775	6	12	18	205
GO:0045444 fat cell differentiation	16	0.0139001	2.367	0.093	Biological Process	GO:0045444	fat cell differentiation	0.00124031	0.0139001	4	12	16	172
GO:0009893 positive regulation of metabolic process	143	0.01391	21.154	0.05	Biological Process	GO:0009893	positive regulation of metabolic process	0.00124359	0.01391	41	102	143	2877
GO:0032956 regulation of actin cytoskeleton organization	23	0.0139494	3.402	0.079	Biological Process	GO:0032956	regulation of actin cytoskeleton organization	0.00125084	0.0139494	4	19	23	292
GO:0050767 regulation of neurogenesis	36	0.0139494	5.325	0.067	Biological Process	GO:0050767	regulation of neurogenesis	0.00125366	0.0139494	3	33	36	536
GO:0032870 cellular response to hormone stimulus	29	0.0139494	4.29	0.072	Biological Process	GO:0032870	cellular response to hormone stimulus	0.00125434	0.0139494	6	23	29	402
GO:0014741 negative regulation of muscle hypertrophy	4	0.01402	0.592	0.308	Biological Process	GO:0014741	negative regulation of muscle hypertrophy	0.00126794	0.01402	0	4	4	13
GO:0055003 cardiac myofibril assembly	4	0.01402	0.592	0.308	Biological Process	GO:0055003	cardiac myofibril assembly	0.00126794	0.01402	0	4	4	13
GO:0060973 cell migration involved in heart development	4	0.01402	0.592	0.308	Biological Process	GO:0060973	cell migration involved in heart development	0.00126794	0.01402	1	3	4	13
GO:0045580 regulation of T cell differentiation	12	0.0140427	1.775	0.109	Biological Process	GO:0045580	regulation of T cell differentiation	0.00127242	0.0140427	9	3	12	110
GO:0098636 protein complex involved in cell adhesion	6	0.0140752	0.871	0.182	Cellular Component	GO:0098636	protein complex involved in cell adhesion	0.00158228	0.0140752	1	5	6	33
GO:0051248 negative regulation of protein metabolic process	51	0.0143458	7.544	0.061	Biological Process	GO:0051248	negative regulation of protein metabolic process	0.00130409	0.0143458	14	37	51	839
GO:0010324 membrane invagination	9	0.0143458	1.331	0.132	Biological Process	GO:0010324	membrane invagination	0.00130552	0.0143458	8	1	9	68
GO:0014812 muscle cell migration	7	0.0143458	1.036	0.163	Biological Process	GO:0014812	muscle cell migration	0.00130979	0.0143458	1	6	7	43
GO:0046637 regulation of alpha-beta T cell differentiation	7	0.0143458	1.036	0.163	Biological Process	GO:0046637	regulation of alpha-beta T cell differentiation	0.00130979	0.0143458	5	2	7	43
GO:0034612 response to tumor necrosis factor	15	0.0145577	2.219	0.096	Biological Process	GO:0034612	response to tumor necrosis factor	0.00133165	0.0145577	6	9	15	157
GO:1903707 negative regulation of hemopoiesis	11	0.0146061	1.627	0.115	Biological Process	GO:1903707	negative regulation of hemopoiesis	0.00134054	0.0146061	8	3	11	96
GO:0048534 hematopoietic or lymphoid organ development	43	0.0146061	6.361	0.064	Biological Process	GO:0048534	hematopoietic or lymphoid organ development	0.00134112	0.0146061	29	14	43	677
GO:0010628 positive regulation of gene expression	89	0.0146379	13.166	0.054	Biological Process	GO:0010628	positive regulation of gene expression	0.00134656	0.0146379	18	71	89	1656
GO:0030857 negative regulation of epithelial cell differentiation	6	0.0147037	0.888	0.188	Biological Process	GO:0030857	negative regulation of epithelial cell differentiation	0.00135515	0.0147037	0	6	6	32
GO:0070838 divalent metal ion transport	25	0.0147113	3.698	0.076	Biological Process	GO:0070838	divalent metal ion transport	0.00135899	0.0147113	8	17	25	330
GO:1901861 regulation of muscle tissue development	10	0.0147113	1.479	0.122	Biological Process	GO:1901861	regulation of muscle tissue development	0.00136093	0.0147113	1	9	10	82
GO:0002221 pattern recognition receptor signaling pathway	13	0.01472	1.923	0.103	Biological Process	GO:0002221	pattern recognition receptor signaling pathway	0.00136428	0.01472	8	5	13	126
GO:0051154 negative regulation of striated muscle cell differentiation	5	0.0149416	0.74	0.227	Biological Process	GO:0051154	negative regulation of striated muscle cell differentiation	0.0013874	0.0149416	0	5	5	22
GO:0005178 integrin binding	12	0.0150246	1.821	0.12	Molecular Function	GO:0005178	integrin binding	0.000560453	0.0150246	4	8	12	100
GO:0046934 phosphatidylinositol-4,5-bisphosphate 3-kinase activity	3	0.0150246	0.455	0.6	Molecular Function	GO:0046934	phosphatidylinositol-4,5-bisphosphate 3-kinase activity	0.000574382	0.0150246	3	0	3	5
GO:0052813 phosphatidylinositol bisphosphate kinase activity	3	0.0150246	0.455	0.6	Molecular Function	GO:0052813	phosphatidylinositol bisphosphate kinase activity	0.000574382	0.0150246	3	0	3	5
GO:0140031 phosphorylation-dependent protein binding	3	0.0150246	0.455	0.6	Molecular Function	GO:0140031	phosphorylation-dependent protein binding	0.000574382	0.0150246	3	0	3	5
GO:0019722 calcium-mediated signaling	14	0.0151592	2.071	0.099	Biological Process	GO:0019722	calcium-mediated signaling	0.00141022	0.0151592	2	12	14	142
GO:0072507 divalent inorganic cation homeostasis	25	0.0152052	3.698	0.076	Biological Process	GO:0072507	divalent inorganic cation homeostasis	0.00141712	0.0152052	6	19	25	331
GO:0014013 regulation of gliogenesis	9	0.0155308	1.331	0.13	Biological Process	GO:0014013	regulation of gliogenesis	0.00145015	0.0155308	0	9	9	69
GO:0061564 axon development	26	0.0155541	3.846	0.074	Biological Process	GO:0061564	axon development	0.00145501	0.0155541	2	24	26	350
GO:0048812 neuron projection morphogenesis	31	0.0155619	4.586	0.07	Biological Process	GO:0048812	neuron projection morphogenesis	0.00146111	0.0155619	4	27	31	444
GO:0098542 defense response to other organism	31	0.0155619	4.586	0.07	Biological Process	GO:0098542	defense response to other organism	0.00146111	0.0155619	24	7	31	444
GO:0002758 innate immune response-activating signal transduction	13	0.0155925	1.923	0.102	Biological Process	GO:0002758	innate immune response-activating signal transduction	0.00146668	0.0155925	8	5	13	127
GO:0030856 regulation of epithelial cell differentiation	12	0.0157957	1.775	0.107	Biological Process	GO:0030856	regulation of epithelial cell differentiation	0.00148851	0.0157957	1	11	12	112
GO:0003823 antigen binding	7	0.0158503	1.062	0.184	Molecular Function	GO:0003823	antigen binding	0.000621892	0.0158503	7	0	7	38
GO:0043065 positive regulation of apoptotic process	28	0.0158909	4.142	0.072	Biological Process	GO:0043065	positive regulation of apoptotic process	0.00150211	0.0158909	12	16	28	388
GO:0001558 regulation of cell growth	20	0.0158909	2.959	0.082	Biological Process	GO:0001558	regulation of cell growth	0.00150531	0.0158909	2	18	20	243
GO:0048016 inositol phosphate-mediated signaling	7	0.0158909	1.036	0.159	Biological Process	GO:0048016	inositol phosphate-mediated signaling	0.00150571	0.0158909	0	7	7	44
GO:0014722 regulation of skeletal muscle contraction by calcium ion signaling	2	0.0159258	0.296	1	Biological Process	GO:0014722	regulation of skeletal muscle contraction by calcium ion signaling	0.00153925	0.0159258	0	2	2	2
GO:0031407 oxylipin metabolic process	2	0.0159258	0.296	1	Biological Process	GO:0031407	oxylipin metabolic process	0.00153925	0.0159258	1	1	2	2
GO:0031446 regulation of fast-twitch skeletal muscle fiber contraction	2	0.0159258	0.296	1	Biological Process	GO:0031446	regulation of fast-twitch skeletal muscle fiber contraction	0.00153925	0.0159258	0	2	2	2
GO:0031448 positive regulation of fast-twitch skeletal muscle fiber contraction	2	0.0159258	0.296	1	Biological Process	GO:0031448	positive regulation of fast-twitch skeletal muscle fiber contraction	0.00153925	0.0159258	0	2	2	2
GO:0032971 regulation of muscle filament sliding	2	0.0159258	0.296	1	Biological Process	GO:0032971	regulation of muscle filament sliding	0.00153925	0.0159258	0	2	2	2
GO:0071226 cellular response to molecule of fungal origin	2	0.0159258	0.296	1	Biological Process	GO:0071226	cellular response to molecule of fungal origin	0.00153925	0.0159258	2	0	2	2
GO:0150064 vertebrate eye-specific patterning	2	0.0159258	0.296	1	Biological Process	GO:0150064	vertebrate eye-specific patterning	0.00153925	0.0159258	2	0	2	2
GO:1901751 leukotriene A4 metabolic process	2	0.0159258	0.296	1	Biological Process	GO:1901751	leukotriene A4 metabolic process	0.00153925	0.0159258	1	1	2	2
GO:1904204 regulation of skeletal muscle hypertrophy	2	0.0159258	0.296	1	Biological Process	GO:1904204	regulation of skeletal muscle hypertrophy	0.00153925	0.0159258	0	2	2	2
GO:1905457 negative regulation of lymphoid progenitor cell differentiation	2	0.0159258	0.296	1	Biological Process	GO:1905457	negative regulation of lymphoid progenitor cell differentiation	0.00153925	0.0159258	0	2	2	2
GO:2000974 negative regulation of pro-B cell differentiation	2	0.0159258	0.296	1	Biological Process	GO:2000974	negative regulation of pro-B cell differentiation	0.00153925	0.0159258	0	2	2	2
GO:0071417 cellular response to organonitrogen compound	26	0.0162842	3.846	0.074	Biological Process	GO:0071417	cellular response to organonitrogen compound	0.00157671	0.0162842	4	22	26	352
GO:0030056 hemidesmosome	3	0.0163008	0.435	0.429	Cellular Component	GO:0030056	hemidesmosome	0.00185983	0.0163008	0	3	3	7
GO:0035137 hindlimb morphogenesis	6	0.0164583	0.888	0.182	Biological Process	GO:0035137	hindlimb morphogenesis	0.00160209	0.0164583	0	6	6	33
GO:0035272 exocrine system development	6	0.0164583	0.888	0.182	Biological Process	GO:0035272	exocrine system development	0.00160209	0.0164583	0	6	6	33
GO:2000826 regulation of heart morphogenesis	6	0.0164583	0.888	0.182	Biological Process	GO:2000826	regulation of heart morphogenesis	0.00160209	0.0164583	1	5	6	33
GO:0072503 cellular divalent inorganic cation homeostasis	24	0.0166543	3.55	0.076	Biological Process	GO:0072503	cellular divalent inorganic cation homeostasis	0.00162404	0.0166543	6	18	24	316
GO:1901698 response to nitrogen compound	40	0.0168951	5.917	0.064	Biological Process	GO:1901698	response to nitrogen compound	0.00165044	0.0168951	7	33	40	624
GO:0043583 ear development	16	0.0170979	2.367	0.09	Biological Process	GO:0043583	ear development	0.0016732	0.0170979	2	14	16	177
GO:0050808 synapse organization	22	0.0174017	3.254	0.078	Biological Process	GO:0050808	synapse organization	0.00170607	0.0174017	6	16	22	281
GO:0046640 regulation of alpha-beta T cell proliferation	5	0.0174017	0.74	0.217	Biological Process	GO:0046640	regulation of alpha-beta T cell proliferation	0.00171614	0.0174017	3	2	5	23
GO:0048713 regulation of oligodendrocyte differentiation	5	0.0174017	0.74	0.217	Biological Process	GO:0048713	regulation of oligodendrocyte differentiation	0.00171614	0.0174017	0	5	5	23
GO:0110111 negative regulation of animal organ morphogenesis	5	0.0174017	0.74	0.217	Biological Process	GO:0110111	negative regulation of animal organ morphogenesis	0.00171614	0.0174017	0	5	5	23
GO:2000269 regulation of fibroblast apoptotic process	4	0.0174017	0.592	0.286	Biological Process	GO:2000269	regulation of fibroblast apoptotic process	0.00172035	0.0174017	1	3	4	14
GO:0032757 positive regulation of interleukin-8 production	7	0.0174017	1.036	0.156	Biological Process	GO:0032757	positive regulation of interleukin-8 production	0.00172372	0.0174017	6	1	7	45
GO:0045598 regulation of fat cell differentiation	11	0.0174017	1.627	0.111	Biological Process	GO:0045598	regulation of fat cell differentiation	0.00172395	0.0174017	3	8	11	99
GO:0001819 positive regulation of cytokine production	25	0.0175429	3.698	0.074	Biological Process	GO:0001819	positive regulation of cytokine production	0.00174097	0.0175429	18	7	25	336
GO:0070372 regulation of ERK1 and ERK2 cascade	17	0.0181191	2.515	0.087	Biological Process	GO:0070372	regulation of ERK1 and ERK2 cascade	0.00180128	0.0181191	8	9	17	195
GO:0043068 positive regulation of programmed cell death	28	0.0181724	4.142	0.071	Biological Process	GO:0043068	positive regulation of programmed cell death	0.00181237	0.0181724	12	16	28	393
GO:0048754 branching morphogenesis of an epithelial tube	13	0.0181724	1.923	0.1	Biological Process	GO:0048754	branching morphogenesis of an epithelial tube	0.00181285	0.0181724	0	13	13	130
GO:0045088 regulation of innate immune response	19	0.0185202	2.811	0.083	Biological Process	GO:0045088	regulation of innate immune response	0.00187201	0.0185202	12	7	19	230
GO:0014719 skeletal muscle satellite cell activation	3	0.0185202	0.444	0.429	Biological Process	GO:0014719	skeletal muscle satellite cell activation	0.00187312	0.0185202	0	3	3	7
GO:0014816 skeletal muscle satellite cell differentiation	3	0.0185202	0.444	0.429	Biological Process	GO:0014816	skeletal muscle satellite cell differentiation	0.00187312	0.0185202	0	3	3	7
GO:0019886 antigen processing and presentation of exogenous peptide antigen via MHC class II	3	0.0185202	0.444	0.429	Biological Process	GO:0019886	antigen processing and presentation of exogenous peptide antigen via MHC class II	0.00187312	0.0185202	3	0	3	7
GO:0045586 regulation of gamma-delta T cell differentiation	3	0.0185202	0.444	0.429	Biological Process	GO:0045586	regulation of gamma-delta T cell differentiation	0.00187312	0.0185202	3	0	3	7
GO:0046643 regulation of gamma-delta T cell activation	3	0.0185202	0.444	0.429	Biological Process	GO:0046643	regulation of gamma-delta T cell activation	0.00187312	0.0185202	3	0	3	7
GO:1904238 pericyte cell differentiation	3	0.0185202	0.444	0.429	Biological Process	GO:1904238	pericyte cell differentiation	0.00187312	0.0185202	1	2	3	7
GO:2000270 negative regulation of fibroblast apoptotic process	3	0.0185202	0.444	0.429	Biological Process	GO:2000270	negative regulation of fibroblast apoptotic process	0.00187312	0.0185202	1	2	3	7
GO:0040008 regulation of growth	28	0.0185425	4.142	0.071	Biological Process	GO:0040008	regulation of growth	0.00188063	0.0185425	4	24	28	394
GO:0071675 regulation of mononuclear cell migration	6	0.0185425	0.888	0.176	Biological Process	GO:0071675	regulation of mononuclear cell migration	0.00188177	0.0185425	4	2	6	34
GO:0008219 cell death	75	0.0187622	11.095	0.055	Biological Process	GO:0008219	cell death	0.0019073	0.0187622	29	46	75	1367
GO:0016301 kinase activity	47	0.0189065	7.132	0.064	Molecular Function	GO:0016301	kinase activity	0.000760825	0.0189065	18	29	47	735
GO:0042100 B cell proliferation	10	0.0192015	1.479	0.116	Biological Process	GO:0042100	B cell proliferation	0.00195859	0.0192015	8	2	10	86
GO:1905330 regulation of morphogenesis of an epithelium	10	0.0192015	1.479	0.116	Biological Process	GO:1905330	regulation of morphogenesis of an epithelium	0.00195859	0.0192015	1	9	10	86
GO:0045600 positive regulation of fat cell differentiation	7	0.0192364	1.036	0.152	Biological Process	GO:0045600	positive regulation of fat cell differentiation	0.00196548	0.0192364	2	5	7	46
GO:0001891 phagocytic cup	4	0.0194632	0.581	0.267	Cellular Component	GO:0001891	phagocytic cup	0.00225329	0.0194632	2	2	4	15
GO:0051346 negative regulation of hydrolase activity	26	0.0194998	3.846	0.073	Biological Process	GO:0051346	negative regulation of hydrolase activity	0.00199575	0.0194998	4	22	26	358
GO:0051896 regulation of protein kinase B signaling	12	0.0196238	1.775	0.103	Biological Process	GO:0051896	regulation of protein kinase B signaling	0.00201183	0.0196238	6	6	12	116
GO:1901699 cellular response to nitrogen compound	28	0.0197076	4.142	0.071	Biological Process	GO:1901699	cellular response to nitrogen compound	0.00202382	0.0197076	4	24	28	396
GO:0031349 positive regulation of defense response	21	0.0197663	3.107	0.079	Biological Process	GO:0031349	positive regulation of defense response	0.00203326	0.0197663	16	5	21	267
GO:0051345 positive regulation of hydrolase activity	35	0.0199806	5.178	0.066	Biological Process	GO:0051345	positive regulation of hydrolase activity	0.00205875	0.0199806	18	17	35	532
GO:0031069 hair follicle morphogenesis	5	0.0202314	0.74	0.208	Biological Process	GO:0031069	hair follicle morphogenesis	0.00209857	0.0202314	0	5	5	24
GO:0035767 endothelial cell chemotaxis	5	0.0202314	0.74	0.208	Biological Process	GO:0035767	endothelial cell chemotaxis	0.00209857	0.0202314	1	4	5	24
GO:0048741 skeletal muscle fiber development	5	0.0202314	0.74	0.208	Biological Process	GO:0048741	skeletal muscle fiber development	0.00209857	0.0202314	0	5	5	24
GO:0060512 prostate gland morphogenesis	5	0.0202314	0.74	0.208	Biological Process	GO:0060512	prostate gland morphogenesis	0.00209857	0.0202314	0	5	5	24
GO:0030217 T cell differentiation	17	0.0203957	2.515	0.086	Biological Process	GO:0030217	T cell differentiation	0.00211913	0.0203957	13	4	17	198
GO:0045778 positive regulation of ossification	9	0.0207799	1.331	0.123	Biological Process	GO:0045778	positive regulation of ossification	0.00216263	0.0207799	2	7	9	73
GO:0016459 myosin complex	7	0.0209253	1.016	0.146	Cellular Component	GO:0016459	myosin complex	0.00249278	0.0209253	1	6	7	48
GO:0031594 neuromuscular junction	7	0.0209253	1.016	0.146	Cellular Component	GO:0031594	neuromuscular junction	0.00249278	0.0209253	0	7	7	48
GO:0033173 calcineurin-NFAT signaling cascade	6	0.0210393	0.888	0.171	Biological Process	GO:0033173	calcineurin-NFAT signaling cascade	0.00219688	0.0210393	0	6	6	35
GO:0045646 regulation of erythrocyte differentiation	6	0.0210393	0.888	0.171	Biological Process	GO:0045646	regulation of erythrocyte differentiation	0.00219688	0.0210393	6	0	6	35
GO:0019838 growth factor binding	12	0.0211222	1.821	0.114	Molecular Function	GO:0019838	growth factor binding	0.000871237	0.0211222	0	12	12	105
GO:0021915 neural tube development	13	0.0212628	1.923	0.098	Biological Process	GO:0021915	neural tube development	0.00222389	0.0212628	0	13	13	133
GO:0002011 morphogenesis of an epithelial sheet	7	0.0213115	1.036	0.149	Biological Process	GO:0002011	morphogenesis of an epithelial sheet	0.00223266	0.0213115	0	7	7	47
GO:0032753 positive regulation of interleukin-4 production	4	0.0215225	0.592	0.267	Biological Process	GO:0032753	positive regulation of interleukin-4 production	0.00227365	0.0215225	2	2	4	15
GO:0060445 branching involved in salivary gland morphogenesis	4	0.0215225	0.592	0.267	Biological Process	GO:0060445	branching involved in salivary gland morphogenesis	0.00227365	0.0215225	0	4	4	15
GO:0072012 glomerulus vasculature development	4	0.0215225	0.592	0.267	Biological Process	GO:0072012	glomerulus vasculature development	0.00227365	0.0215225	0	4	4	15
GO:0097205 renal filtration	4	0.0215225	0.592	0.267	Biological Process	GO:0097205	renal filtration	0.00227365	0.0215225	2	2	4	15
GO:0002367 cytokine production involved in immune response	8	0.0215225	1.183	0.133	Biological Process	GO:0002367	cytokine production involved in immune response	0.00228321	0.0215225	5	3	8	60
GO:0002718 regulation of cytokine production involved in immune response	8	0.0215225	1.183	0.133	Biological Process	GO:0002718	regulation of cytokine production involved in immune response	0.00228321	0.0215225	5	3	8	60
GO:0003014 renal system process	8	0.0215225	1.183	0.133	Biological Process	GO:0003014	renal system process	0.00228321	0.0215225	3	5	8	60
GO:0120039 plasma membrane bounded cell projection morphogenesis	31	0.0215225	4.586	0.068	Biological Process	GO:0120039	plasma membrane bounded cell projection morphogenesis	0.00228449	0.0215225	4	27	31	457
GO:0010720 positive regulation of cell development	25	0.0216303	3.698	0.073	Biological Process	GO:0010720	positive regulation of cell development	0.00229966	0.0216303	4	21	25	343
GO:0008154 actin polymerization or depolymerization	16	0.0220538	2.367	0.087	Biological Process	GO:0008154	actin polymerization or depolymerization	0.00235345	0.0220538	6	10	16	183
GO:0030336 negative regulation of cell migration	17	0.0220538	2.515	0.085	Biological Process	GO:0030336	negative regulation of cell migration	0.00235611	0.0220538	4	13	17	200
GO:0042063 gliogenesis	17	0.0220538	2.515	0.085	Biological Process	GO:0042063	gliogenesis	0.00235611	0.0220538	2	15	17	200
GO:0048736 appendage development	14	0.0220752	2.071	0.093	Biological Process	GO:0048736	appendage development	0.0023671	0.0220752	0	14	14	150
GO:0060173 limb development	14	0.0220752	2.071	0.093	Biological Process	GO:0060173	limb development	0.0023671	0.0220752	0	14	14	150
GO:0033002 muscle cell proliferation	11	0.0220752	1.627	0.107	Biological Process	GO:0033002	muscle cell proliferation	0.00236983	0.0220752	3	8	11	103
GO:0004867 serine-type endopeptidase inhibitor activity	12	0.022228	1.821	0.113	Molecular Function	GO:0004867	serine-type endopeptidase inhibitor activity	0.00094807	0.022228	0	12	12	106
GO:0042802 identical protein binding	80	0.022228	12.14	0.056	Molecular Function	GO:0042802	identical protein binding	0.000961572	0.022228	19	61	80	1436
GO:0010001 glial cell differentiation	14	0.0232324	2.071	0.093	Biological Process	GO:0010001	glial cell differentiation	0.00251753	0.0232324	2	12	14	151
GO:0048858 cell projection morphogenesis	31	0.0232324	4.586	0.067	Biological Process	GO:0048858	cell projection morphogenesis	0.00252306	0.0232324	4	27	31	460
GO:0045604 regulation of epidermal cell differentiation	7	0.0232324	1.036	0.146	Biological Process	GO:0045604	regulation of epidermal cell differentiation	0.00252702	0.0232324	1	6	7	48
GO:0032637 interleukin-8 production	8	0.0232324	1.183	0.131	Biological Process	GO:0032637	interleukin-8 production	0.00253939	0.0232324	7	1	8	61
GO:0032677 regulation of interleukin-8 production	8	0.0232324	1.183	0.131	Biological Process	GO:0032677	regulation of interleukin-8 production	0.00253939	0.0232324	7	1	8	61
GO:0072078 nephron tubule morphogenesis	8	0.0232324	1.183	0.131	Biological Process	GO:0072078	nephron tubule morphogenesis	0.00253939	0.0232324	0	8	8	61
GO:0007435 salivary gland morphogenesis	5	0.0232324	0.74	0.2	Biological Process	GO:0007435	salivary gland morphogenesis	0.00253957	0.0232324	0	5	5	25
GO:0043303 mast cell degranulation	5	0.0232324	0.74	0.2	Biological Process	GO:0043303	mast cell degranulation	0.00253957	0.0232324	4	1	5	25
GO:1903115 regulation of actin filament-based movement	5	0.0232324	0.74	0.2	Biological Process	GO:1903115	regulation of actin filament-based movement	0.00253957	0.0232324	0	5	5	25
GO:0043277 apoptotic cell clearance	6	0.0232324	0.888	0.167	Biological Process	GO:0043277	apoptotic cell clearance	0.00255019	0.0232324	1	5	6	36
GO:0045576 mast cell activation	6	0.0232324	0.888	0.167	Biological Process	GO:0045576	mast cell activation	0.00255019	0.0232324	5	1	6	36
GO:0045747 positive regulation of Notch signaling pathway	6	0.0232324	0.888	0.167	Biological Process	GO:0045747	positive regulation of Notch signaling pathway	0.00255019	0.0232324	0	6	6	36
GO:0048002 antigen processing and presentation of peptide antigen	6	0.0232324	0.888	0.167	Biological Process	GO:0048002	antigen processing and presentation of peptide antigen	0.00255019	0.0232324	5	1	6	36
GO:0097720 calcineurin-mediated signaling	6	0.0232324	0.888	0.167	Biological Process	GO:0097720	calcineurin-mediated signaling	0.00255019	0.0232324	0	6	6	36
GO:0042166 acetylcholine binding	3	0.0238322	0.455	0.5	Molecular Function	GO:0042166	acetylcholine binding	0.00111509	0.0238322	0	3	3	6
GO:0000146 microfilament motor activity	5	0.0238322	0.759	0.238	Molecular Function	GO:0000146	microfilament motor activity	0.00112687	0.0238322	1	4	5	21
GO:0001871 pattern binding	5	0.0238322	0.759	0.238	Molecular Function	GO:0001871	pattern binding	0.00112687	0.0238322	2	3	5	21
GO:0030247 polysaccharide binding	5	0.0238322	0.759	0.238	Molecular Function	GO:0030247	polysaccharide binding	0.00112687	0.0238322	2	3	5	21
GO:0048872 homeostasis of number of cells	18	0.0245792	2.663	0.082	Biological Process	GO:0048872	homeostasis of number of cells	0.00270227	0.0245792	12	6	18	220
GO:0042325 regulation of phosphorylation	67	0.0246347	9.911	0.055	Biological Process	GO:0042325	regulation of phosphorylation	0.00271504	0.0246347	28	39	67	1211
GO:0030001 metal ion transport	41	0.0246347	6.065	0.062	Biological Process	GO:0030001	metal ion transport	0.00271687	0.0246347	10	31	41	662
GO:0016049 cell growth	22	0.0248718	3.254	0.075	Biological Process	GO:0016049	cell growth	0.00274731	0.0248718	2	20	22	292
GO:0072676 lymphocyte migration	10	0.0248748	1.479	0.111	Biological Process	GO:0072676	lymphocyte migration	0.00275194	0.0248748	4	6	10	90
GO:0009612 response to mechanical stimulus	11	0.0249031	1.627	0.105	Biological Process	GO:0009612	response to mechanical stimulus	0.00275937	0.0249031	4	7	11	105
GO:0014074 response to purine-containing compound	8	0.0253884	1.183	0.129	Biological Process	GO:0014074	response to purine-containing compound	0.00281752	0.0253884	1	7	8	62
GO:0030864 cortical actin cytoskeleton	8	0.0254373	1.161	0.127	Cellular Component	GO:0030864	cortical actin cytoskeleton	0.00307297	0.0254373	2	6	8	63
GO:0001942 hair follicle development	9	0.025738	1.331	0.118	Biological Process	GO:0001942	hair follicle development	0.00286076	0.025738	0	9	9	76
GO:0060401 cytosolic calcium ion transport	12	0.0257685	1.775	0.099	Biological Process	GO:0060401	cytosolic calcium ion transport	0.0028686	0.0257685	3	9	12	121
GO:0071415 cellular response to purine-containing compound	3	0.026031	0.444	0.375	Biological Process	GO:0071415	cellular response to purine-containing compound	0.00290982	0.026031	0	3	3	8
GO:0072109 glomerular mesangium development	3	0.026031	0.444	0.375	Biological Process	GO:0072109	glomerular mesangium development	0.00290982	0.026031	0	3	3	8
GO:0007417 central nervous system development	39	0.026031	5.769	0.062	Biological Process	GO:0007417	central nervous system development	0.00292064	0.026031	5	34	39	624
GO:0003215 cardiac right ventricle morphogenesis	4	0.026031	0.592	0.25	Biological Process	GO:0003215	cardiac right ventricle morphogenesis	0.00293825	0.026031	0	4	4	16
GO:0044346 fibroblast apoptotic process	4	0.026031	0.592	0.25	Biological Process	GO:0044346	fibroblast apoptotic process	0.00293825	0.026031	1	3	4	16
GO:0050855 regulation of B cell receptor signaling pathway	4	0.026031	0.592	0.25	Biological Process	GO:0050855	regulation of B cell receptor signaling pathway	0.00293825	0.026031	3	1	4	16
GO:0061437 renal system vasculature development	4	0.026031	0.592	0.25	Biological Process	GO:0061437	renal system vasculature development	0.00293825	0.026031	0	4	4	16
GO:0061440 kidney vasculature development	4	0.026031	0.592	0.25	Biological Process	GO:0061440	kidney vasculature development	0.00293825	0.026031	0	4	4	16
GO:0090136 epithelial cell-cell adhesion	4	0.026031	0.592	0.25	Biological Process	GO:0090136	epithelial cell-cell adhesion	0.00293825	0.026031	1	3	4	16
GO:0043299 leukocyte degranulation	6	0.0260462	0.888	0.162	Biological Process	GO:0043299	leukocyte degranulation	0.00294447	0.0260462	5	1	6	37
GO:0043405 regulation of MAP kinase activity	18	0.0263054	2.663	0.081	Biological Process	GO:0043405	regulation of MAP kinase activity	0.00297832	0.0263054	11	7	18	222
GO:0010604 positive regulation of macromolecule metabolic process	130	0.0264453	19.231	0.049	Biological Process	GO:0010604	positive regulation of macromolecule metabolic process	0.00299872	0.0264453	38	92	130	2639
GO:0005523 tropomyosin binding	4	0.0266392	0.607	0.308	Molecular Function	GO:0005523	tropomyosin binding	0.0012864	0.0266392	0	4	4	13
GO:0002279 mast cell activation involved in immune response	5	0.0267233	0.74	0.192	Biological Process	GO:0002279	mast cell activation involved in immune response	0.00304407	0.0267233	4	1	5	26
GO:0002448 mast cell mediated immunity	5	0.0267233	0.74	0.192	Biological Process	GO:0002448	mast cell mediated immunity	0.00304407	0.0267233	4	1	5	26
GO:0035116 embryonic hindlimb morphogenesis	5	0.0267233	0.74	0.192	Biological Process	GO:0035116	embryonic hindlimb morphogenesis	0.00304407	0.0267233	0	5	5	26
GO:0030308 negative regulation of cell growth	12	0.02692	1.775	0.098	Biological Process	GO:0030308	negative regulation of cell growth	0.00307113	0.02692	2	10	12	122
GO:0030168 platelet activation	8	0.0272557	1.183	0.127	Biological Process	GO:0030168	platelet activation	0.00311884	0.0272557	5	3	8	63
GO:0072088 nephron epithelium morphogenesis	8	0.0272557	1.183	0.127	Biological Process	GO:0072088	nephron epithelium morphogenesis	0.00311884	0.0272557	0	8	8	63
GO:0002456 T cell mediated immunity	9	0.0273064	1.331	0.117	Biological Process	GO:0002456	T cell mediated immunity	0.00312935	0.0273064	5	4	9	77
GO:0051250 negative regulation of lymphocyte activation	11	0.0278701	1.627	0.103	Biological Process	GO:0051250	negative regulation of lymphocyte activation	0.00319896	0.0278701	8	3	11	107
GO:0002366 leukocyte activation involved in immune response	17	0.0278701	2.515	0.083	Biological Process	GO:0002366	leukocyte activation involved in immune response	0.00320358	0.0278701	14	3	17	206
GO:0002819 regulation of adaptive immune response	13	0.0283851	1.923	0.094	Biological Process	GO:0002819	regulation of adaptive immune response	0.00327649	0.0283851	10	3	13	139
GO:0043491 protein kinase B signaling	13	0.0283851	1.923	0.094	Biological Process	GO:0043491	protein kinase B signaling	0.00327649	0.0283851	6	7	13	139
GO:0034330 cell junction organization	18	0.0283851	2.663	0.08	Biological Process	GO:0034330	cell junction organization	0.00327747	0.0283851	2	16	18	224
GO:0007423 sensory organ development	30	0.0287854	4.438	0.067	Biological Process	GO:0007423	sensory organ development	0.00332865	0.0287854	2	28	30	449
GO:0048483 autonomic nervous system development	6	0.0292082	0.888	0.158	Biological Process	GO:0048483	autonomic nervous system development	0.00338259	0.0292082	0	6	6	38
GO:0003279 cardiac septum development	9	0.0294212	1.331	0.115	Biological Process	GO:0003279	cardiac septum development	0.00341741	0.0294212	0	9	9	78
GO:0014020 primary neural tube formation	9	0.0294212	1.331	0.115	Biological Process	GO:0014020	primary neural tube formation	0.00341741	0.0294212	0	9	9	78
GO:0033077 T cell differentiation in thymus	8	0.0295239	1.183	0.125	Biological Process	GO:0033077	T cell differentiation in thymus	0.00344462	0.0295239	5	3	8	64
GO:0042475 odontogenesis of dentin-containing tooth	8	0.0295239	1.183	0.125	Biological Process	GO:0042475	odontogenesis of dentin-containing tooth	0.00344462	0.0295239	0	8	8	64
GO:0061333 renal tubule morphogenesis	8	0.0295239	1.183	0.125	Biological Process	GO:0061333	renal tubule morphogenesis	0.00344462	0.0295239	0	8	8	64
GO:0042303 molting cycle	10	0.0299168	1.479	0.108	Biological Process	GO:0042303	molting cycle	0.00350079	0.0299168	0	10	10	93
GO:0042633 hair cycle	10	0.0299168	1.479	0.108	Biological Process	GO:0042633	hair cycle	0.00350079	0.0299168	0	10	10	93
GO:0044325 ion channel binding	10	0.0302366	1.517	0.12	Molecular Function	GO:0044325	ion channel binding	0.00153708	0.0302366	1	9	10	83
GO:0031014 troponin T binding	2	0.0302366	0.303	1	Molecular Function	GO:0031014	troponin T binding	0.00155138	0.0302366	0	2	2	2
GO:0070080 titin Z domain binding	2	0.0302366	0.303	1	Molecular Function	GO:0070080	titin Z domain binding	0.00155138	0.0302366	0	2	2	2
GO:0032722 positive regulation of chemokine production	7	0.0306427	1.036	0.137	Biological Process	GO:0032722	positive regulation of chemokine production	0.00359102	0.0306427	5	2	7	51
GO:0007431 salivary gland development	5	0.0306839	0.74	0.185	Biological Process	GO:0007431	salivary gland development	0.00361704	0.0306839	0	5	5	27
GO:0014904 myotube cell development	5	0.0306839	0.74	0.185	Biological Process	GO:0014904	myotube cell development	0.00361704	0.0306839	0	5	5	27
GO:0030851 granulocyte differentiation	5	0.0306839	0.74	0.185	Biological Process	GO:0030851	granulocyte differentiation	0.00361704	0.0306839	5	0	5	27
GO:0048730 epidermis morphogenesis	5	0.0306839	0.74	0.185	Biological Process	GO:0048730	epidermis morphogenesis	0.00361704	0.0306839	0	5	5	27
GO:0001568 blood vessel development	33	0.0307587	4.882	0.065	Biological Process	GO:0001568	blood vessel development	0.00363116	0.0307587	10	23	33	511
GO:0016773 phosphotransferase activity, alcohol group as acceptor	42	0.030847	6.373	0.064	Molecular Function	GO:0016773	phosphotransferase activity, alcohol group as acceptor	0.00161373	0.030847	16	26	42	661
GO:0031325 positive regulation of cellular metabolic process	130	0.0309857	19.231	0.049	Biological Process	GO:0031325	positive regulation of cellular metabolic process	0.00366331	0.0309857	39	91	130	2654
GO:0002263 cell activation involved in immune response	17	0.0310617	2.515	0.081	Biological Process	GO:0002263	cell activation involved in immune response	0.00371385	0.0310617	14	3	17	209
GO:0070371 ERK1 and ERK2 cascade	17	0.0310617	2.515	0.081	Biological Process	GO:0070371	ERK1 and ERK2 cascade	0.00371385	0.0310617	8	9	17	209
GO:0032495 response to muramyl dipeptide	4	0.0310617	0.592	0.235	Biological Process	GO:0032495	response to muramyl dipeptide	0.00372428	0.0310617	2	2	4	17
GO:0061323 cell proliferation involved in heart morphogenesis	4	0.0310617	0.592	0.235	Biological Process	GO:0061323	cell proliferation involved in heart morphogenesis	0.00372428	0.0310617	1	3	4	17
GO:0090023 positive regulation of neutrophil chemotaxis	4	0.0310617	0.592	0.235	Biological Process	GO:0090023	positive regulation of neutrophil chemotaxis	0.00372428	0.0310617	4	0	4	17
GO:2000136 regulation of cell proliferation involved in heart morphogenesis	4	0.0310617	0.592	0.235	Biological Process	GO:2000136	regulation of cell proliferation involved in heart morphogenesis	0.00372428	0.0310617	1	3	4	17
GO:0002761 regulation of myeloid leukocyte differentiation	9	0.0310617	1.331	0.114	Biological Process	GO:0002761	regulation of myeloid leukocyte differentiation	0.00372591	0.0310617	8	1	9	79
GO:0016202 regulation of striated muscle tissue development	9	0.0310617	1.331	0.114	Biological Process	GO:0016202	regulation of striated muscle tissue development	0.00372591	0.0310617	1	8	9	79
GO:0022404 molting cycle process	9	0.0310617	1.331	0.114	Biological Process	GO:0022404	molting cycle process	0.00372591	0.0310617	0	9	9	79
GO:0022405 hair cycle process	9	0.0310617	1.331	0.114	Biological Process	GO:0022405	hair cycle process	0.00372591	0.0310617	0	9	9	79
GO:0060627 regulation of vesicle-mediated transport	25	0.0311877	3.698	0.07	Biological Process	GO:0060627	regulation of vesicle-mediated transport	0.0037464	0.0311877	14	11	25	356
GO:0046427 positive regulation of JAK-STAT cascade	8	0.0315567	1.183	0.123	Biological Process	GO:0046427	positive regulation of JAK-STAT cascade	0.00379617	0.0315567	4	4	8	65
GO:0010562 positive regulation of phosphorus metabolic process	49	0.0318443	7.249	0.058	Biological Process	GO:0010562	positive regulation of phosphorus metabolic process	0.00384236	0.0318443	21	28	49	842
GO:0045937 positive regulation of phosphate metabolic process	49	0.0318443	7.249	0.058	Biological Process	GO:0045937	positive regulation of phosphate metabolic process	0.00384236	0.0318443	21	28	49	842
GO:0042327 positive regulation of phosphorylation	47	0.0318443	6.953	0.059	Biological Process	GO:0042327	positive regulation of phosphorylation	0.00384726	0.0318443	21	26	47	800
GO:0031663 lipopolysaccharide-mediated signaling pathway	6	0.0318745	0.888	0.154	Biological Process	GO:0031663	lipopolysaccharide-mediated signaling pathway	0.00386741	0.0318745	6	0	6	39
GO:0035904 aorta development	6	0.0318745	0.888	0.154	Biological Process	GO:0035904	aorta development	0.00386741	0.0318745	0	6	6	39
GO:0051155 positive regulation of striated muscle cell differentiation	6	0.0318745	0.888	0.154	Biological Process	GO:0051155	positive regulation of striated muscle cell differentiation	0.00386741	0.0318745	1	5	6	39
GO:0050769 positive regulation of neurogenesis	21	0.0319433	3.107	0.074	Biological Process	GO:0050769	positive regulation of neurogenesis	0.00388127	0.0319433	3	18	21	282
GO:0010721 negative regulation of cell development	17	0.0319914	2.515	0.081	Biological Process	GO:0010721	negative regulation of cell development	0.00389816	0.0319914	1	16	17	210
GO:0045165 cell fate commitment	17	0.0319914	2.515	0.081	Biological Process	GO:0045165	cell fate commitment	0.00389816	0.0319914	0	17	17	210
GO:0019220 regulation of phosphate metabolic process	73	0.0321228	10.799	0.054	Biological Process	GO:0019220	regulation of phosphate metabolic process	0.00392526	0.0321228	29	44	73	1362
GO:0051174 regulation of phosphorus metabolic process	73	0.0321228	10.799	0.054	Biological Process	GO:0051174	regulation of phosphorus metabolic process	0.00392526	0.0321228	29	44	73	1362
GO:0048015 phosphatidylinositol-mediated signaling	12	0.0326895	1.775	0.095	Biological Process	GO:0048015	phosphatidylinositol-mediated signaling	0.00400015	0.0326895	8	4	12	126
GO:0042805 actinin binding	5	0.0327406	0.759	0.217	Molecular Function	GO:0042805	actinin binding	0.00174573	0.0327406	0	5	5	23
GO:0043407 negative regulation of MAP kinase activity	7	0.0327414	1.036	0.135	Biological Process	GO:0043407	negative regulation of MAP kinase activity	0.00401215	0.0327414	4	3	7	52
GO:0098773 skin epidermis development	9	0.0330511	1.331	0.113	Biological Process	GO:0098773	skin epidermis development	0.0040558	0.0330511	0	9	9	80
GO:0032990 cell part morphogenesis	31	0.0330562	4.586	0.065	Biological Process	GO:0032990	cell part morphogenesis	0.00406214	0.0330562	4	27	31	475
GO:0098590 plasma membrane region	43	0.033639	6.241	0.06	Cellular Component	GO:0098590	plasma membrane region	0.00412021	0.033639	7	36	43	721
GO:0005610 laminin-5 complex	2	0.0337626	0.29	0.667	Cellular Component	GO:0005610	laminin-5 complex	0.00447524	0.0337626	0	2	2	3
GO:0005944 phosphatidylinositol 3-kinase complex, class IB	2	0.0337626	0.29	0.667	Cellular Component	GO:0005944	phosphatidylinositol 3-kinase complex, class IB	0.00447524	0.0337626	2	0	2	3
GO:0008282 inward rectifying potassium channel	2	0.0337626	0.29	0.667	Cellular Component	GO:0008282	inward rectifying potassium channel	0.00447524	0.0337626	0	2	2	3
GO:0033018 sarcoplasmic reticulum lumen	2	0.0337626	0.29	0.667	Cellular Component	GO:0033018	sarcoplasmic reticulum lumen	0.00447524	0.0337626	0	2	2	3
GO:0042567 insulin-like growth factor ternary complex	2	0.0337626	0.29	0.667	Cellular Component	GO:0042567	insulin-like growth factor ternary complex	0.00447524	0.0337626	0	2	2	3
GO:1990357 terminal web	2	0.0337626	0.29	0.667	Cellular Component	GO:1990357	terminal web	0.00447524	0.0337626	0	2	2	3
GO:0007409 axonogenesis	23	0.0338044	3.402	0.072	Biological Process	GO:0007409	axonogenesis	0.00415991	0.0338044	2	21	23	321
GO:0001649 osteoblast differentiation	13	0.0338769	1.923	0.091	Biological Process	GO:0001649	osteoblast differentiation	0.00418052	0.0338769	1	12	13	143
GO:0002218 activation of innate immune response	13	0.0338769	1.923	0.091	Biological Process	GO:0002218	activation of innate immune response	0.00418052	0.0338769	8	5	13	143
GO:0098644 complex of collagen trimers	4	0.033922	0.581	0.222	Cellular Component	GO:0098644	complex of collagen trimers	0.00460092	0.033922	0	4	4	18
GO:0005924 cell-substrate adherens junction	13	0.033922	1.887	0.09	Cellular Component	GO:0005924	cell-substrate adherens junction	0.00461021	0.033922	4	9	13	145
GO:0002431 Fc receptor mediated stimulatory signaling pathway	3	0.0340099	0.444	0.333	Biological Process	GO:0002431	Fc receptor mediated stimulatory signaling pathway	0.00423803	0.0340099	3	0	3	9
GO:0030449 regulation of complement activation	3	0.0340099	0.444	0.333	Biological Process	GO:0030449	regulation of complement activation	0.00423803	0.0340099	1	2	3	9
GO:0043383 negative T cell selection	3	0.0340099	0.444	0.333	Biological Process	GO:0043383	negative T cell selection	0.00423803	0.0340099	3	0	3	9
GO:0045060 negative thymic T cell selection	3	0.0340099	0.444	0.333	Biological Process	GO:0045060	negative thymic T cell selection	0.00423803	0.0340099	3	0	3	9
GO:0045605 negative regulation of epidermal cell differentiation	3	0.0340099	0.444	0.333	Biological Process	GO:0045605	negative regulation of epidermal cell differentiation	0.00423803	0.0340099	0	3	3	9
GO:0060525 prostate glandular acinus development	3	0.0340099	0.444	0.333	Biological Process	GO:0060525	prostate glandular acinus development	0.00423803	0.0340099	0	3	3	9
GO:0072017 distal tubule development	3	0.0340099	0.444	0.333	Biological Process	GO:0072017	distal tubule development	0.00423803	0.0340099	0	3	3	9
GO:0030041 actin filament polymerization	14	0.034119	2.071	0.087	Biological Process	GO:0030041	actin filament polymerization	0.00425904	0.034119	6	8	14	160
GO:0002762 negative regulation of myeloid leukocyte differentiation	5	0.034119	0.74	0.179	Biological Process	GO:0002762	negative regulation of myeloid leukocyte differentiation	0.0042634	0.034119	4	1	5	28
GO:0045664 regulation of neuron differentiation	28	0.0345126	4.142	0.067	Biological Process	GO:0045664	regulation of neuron differentiation	0.00432369	0.0345126	3	25	28	418
GO:0002824 positive regulation of adaptive immune response based on somatic recombination of immune receptors built from immunoglobulin superfamily domains	10	0.0345126	1.479	0.104	Biological Process	GO:0002824	positive regulation of adaptive immune response based on somatic recombination of immune receptors built from immunoglobulin superfamily domains	0.00440296	0.0345126	8	2	10	96
GO:0045807 positive regulation of endocytosis	10	0.0345126	1.479	0.104	Biological Process	GO:0045807	positive regulation of endocytosis	0.00440296	0.0345126	8	2	10	96
GO:0071901 negative regulation of protein serine/threonine kinase activity	10	0.0345126	1.479	0.104	Biological Process	GO:0071901	negative regulation of protein serine/threonine kinase activity	0.00440296	0.0345126	5	5	10	96
GO:0002702 positive regulation of production of molecular mediator of immune response	9	0.0345126	1.331	0.111	Biological Process	GO:0002702	positive regulation of production of molecular mediator of immune response	0.00440809	0.0345126	7	2	9	81
GO:0032609 interferon-gamma production	9	0.0345126	1.331	0.111	Biological Process	GO:0032609	interferon-gamma production	0.00440809	0.0345126	6	3	9	81
GO:0071466 cellular response to xenobiotic stimulus	9	0.0345126	1.331	0.111	Biological Process	GO:0071466	cellular response to xenobiotic stimulus	0.00440809	0.0345126	1	8	9	81
GO:0060341 regulation of cellular localization	38	0.0345126	5.621	0.061	Biological Process	GO:0060341	regulation of cellular localization	0.00441875	0.0345126	12	26	38	619
GO:0045638 negative regulation of myeloid cell differentiation	7	0.0345126	1.036	0.132	Biological Process	GO:0045638	negative regulation of myeloid cell differentiation	0.00446966	0.0345126	6	1	7	53
GO:0002238 response to molecule of fungal origin	2	0.0345126	0.296	0.667	Biological Process	GO:0002238	response to molecule of fungal origin	0.00449724	0.0345126	2	0	2	3
GO:0002572 pro-T cell differentiation	2	0.0345126	0.296	0.667	Biological Process	GO:0002572	pro-T cell differentiation	0.00449724	0.0345126	1	1	2	3
GO:0002767 immune response-inhibiting cell surface receptor signaling pathway	2	0.0345126	0.296	0.667	Biological Process	GO:0002767	immune response-inhibiting cell surface receptor signaling pathway	0.00449724	0.0345126	2	0	2	3
GO:0009912 auditory receptor cell fate commitment	2	0.0345126	0.296	0.667	Biological Process	GO:0009912	auditory receptor cell fate commitment	0.00449724	0.0345126	0	2	2	3
GO:0014728 regulation of the force of skeletal muscle contraction	2	0.0345126	0.296	0.667	Biological Process	GO:0014728	regulation of the force of skeletal muscle contraction	0.00449724	0.0345126	0	2	2	3
GO:0014734 skeletal muscle hypertrophy	2	0.0345126	0.296	0.667	Biological Process	GO:0014734	skeletal muscle hypertrophy	0.00449724	0.0345126	0	2	2	3
GO:0014862 regulation of skeletal muscle contraction by chemo-mechanical energy conversion	2	0.0345126	0.296	0.667	Biological Process	GO:0014862	regulation of skeletal muscle contraction by chemo-mechanical energy conversion	0.00449724	0.0345126	0	2	2	3
GO:0031443 fast-twitch skeletal muscle fiber contraction	2	0.0345126	0.296	0.667	Biological Process	GO:0031443	fast-twitch skeletal muscle fiber contraction	0.00449724	0.0345126	0	2	2	3
GO:0031580 membrane raft distribution	2	0.0345126	0.296	0.667	Biological Process	GO:0031580	membrane raft distribution	0.00449724	0.0345126	2	0	2	3
GO:0045630 positive regulation of T-helper 2 cell differentiation	2	0.0345126	0.296	0.667	Biological Process	GO:0045630	positive regulation of T-helper 2 cell differentiation	0.00449724	0.0345126	1	1	2	3
GO:0045658 regulation of neutrophil differentiation	2	0.0345126	0.296	0.667	Biological Process	GO:0045658	regulation of neutrophil differentiation	0.00449724	0.0345126	2	0	2	3
GO:0048627 myoblast development	2	0.0345126	0.296	0.667	Biological Process	GO:0048627	myoblast development	0.00449724	0.0345126	0	2	2	3
GO:0060120 inner ear receptor cell fate commitment	2	0.0345126	0.296	0.667	Biological Process	GO:0060120	inner ear receptor cell fate commitment	0.00449724	0.0345126	0	2	2	3
GO:0070295 renal water absorption	2	0.0345126	0.296	0.667	Biological Process	GO:0070295	renal water absorption	0.00449724	0.0345126	0	2	2	3
GO:0097252 oligodendrocyte apoptotic process	2	0.0345126	0.296	0.667	Biological Process	GO:0097252	oligodendrocyte apoptotic process	0.00449724	0.0345126	0	2	2	3
GO:0098902 regulation of membrane depolarization during action potential	2	0.0345126	0.296	0.667	Biological Process	GO:0098902	regulation of membrane depolarization during action potential	0.00449724	0.0345126	0	2	2	3
GO:0150062 complement-mediated synapse pruning	2	0.0345126	0.296	0.667	Biological Process	GO:0150062	complement-mediated synapse pruning	0.00449724	0.0345126	2	0	2	3
GO:1904672 regulation of somatic stem cell population maintenance	2	0.0345126	0.296	0.667	Biological Process	GO:1904672	regulation of somatic stem cell population maintenance	0.00449724	0.0345126	0	2	2	3
GO:1905292 regulation of neural crest cell differentiation	2	0.0345126	0.296	0.667	Biological Process	GO:1905292	regulation of neural crest cell differentiation	0.00449724	0.0345126	0	2	2	3
GO:1905294 positive regulation of neural crest cell differentiation	2	0.0345126	0.296	0.667	Biological Process	GO:1905294	positive regulation of neural crest cell differentiation	0.00449724	0.0345126	0	2	2	3
GO:1905310 regulation of cardiac neural crest cell migration involved in outflow tract morphogenesis	2	0.0345126	0.296	0.667	Biological Process	GO:1905310	regulation of cardiac neural crest cell migration involved in outflow tract morphogenesis	0.00449724	0.0345126	0	2	2	3
GO:1905312 positive regulation of cardiac neural crest cell migration involved in outflow tract morphogenesis	2	0.0345126	0.296	0.667	Biological Process	GO:1905312	positive regulation of cardiac neural crest cell migration involved in outflow tract morphogenesis	0.00449724	0.0345126	0	2	2	3
GO:0006875 cellular metal ion homeostasis	27	0.0347831	3.994	0.068	Biological Process	GO:0006875	cellular metal ion homeostasis	0.00453849	0.0347831	8	19	27	400
GO:0042609 CD4 receptor binding	3	0.0348693	0.455	0.429	Molecular Function	GO:0042609	CD4 receptor binding	0.00189431	0.0348693	2	1	3	7
GO:1904894 positive regulation of STAT cascade	8	0.0350691	1.183	0.119	Biological Process	GO:1904894	positive regulation of STAT cascade	0.00458186	0.0350691	4	4	8	67
GO:0071345 cellular response to cytokine stimulus	37	0.0350862	5.473	0.062	Biological Process	GO:0071345	cellular response to cytokine stimulus	0.00459097	0.0350862	20	17	37	600
GO:0090066 regulation of anatomical structure size	26	0.0350862	3.846	0.068	Biological Process	GO:0090066	regulation of anatomical structure size	0.00459621	0.0350862	6	20	26	381
GO:0031175 neuron projection development	40	0.0351996	5.917	0.06	Biological Process	GO:0031175	neuron projection development	0.00463941	0.0351996	5	35	40	662
GO:0002320 lymphoid progenitor cell differentiation	4	0.0351996	0.592	0.222	Biological Process	GO:0002320	lymphoid progenitor cell differentiation	0.00464145	0.0351996	1	3	4	18
GO:0051797 regulation of hair follicle development	4	0.0351996	0.592	0.222	Biological Process	GO:0051797	regulation of hair follicle development	0.00464145	0.0351996	0	4	4	18
GO:0090330 regulation of platelet aggregation	4	0.0351996	0.592	0.222	Biological Process	GO:0090330	regulation of platelet aggregation	0.00464145	0.0351996	3	1	4	18
GO:2001026 regulation of endothelial cell chemotaxis	4	0.0351996	0.592	0.222	Biological Process	GO:2001026	regulation of endothelial cell chemotaxis	0.00464145	0.0351996	1	3	4	18
GO:1901652 response to peptide	19	0.0356838	2.811	0.076	Biological Process	GO:1901652	response to peptide	0.00471145	0.0356838	5	14	19	250
GO:0001934 positive regulation of protein phosphorylation	44	0.0358411	6.509	0.059	Biological Process	GO:0001934	positive regulation of protein phosphorylation	0.0047384	0.0358411	21	23	44	746
GO:0043271 negative regulation of ion transport	9	0.03609	1.331	0.11	Biological Process	GO:0043271	negative regulation of ion transport	0.00478376	0.03609	0	9	9	82
GO:0048634 regulation of muscle organ development	9	0.03609	1.331	0.11	Biological Process	GO:0048634	regulation of muscle organ development	0.00478376	0.03609	1	8	9	82
GO:0002822 regulation of adaptive immune response based on somatic recombination of immune receptors built from immunoglobulin superfamily domains	12	0.0363834	1.775	0.093	Biological Process	GO:0002822	regulation of adaptive immune response based on somatic recombination of immune receptors built from immunoglobulin superfamily domains	0.00483522	0.0363834	9	3	12	129
GO:0048017 inositol lipid-mediated signaling	12	0.0363834	1.775	0.093	Biological Process	GO:0048017	inositol lipid-mediated signaling	0.00483522	0.0363834	8	4	12	129
GO:0030183 B cell differentiation	11	0.0365171	1.627	0.097	Biological Process	GO:0030183	B cell differentiation	0.00486377	0.0365171	10	1	11	113
GO:0051961 negative regulation of nervous system development	16	0.0365171	2.367	0.081	Biological Process	GO:0051961	negative regulation of nervous system development	0.00486558	0.0365171	2	14	16	197
GO:0050678 regulation of epithelial cell proliferation	19	0.0368508	2.811	0.076	Biological Process	GO:0050678	regulation of epithelial cell proliferation	0.00491641	0.0368508	4	15	19	251
GO:0002520 immune system development	43	0.0371054	6.361	0.059	Biological Process	GO:0002520	immune system development	0.00495799	0.0371054	29	14	43	727
GO:0002444 myeloid leukocyte mediated immunity	7	0.0371054	1.036	0.13	Biological Process	GO:0002444	myeloid leukocyte mediated immunity	0.00496547	0.0371054	6	1	7	54
GO:0014743 regulation of muscle hypertrophy	5	0.0371054	0.74	0.172	Biological Process	GO:0014743	regulation of muscle hypertrophy	0.00498805	0.0371054	0	5	5	29
GO:0031641 regulation of myelination	5	0.0371054	0.74	0.172	Biological Process	GO:0031641	regulation of myelination	0.00498805	0.0371054	1	4	5	29
GO:0003300 cardiac muscle hypertrophy	6	0.0371054	0.888	0.146	Biological Process	GO:0003300	cardiac muscle hypertrophy	0.0049888	0.0371054	0	6	6	41
GO:0050732 negative regulation of peptidyl-tyrosine phosphorylation	6	0.0371054	0.888	0.146	Biological Process	GO:0050732	negative regulation of peptidyl-tyrosine phosphorylation	0.0049888	0.0371054	3	3	6	41
GO:0030278 regulation of ossification	14	0.0372909	2.071	0.086	Biological Process	GO:0030278	regulation of ossification	0.00502018	0.0372909	3	11	14	163
GO:0030162 regulation of proteolysis	36	0.0373078	5.325	0.062	Biological Process	GO:0030162	regulation of proteolysis	0.00502889	0.0373078	10	26	36	583
GO:0004857 enzyme inhibitor activity	24	0.0395097	3.642	0.075	Molecular Function	GO:0004857	enzyme inhibitor activity	0.00218615	0.0395097	3	21	24	322
GO:0002821 positive regulation of adaptive immune response	10	0.0405429	1.479	0.101	Biological Process	GO:0002821	positive regulation of adaptive immune response	0.00547896	0.0405429	8	2	10	99
GO:0045667 regulation of osteoblast differentiation	10	0.0405429	1.479	0.101	Biological Process	GO:0045667	regulation of osteoblast differentiation	0.00547896	0.0405429	1	9	10	99
GO:0009628 response to abiotic stimulus	40	0.0408378	5.917	0.06	Biological Process	GO:0009628	response to abiotic stimulus	0.00552587	0.0408378	14	26	40	669
GO:0002700 regulation of production of molecular mediator of immune response	11	0.0409651	1.627	0.096	Biological Process	GO:0002700	regulation of production of molecular mediator of immune response	0.00555015	0.0409651	7	4	11	115
GO:0005583 fibrillar collagen trimer	3	0.0414253	0.435	0.3	Cellular Component	GO:0005583	fibrillar collagen trimer	0.00583847	0.0414253	0	3	3	10
GO:0005641 nuclear envelope lumen	3	0.0414253	0.435	0.3	Cellular Component	GO:0005641	nuclear envelope lumen	0.00583847	0.0414253	2	1	3	10
GO:0098643 banded collagen fibril	3	0.0414253	0.435	0.3	Cellular Component	GO:0098643	banded collagen fibril	0.00583847	0.0414253	0	3	3	10
GO:0002483 antigen processing and presentation of endogenous peptide antigen	4	0.041745	0.592	0.211	Biological Process	GO:0002483	antigen processing and presentation of endogenous peptide antigen	0.00569905	0.041745	3	1	4	19
GO:0003272 endocardial cushion formation	4	0.041745	0.592	0.211	Biological Process	GO:0003272	endocardial cushion formation	0.00569905	0.041745	0	4	4	19
GO:0014829 vascular smooth muscle contraction	4	0.041745	0.592	0.211	Biological Process	GO:0014829	vascular smooth muscle contraction	0.00569905	0.041745	0	4	4	19
GO:0032633 interleukin-4 production	4	0.041745	0.592	0.211	Biological Process	GO:0032633	interleukin-4 production	0.00569905	0.041745	2	2	4	19
GO:0032673 regulation of interleukin-4 production	4	0.041745	0.592	0.211	Biological Process	GO:0032673	regulation of interleukin-4 production	0.00569905	0.041745	2	2	4	19
GO:0035988 chondrocyte proliferation	4	0.041745	0.592	0.211	Biological Process	GO:0035988	chondrocyte proliferation	0.00569905	0.041745	1	3	4	19
GO:0032715 negative regulation of interleukin-6 production	5	0.0422613	0.74	0.167	Biological Process	GO:0032715	negative regulation of interleukin-6 production	0.00579584	0.0422613	4	1	5	30
GO:0035019 somatic stem cell population maintenance	5	0.0422613	0.74	0.167	Biological Process	GO:0035019	somatic stem cell population maintenance	0.00579584	0.0422613	1	4	5	30
GO:0048589 developmental growth	30	0.0422613	4.438	0.064	Biological Process	GO:0048589	developmental growth	0.00581034	0.0422613	3	27	30	467
GO:0002923 regulation of humoral immune response mediated by circulating immunoglobulin	3	0.0422613	0.444	0.3	Biological Process	GO:0002923	regulation of humoral immune response mediated by circulating immunoglobulin	0.00587894	0.0422613	2	1	3	10
GO:0003091 renal water homeostasis	3	0.0422613	0.444	0.3	Biological Process	GO:0003091	renal water homeostasis	0.00587894	0.0422613	0	3	3	10
GO:0003184 pulmonary valve morphogenesis	3	0.0422613	0.444	0.3	Biological Process	GO:0003184	pulmonary valve morphogenesis	0.00587894	0.0422613	0	3	3	10
GO:0032616 interleukin-13 production	3	0.0422613	0.444	0.3	Biological Process	GO:0032616	interleukin-13 production	0.00587894	0.0422613	0	3	3	10
GO:0032634 interleukin-5 production	3	0.0422613	0.444	0.3	Biological Process	GO:0032634	interleukin-5 production	0.00587894	0.0422613	0	3	3	10
GO:0032656 regulation of interleukin-13 production	3	0.0422613	0.444	0.3	Biological Process	GO:0032656	regulation of interleukin-13 production	0.00587894	0.0422613	0	3	3	10
GO:0032674 regulation of interleukin-5 production	3	0.0422613	0.444	0.3	Biological Process	GO:0032674	regulation of interleukin-5 production	0.00587894	0.0422613	0	3	3	10
GO:0048245 eosinophil chemotaxis	3	0.0422613	0.444	0.3	Biological Process	GO:0048245	eosinophil chemotaxis	0.00587894	0.0422613	2	1	3	10
GO:0070886 positive regulation of calcineurin-NFAT signaling cascade	3	0.0422613	0.444	0.3	Biological Process	GO:0070886	positive regulation of calcineurin-NFAT signaling cascade	0.00587894	0.0422613	0	3	3	10
GO:0090179 planar cell polarity pathway involved in neural tube closure	3	0.0422613	0.444	0.3	Biological Process	GO:0090179	planar cell polarity pathway involved in neural tube closure	0.00587894	0.0422613	0	3	3	10
GO:0106058 positive regulation of calcineurin-mediated signaling	3	0.0422613	0.444	0.3	Biological Process	GO:0106058	positive regulation of calcineurin-mediated signaling	0.00587894	0.0422613	0	3	3	10
GO:2000257 regulation of protein activation cascade	3	0.0422613	0.444	0.3	Biological Process	GO:2000257	regulation of protein activation cascade	0.00587894	0.0422613	1	2	3	10
GO:0070167 regulation of biomineral tissue development	8	0.0429867	1.183	0.114	Biological Process	GO:0070167	regulation of biomineral tissue development	0.00598727	0.0429867	2	6	8	70
GO:0048608 reproductive structure development	22	0.0431178	3.254	0.071	Biological Process	GO:0048608	reproductive structure development	0.00601297	0.0431178	2	20	22	312
GO:0001841 neural tube formation	9	0.0433284	1.331	0.106	Biological Process	GO:0001841	neural tube formation	0.00606139	0.0433284	0	9	9	85
GO:0042476 odontogenesis	9	0.0433284	1.331	0.106	Biological Process	GO:0042476	odontogenesis	0.00606139	0.0433284	0	9	9	85
GO:0014070 response to organic cyclic compound	27	0.0433284	3.994	0.066	Biological Process	GO:0014070	response to organic cyclic compound	0.00607492	0.0433284	6	21	27	409
GO:0002275 myeloid cell activation involved in immune response	7	0.0433284	1.036	0.125	Biological Process	GO:0002275	myeloid cell activation involved in immune response	0.00607973	0.0433284	6	1	7	56
GO:0048645 animal organ formation	7	0.0433284	1.036	0.125	Biological Process	GO:0048645	animal organ formation	0.00607973	0.0433284	1	6	7	56
GO:0070374 positive regulation of ERK1 and ERK2 cascade	12	0.0438391	1.775	0.09	Biological Process	GO:0070374	positive regulation of ERK1 and ERK2 cascade	0.00615896	0.0438391	5	7	12	133
GO:0002791 regulation of peptide secretion	14	0.0440904	2.071	0.084	Biological Process	GO:0002791	regulation of peptide secretion	0.00620188	0.0440904	4	10	14	167
GO:0014065 phosphatidylinositol 3-kinase signaling	10	0.0447577	1.479	0.099	Biological Process	GO:0014065	phosphatidylinositol 3-kinase signaling	0.00630346	0.0447577	8	2	10	101
GO:0042531 positive regulation of tyrosine phosphorylation of STAT protein	6	0.0449051	0.888	0.14	Biological Process	GO:0042531	positive regulation of tyrosine phosphorylation of STAT protein	0.00633197	0.0449051	3	3	6	43
GO:0048666 neuron development	45	0.045237	6.657	0.058	Biological Process	GO:0048666	neuron development	0.00638658	0.045237	7	38	45	780
GO:0031252 cell leading edge	20	0.0455447	2.903	0.072	Cellular Component	GO:0031252	cell leading edge	0.00649547	0.0455447	5	15	20	277
GO:0061458 reproductive system development	22	0.0457552	3.254	0.07	Biological Process	GO:0061458	reproductive system development	0.00646764	0.0457552	2	20	22	314
GO:0035710 CD4-positive, alpha-beta T cell activation	8	0.0460065	1.183	0.113	Biological Process	GO:0035710	CD4-positive, alpha-beta T cell activation	0.00652178	0.0460065	5	3	8	71
GO:0045639 positive regulation of myeloid cell differentiation	8	0.0460065	1.183	0.113	Biological Process	GO:0045639	positive regulation of myeloid cell differentiation	0.00652178	0.0460065	6	2	8	71
GO:0045944 positive regulation of transcription by RNA polymerase II	56	0.0460065	8.284	0.055	Biological Process	GO:0045944	positive regulation of transcription by RNA polymerase II	0.00652699	0.0460065	9	47	56	1017
GO:0005109 frizzled binding	6	0.0461479	0.91	0.167	Molecular Function	GO:0005109	frizzled binding	0.00259988	0.0461479	0	6	6	36
GO:0042593 glucose homeostasis	13	0.046396	1.923	0.086	Biological Process	GO:0042593	glucose homeostasis	0.00659025	0.046396	3	10	13	151
GO:0007157 heterophilic cell-cell adhesion via plasma membrane cell adhesion molecules	5	0.0469378	0.74	0.161	Biological Process	GO:0007157	heterophilic cell-cell adhesion via plasma membrane cell adhesion molecules	0.00669151	0.0469378	0	5	5	31
GO:0009620 response to fungus	5	0.0469378	0.74	0.161	Biological Process	GO:0009620	response to fungus	0.00669151	0.0469378	4	1	5	31
GO:0048146 positive regulation of fibroblast proliferation	5	0.0469378	0.74	0.161	Biological Process	GO:0048146	positive regulation of fibroblast proliferation	0.00669151	0.0469378	1	4	5	31
GO:0051090 regulation of DNA-binding transcription factor activity	22	0.0469702	3.254	0.07	Biological Process	GO:0051090	regulation of DNA-binding transcription factor activity	0.00670536	0.0469702	11	11	22	315
GO:0007596 blood coagulation	11	0.0469702	1.627	0.093	Biological Process	GO:0007596	blood coagulation	0.00672045	0.0469702	5	6	11	118
GO:0008037 cell recognition	11	0.0469702	1.627	0.093	Biological Process	GO:0008037	cell recognition	0.00672045	0.0469702	7	4	11	118
GO:0002244 hematopoietic progenitor cell differentiation	10	0.047122	1.479	0.098	Biological Process	GO:0002244	hematopoietic progenitor cell differentiation	0.0067503	0.047122	4	6	10	102
GO:0051338 regulation of transferase activity	42	0.0478048	6.213	0.058	Biological Process	GO:0051338	regulation of transferase activity	0.00688296	0.0478048	20	22	42	720
GO:0010922 positive regulation of phosphatase activity	4	0.0478048	0.592	0.2	Biological Process	GO:0010922	positive regulation of phosphatase activity	0.00690588	0.0478048	1	3	4	20
GO:0044331 cell-cell adhesion mediated by cadherin	4	0.0478048	0.592	0.2	Biological Process	GO:0044331	cell-cell adhesion mediated by cadherin	0.00690588	0.0478048	0	4	4	20
GO:0051085 chaperone cofactor-dependent protein refolding	4	0.0478048	0.592	0.2	Biological Process	GO:0051085	chaperone cofactor-dependent protein refolding	0.00690588	0.0478048	4	0	4	20
GO:0060037 pharyngeal system development	4	0.0478048	0.592	0.2	Biological Process	GO:0060037	pharyngeal system development	0.00690588	0.0478048	0	4	4	20
GO:0060561 apoptotic process involved in morphogenesis	4	0.0478048	0.592	0.2	Biological Process	GO:0060561	apoptotic process involved in morphogenesis	0.00690588	0.0478048	1	3	4	20
GO:0071312 cellular response to alkaloid	4	0.0478048	0.592	0.2	Biological Process	GO:0071312	cellular response to alkaloid	0.00690588	0.0478048	0	4	4	20
GO:0001503 ossification	20	0.0478601	2.959	0.072	Biological Process	GO:0001503	ossification	0.00692212	0.0478601	3	17	20	278
GO:0007204 positive regulation of cytosolic calcium ion concentration	15	0.0485314	2.219	0.08	Biological Process	GO:0007204	positive regulation of cytosolic calcium ion concentration	0.00702759	0.0485314	4	11	15	187
GO:0001909 leukocyte mediated cytotoxicity	9	0.0485641	1.331	0.103	Biological Process	GO:0001909	leukocyte mediated cytotoxicity	0.00704908	0.0485641	9	0	9	87
GO:0019882 antigen processing and presentation	9	0.0485641	1.331	0.103	Biological Process	GO:0019882	antigen processing and presentation	0.00704908	0.0485641	8	1	9	87
GO:0006636 unsaturated fatty acid biosynthetic process	6	0.0485848	0.888	0.136	Biological Process	GO:0006636	unsaturated fatty acid biosynthetic process	0.00709401	0.0485848	2	4	6	44
GO:0032623 interleukin-2 production	6	0.0485848	0.888	0.136	Biological Process	GO:0032623	interleukin-2 production	0.00709401	0.0485848	5	1	6	44
GO:0032663 regulation of interleukin-2 production	6	0.0485848	0.888	0.136	Biological Process	GO:0032663	regulation of interleukin-2 production	0.00709401	0.0485848	5	1	6	44
GO:0046626 regulation of insulin receptor signaling pathway	6	0.0485848	0.888	0.136	Biological Process	GO:0046626	regulation of insulin receptor signaling pathway	0.00709401	0.0485848	2	4	6	44
GO:0048247 lymphocyte chemotaxis	6	0.0485848	0.888	0.136	Biological Process	GO:0048247	lymphocyte chemotaxis	0.00709401	0.0485848	2	4	6	44
GO:0005581 collagen trimer	6	0.0485967	0.871	0.136	Cellular Component	GO:0005581	collagen trimer	0.00701227	0.0485967	0	6	6	44
GO:0055065 metal ion homeostasis	29	0.0488352	4.29	0.064	Biological Process	GO:0055065	metal ion homeostasis	0.00713901	0.0488352	8	21	29	454
GO:0007267 cell-cell signaling	56	0.0500749	8.284	0.055	Biological Process	GO:0007267	cell-cell signaling	0.00732888	0.0500749	7	49	56	1023
GO:0033500 carbohydrate homeostasis	13	0.0500809	1.923	0.085	Biological Process	GO:0033500	carbohydrate homeostasis	0.0073384	0.0500809	3	10	13	153
GO:0016192 vesicle-mediated transport	62	0.0505351	9.172	0.054	Biological Process	GO:0016192	vesicle-mediated transport	0.00741368	0.0505351	31	31	62	1155
GO:0071407 cellular response to organic cyclic compound	21	0.0509842	3.107	0.07	Biological Process	GO:0071407	cellular response to organic cyclic compound	0.00748835	0.0509842	5	16	21	299
GO:0032268 regulation of cellular protein metabolic process	101	0.0510056	14.941	0.05	Biological Process	GO:0032268	regulation of cellular protein metabolic process	0.00750031	0.0510056	37	64	101	2036
GO:0001944 vasculature development	33	0.0512781	4.882	0.061	Biological Process	GO:0001944	vasculature development	0.00755808	0.0512781	10	23	33	537
GO:0072358 cardiovascular system development	33	0.0512781	4.882	0.061	Biological Process	GO:0072358	cardiovascular system development	0.00755808	0.0512781	10	23	33	537
GO:0019883 antigen processing and presentation of endogenous antigen	5	0.0519816	0.74	0.156	Biological Process	GO:0019883	antigen processing and presentation of endogenous antigen	0.00767972	0.0519816	4	1	5	32
GO:1902742 apoptotic process involved in development	5	0.0519816	0.74	0.156	Biological Process	GO:1902742	apoptotic process involved in development	0.00767972	0.0519816	1	4	5	32
GO:0050673 epithelial cell proliferation	21	0.0523384	3.107	0.07	Biological Process	GO:0050673	epithelial cell proliferation	0.00776563	0.0523384	4	17	21	300
GO:0000272 polysaccharide catabolic process	3	0.0523384	0.444	0.273	Biological Process	GO:0000272	polysaccharide catabolic process	0.00784986	0.0523384	1	2	3	11
GO:0002478 antigen processing and presentation of exogenous peptide antigen	3	0.0523384	0.444	0.273	Biological Process	GO:0002478	antigen processing and presentation of exogenous peptide antigen	0.00784986	0.0523384	3	0	3	11
GO:0003263 cardioblast proliferation	3	0.0523384	0.444	0.273	Biological Process	GO:0003263	cardioblast proliferation	0.00784986	0.0523384	1	2	3	11
GO:0003264 regulation of cardioblast proliferation	3	0.0523384	0.444	0.273	Biological Process	GO:0003264	regulation of cardioblast proliferation	0.00784986	0.0523384	1	2	3	11
GO:0010832 negative regulation of myotube differentiation	3	0.0523384	0.444	0.273	Biological Process	GO:0010832	negative regulation of myotube differentiation	0.00784986	0.0523384	0	3	3	11
GO:0030889 negative regulation of B cell proliferation	3	0.0523384	0.444	0.273	Biological Process	GO:0030889	negative regulation of B cell proliferation	0.00784986	0.0523384	2	1	3	11
GO:0044247 cellular polysaccharide catabolic process	3	0.0523384	0.444	0.273	Biological Process	GO:0044247	cellular polysaccharide catabolic process	0.00784986	0.0523384	1	2	3	11
GO:0045064 T-helper 2 cell differentiation	3	0.0523384	0.444	0.273	Biological Process	GO:0045064	T-helper 2 cell differentiation	0.00784986	0.0523384	1	2	3	11
GO:0046641 positive regulation of alpha-beta T cell proliferation	3	0.0523384	0.444	0.273	Biological Process	GO:0046641	positive regulation of alpha-beta T cell proliferation	0.00784986	0.0523384	3	0	3	11
GO:0060263 regulation of respiratory burst	3	0.0523384	0.444	0.273	Biological Process	GO:0060263	regulation of respiratory burst	0.00784986	0.0523384	3	0	3	11
GO:0060601 lateral sprouting from an epithelium	3	0.0523384	0.444	0.273	Biological Process	GO:0060601	lateral sprouting from an epithelium	0.00784986	0.0523384	0	3	3	11
GO:0090178 regulation of establishment of planar polarity involved in neural tube closure	3	0.0523384	0.444	0.273	Biological Process	GO:0090178	regulation of establishment of planar polarity involved in neural tube closure	0.00784986	0.0523384	0	3	3	11
GO:0051235 maintenance of location	18	0.0525038	2.663	0.074	Biological Process	GO:0051235	maintenance of location	0.00788372	0.0525038	8	10	18	244
GO:0061005 cell differentiation involved in kidney development	6	0.0526258	0.888	0.133	Biological Process	GO:0061005	cell differentiation involved in kidney development	0.00792021	0.0526258	0	6	6	45
GO:0061077 chaperone-mediated protein folding	6	0.0526258	0.888	0.133	Biological Process	GO:0061077	chaperone-mediated protein folding	0.00792021	0.0526258	5	1	6	45
GO:0043067 regulation of programmed cell death	57	0.0526477	8.432	0.054	Biological Process	GO:0043067	regulation of programmed cell death	0.00793259	0.0526477	22	35	57	1049
GO:0001932 regulation of protein phosphorylation	59	0.0527818	8.728	0.054	Biological Process	GO:0001932	regulation of protein phosphorylation	0.00796191	0.0527818	27	32	59	1093
GO:0043549 regulation of kinase activity	38	0.0535186	5.621	0.059	Biological Process	GO:0043549	regulation of kinase activity	0.00808229	0.0535186	18	20	38	643
GO:0044291 cell-cell contact zone	6	0.0536369	0.871	0.133	Cellular Component	GO:0044291	cell-cell contact zone	0.00782955	0.0536369	0	6	6	45
GO:0050777 negative regulation of immune response	10	0.0543899	1.479	0.095	Biological Process	GO:0050777	negative regulation of immune response	0.00823925	0.0543899	7	3	10	105
GO:0035909 aorta morphogenesis	4	0.0543899	0.592	0.19	Biological Process	GO:0035909	aorta morphogenesis	0.0082702	0.0543899	0	4	4	21
GO:0050849 negative regulation of calcium-mediated signaling	4	0.0543899	0.592	0.19	Biological Process	GO:0050849	negative regulation of calcium-mediated signaling	0.0082702	0.0543899	0	4	4	21
GO:0050858 negative regulation of antigen receptor-mediated signaling pathway	4	0.0543899	0.592	0.19	Biological Process	GO:0050858	negative regulation of antigen receptor-mediated signaling pathway	0.0082702	0.0543899	3	1	4	21
GO:0060571 morphogenesis of an epithelial fold	4	0.0543899	0.592	0.19	Biological Process	GO:0060571	morphogenesis of an epithelial fold	0.0082702	0.0543899	0	4	4	21
GO:1902624 positive regulation of neutrophil migration	4	0.0543899	0.592	0.19	Biological Process	GO:1902624	positive regulation of neutrophil migration	0.0082702	0.0543899	4	0	4	21
GO:0001843 neural tube closure	8	0.0547454	1.183	0.108	Biological Process	GO:0001843	neural tube closure	0.00834315	0.0547454	0	8	8	74
GO:0031341 regulation of cell killing	8	0.0547454	1.183	0.108	Biological Process	GO:0031341	regulation of cell killing	0.00834315	0.0547454	8	0	8	74
GO:0110053 regulation of actin filament organization	17	0.0547876	2.515	0.075	Biological Process	GO:0110053	regulation of actin filament organization	0.00836794	0.0547876	4	13	17	227
GO:0042981 regulation of apoptotic process	56	0.0547876	8.284	0.054	Biological Process	GO:0042981	regulation of apoptotic process	0.00836849	0.0547876	22	34	56	1030
GO:0045089 positive regulation of innate immune response	15	0.0553811	2.219	0.079	Biological Process	GO:0045089	positive regulation of innate immune response	0.00847599	0.0553811	10	5	15	191
GO:0007599 hemostasis	11	0.0553811	1.627	0.09	Biological Process	GO:0007599	hemostasis	0.00857148	0.0553811	5	6	11	122
GO:0050817 coagulation	11	0.0553811	1.627	0.09	Biological Process	GO:0050817	coagulation	0.00857148	0.0553811	5	6	11	122
GO:0051051 negative regulation of transport	19	0.0553811	2.811	0.072	Biological Process	GO:0051051	negative regulation of transport	0.00864106	0.0553811	3	16	19	265
GO:0002159 desmosome assembly	2	0.0553811	0.296	0.5	Biological Process	GO:0002159	desmosome assembly	0.0087605	0.0553811	0	2	2	4
GO:0002765 immune response-inhibiting signal transduction	2	0.0553811	0.296	0.5	Biological Process	GO:0002765	immune response-inhibiting signal transduction	0.0087605	0.0553811	2	0	2	4
GO:0002924 negative regulation of humoral immune response mediated by circulating immunoglobulin	2	0.0553811	0.296	0.5	Biological Process	GO:0002924	negative regulation of humoral immune response mediated by circulating immunoglobulin	0.0087605	0.0553811	1	1	2	4
GO:0014826 vein smooth muscle contraction	2	0.0553811	0.296	0.5	Biological Process	GO:0014826	vein smooth muscle contraction	0.0087605	0.0553811	0	2	2	4
GO:0014901 satellite cell activation involved in skeletal muscle regeneration	2	0.0553811	0.296	0.5	Biological Process	GO:0014901	satellite cell activation involved in skeletal muscle regeneration	0.0087605	0.0553811	0	2	2	4
GO:0040009 regulation of growth rate	2	0.0553811	0.296	0.5	Biological Process	GO:0040009	regulation of growth rate	0.0087605	0.0553811	0	2	2	4
GO:0045608 negative regulation of inner ear auditory receptor cell differentiation	2	0.0553811	0.296	0.5	Biological Process	GO:0045608	negative regulation of inner ear auditory receptor cell differentiation	0.0087605	0.0553811	0	2	2	4
GO:0045632 negative regulation of mechanoreceptor differentiation	2	0.0553811	0.296	0.5	Biological Process	GO:0045632	negative regulation of mechanoreceptor differentiation	0.0087605	0.0553811	0	2	2	4
GO:0046884 follicle-stimulating hormone secretion	2	0.0553811	0.296	0.5	Biological Process	GO:0046884	follicle-stimulating hormone secretion	0.0087605	0.0553811	0	2	2	4
GO:0051045 negative regulation of membrane protein ectodomain proteolysis	2	0.0553811	0.296	0.5	Biological Process	GO:0051045	negative regulation of membrane protein ectodomain proteolysis	0.0087605	0.0553811	0	2	2	4
GO:0051665 membrane raft localization	2	0.0553811	0.296	0.5	Biological Process	GO:0051665	membrane raft localization	0.0087605	0.0553811	2	0	2	4
GO:0051725 protein de-ADP-ribosylation	2	0.0553811	0.296	0.5	Biological Process	GO:0051725	protein de-ADP-ribosylation	0.0087605	0.0553811	0	2	2	4
GO:0060253 negative regulation of glial cell proliferation	2	0.0553811	0.296	0.5	Biological Process	GO:0060253	negative regulation of glial cell proliferation	0.0087605	0.0553811	0	2	2	4
GO:0060584 regulation of prostaglandin-endoperoxide synthase activity	2	0.0553811	0.296	0.5	Biological Process	GO:0060584	regulation of prostaglandin-endoperoxide synthase activity	0.0087605	0.0553811	0	2	2	4
GO:0060585 positive regulation of prostaglandin-endoperoxide synthase activity	2	0.0553811	0.296	0.5	Biological Process	GO:0060585	positive regulation of prostaglandin-endoperoxide synthase activity	0.0087605	0.0553811	0	2	2	4
GO:0061314 Notch signaling involved in heart development	2	0.0553811	0.296	0.5	Biological Process	GO:0061314	Notch signaling involved in heart development	0.0087605	0.0553811	0	2	2	4
GO:0070444 oligodendrocyte progenitor proliferation	2	0.0553811	0.296	0.5	Biological Process	GO:0070444	oligodendrocyte progenitor proliferation	0.0087605	0.0553811	0	2	2	4
GO:0070445 regulation of oligodendrocyte progenitor proliferation	2	0.0553811	0.296	0.5	Biological Process	GO:0070445	regulation of oligodendrocyte progenitor proliferation	0.0087605	0.0553811	0	2	2	4
GO:0072008 glomerular mesangial cell differentiation	2	0.0553811	0.296	0.5	Biological Process	GO:0072008	glomerular mesangial cell differentiation	0.0087605	0.0553811	0	2	2	4
GO:0072144 glomerular mesangial cell development	2	0.0553811	0.296	0.5	Biological Process	GO:0072144	glomerular mesangial cell development	0.0087605	0.0553811	0	2	2	4
GO:0086042 cardiac muscle cell-cardiac muscle cell adhesion	2	0.0553811	0.296	0.5	Biological Process	GO:0086042	cardiac muscle cell-cardiac muscle cell adhesion	0.0087605	0.0553811	0	2	2	4
GO:0086073 bundle of His cell-Purkinje myocyte adhesion involved in cell communication	2	0.0553811	0.296	0.5	Biological Process	GO:0086073	bundle of His cell-Purkinje myocyte adhesion involved in cell communication	0.0087605	0.0553811	0	2	2	4
GO:1901723 negative regulation of cell proliferation involved in kidney development	2	0.0553811	0.296	0.5	Biological Process	GO:1901723	negative regulation of cell proliferation involved in kidney development	0.0087605	0.0553811	0	2	2	4
GO:2000137 negative regulation of cell proliferation involved in heart morphogenesis	2	0.0553811	0.296	0.5	Biological Process	GO:2000137	negative regulation of cell proliferation involved in heart morphogenesis	0.0087605	0.0553811	0	2	2	4
GO:2000981 negative regulation of inner ear receptor cell differentiation	2	0.0553811	0.296	0.5	Biological Process	GO:2000981	negative regulation of inner ear receptor cell differentiation	0.0087605	0.0553811	0	2	2	4
GO:2001300 lipoxin metabolic process	2	0.0553811	0.296	0.5	Biological Process	GO:2001300	lipoxin metabolic process	0.0087605	0.0553811	1	1	2	4
GO:2001301 lipoxin biosynthetic process	2	0.0553811	0.296	0.5	Biological Process	GO:2001301	lipoxin biosynthetic process	0.0087605	0.0553811	1	1	2	4
GO:0045684 positive regulation of epidermis development	5	0.0553811	0.74	0.152	Biological Process	GO:0045684	positive regulation of epidermis development	0.00876501	0.0553811	0	5	5	33
GO:0009410 response to xenobiotic stimulus	10	0.055465	1.479	0.094	Biological Process	GO:0009410	response to xenobiotic stimulus	0.00878786	0.055465	1	9	10	106
GO:0051480 regulation of cytosolic calcium ion concentration	16	0.055734	2.367	0.076	Biological Process	GO:0051480	regulation of cytosolic calcium ion concentration	0.0088401	0.055734	4	12	16	210
GO:0019815 B cell receptor complex	2	0.0564789	0.29	0.5	Cellular Component	GO:0019815	B cell receptor complex	0.00871822	0.0564789	2	0	2	4
GO:0046696 lipopolysaccharide receptor complex	2	0.0564789	0.29	0.5	Cellular Component	GO:0046696	lipopolysaccharide receptor complex	0.00871822	0.0564789	1	1	2	4
GO:0097651 phosphatidylinositol 3-kinase complex, class I	2	0.0564789	0.29	0.5	Cellular Component	GO:0097651	phosphatidylinositol 3-kinase complex, class I	0.00871822	0.0564789	2	0	2	4
GO:0098966 perisynaptic extracellular matrix	2	0.0564789	0.29	0.5	Cellular Component	GO:0098966	perisynaptic extracellular matrix	0.00871822	0.0564789	0	2	2	4
GO:0099535 synapse-associated extracellular matrix	2	0.0564789	0.29	0.5	Cellular Component	GO:0099535	synapse-associated extracellular matrix	0.00871822	0.0564789	0	2	2	4
GO:0098657 import into cell	38	0.0586789	5.621	0.059	Biological Process	GO:0098657	import into cell	0.00931732	0.0586789	20	18	38	649
GO:0005198 structural molecule activity	40	0.0598597	6.07	0.062	Molecular Function	GO:0005198	structural molecule activity	0.0034326	0.0598597	1	39	40	648
GO:0019199 transmembrane receptor protein kinase activity	11	0.0606598	1.669	0.102	Molecular Function	GO:0019199	transmembrane receptor protein kinase activity	0.00353951	0.0606598	3	8	11	108
GO:0098802 plasma membrane receptor complex	12	0.060789	1.742	0.085	Cellular Component	GO:0098802	plasma membrane receptor complex	0.00948554	0.060789	4	8	12	141
GO:0031343 positive regulation of cell killing	7	0.0608475	1.036	0.115	Biological Process	GO:0031343	positive regulation of cell killing	0.00967217	0.0608475	7	0	7	61
GO:0051149 positive regulation of muscle cell differentiation	6	0.0610532	0.888	0.128	Biological Process	GO:0051149	positive regulation of muscle cell differentiation	0.00977646	0.0610532	1	5	6	47
GO:0031294 lymphocyte costimulation	4	0.0610532	0.592	0.182	Biological Process	GO:0031294	lymphocyte costimulation	0.00979971	0.0610532	3	1	4	22
GO:0031295 T cell costimulation	4	0.0610532	0.592	0.182	Biological Process	GO:0031295	T cell costimulation	0.00979971	0.0610532	3	1	4	22
GO:0034110 regulation of homotypic cell-cell adhesion	4	0.0610532	0.592	0.182	Biological Process	GO:0034110	regulation of homotypic cell-cell adhesion	0.00979971	0.0610532	3	1	4	22
GO:0044788 modulation by host of viral process	4	0.0610532	0.592	0.182	Biological Process	GO:0044788	modulation by host of viral process	0.00979971	0.0610532	3	1	4	22
GO:0050850 positive regulation of calcium-mediated signaling	4	0.0610532	0.592	0.182	Biological Process	GO:0050850	positive regulation of calcium-mediated signaling	0.00979971	0.0610532	1	3	4	22
GO:0051084 'de novo' posttranslational protein folding	4	0.0610532	0.592	0.182	Biological Process	GO:0051084	'de novo' posttranslational protein folding	0.00979971	0.0610532	4	0	4	22
GO:0086005 ventricular cardiac muscle cell action potential	4	0.0610532	0.592	0.182	Biological Process	GO:0086005	ventricular cardiac muscle cell action potential	0.00979971	0.0610532	0	4	4	22
GO:2000036 regulation of stem cell population maintenance	4	0.0610532	0.592	0.182	Biological Process	GO:2000036	regulation of stem cell population maintenance	0.00979971	0.0610532	0	4	4	22
GO:0071396 cellular response to lipid	22	0.0610833	3.254	0.067	Biological Process	GO:0071396	cellular response to lipid	0.00982561	0.0610833	12	10	22	326
GO:0090087 regulation of peptide transport	22	0.0610833	3.254	0.067	Biological Process	GO:0090087	regulation of peptide transport	0.00982561	0.0610833	6	16	22	326
GO:0002886 regulation of myeloid leukocyte mediated immunity	5	0.0616032	0.74	0.147	Biological Process	GO:0002886	regulation of myeloid leukocyte mediated immunity	0.00995178	0.0616032	5	0	5	34
GO:0003156 regulation of animal organ formation	5	0.0616032	0.74	0.147	Biological Process	GO:0003156	regulation of animal organ formation	0.00995178	0.0616032	1	4	5	34
GO:0030850 prostate gland development	5	0.0616032	0.74	0.147	Biological Process	GO:0030850	prostate gland development	0.00995178	0.0616032	0	5	5	34
GO:0043279 response to alkaloid	5	0.0616032	0.74	0.147	Biological Process	GO:0043279	response to alkaloid	0.00995178	0.0616032	0	5	5	34
GO:0006633 fatty acid biosynthetic process	10	0.0616417	1.479	0.093	Biological Process	GO:0006633	fatty acid biosynthetic process	0.00996863	0.0616417	3	7	10	108
GO:0120036 plasma membrane bounded cell projection organization	58	0.0619059	8.58	0.054	Biological Process	GO:0120036	plasma membrane bounded cell projection organization	0.0100693	0.0619059	9	49	58	1084
GO:0090092 regulation of transmembrane receptor protein serine/threonine kinase signaling pathway	15	0.0619059	2.219	0.077	Biological Process	GO:0090092	regulation of transmembrane receptor protein serine/threonine kinase signaling pathway	0.0101522	0.0619059	0	15	15	195
GO:0002495 antigen processing and presentation of peptide antigen via MHC class II	3	0.0619059	0.444	0.25	Biological Process	GO:0002495	antigen processing and presentation of peptide antigen via MHC class II	0.0101645	0.0619059	3	0	3	12
GO:0006691 leukotriene metabolic process	3	0.0619059	0.444	0.25	Biological Process	GO:0006691	leukotriene metabolic process	0.0101645	0.0619059	2	1	3	12
GO:0010614 negative regulation of cardiac muscle hypertrophy	3	0.0619059	0.444	0.25	Biological Process	GO:0010614	negative regulation of cardiac muscle hypertrophy	0.0101645	0.0619059	0	3	3	12
GO:0014911 positive regulation of smooth muscle cell migration	3	0.0619059	0.444	0.25	Biological Process	GO:0014911	positive regulation of smooth muscle cell migration	0.0101645	0.0619059	1	2	3	12
GO:0033690 positive regulation of osteoblast proliferation	3	0.0619059	0.444	0.25	Biological Process	GO:0033690	positive regulation of osteoblast proliferation	0.0101645	0.0619059	1	2	3	12
GO:0045579 positive regulation of B cell differentiation	3	0.0619059	0.444	0.25	Biological Process	GO:0045579	positive regulation of B cell differentiation	0.0101645	0.0619059	3	0	3	12
GO:0045624 positive regulation of T-helper cell differentiation	3	0.0619059	0.444	0.25	Biological Process	GO:0045624	positive regulation of T-helper cell differentiation	0.0101645	0.0619059	2	1	3	12
GO:0070486 leukocyte aggregation	3	0.0619059	0.444	0.25	Biological Process	GO:0070486	leukocyte aggregation	0.0101645	0.0619059	2	1	3	12
GO:0071599 otic vesicle development	3	0.0619059	0.444	0.25	Biological Process	GO:0071599	otic vesicle development	0.0101645	0.0619059	0	3	3	12
GO:0072677 eosinophil migration	3	0.0619059	0.444	0.25	Biological Process	GO:0072677	eosinophil migration	0.0101645	0.0619059	2	1	3	12
GO:0090177 establishment of planar polarity involved in neural tube closure	3	0.0619059	0.444	0.25	Biological Process	GO:0090177	establishment of planar polarity involved in neural tube closure	0.0101645	0.0619059	0	3	3	12
GO:0098543 detection of other organism	3	0.0619059	0.444	0.25	Biological Process	GO:0098543	detection of other organism	0.0101645	0.0619059	3	0	3	12
GO:0048667 cell morphogenesis involved in neuron differentiation	26	0.0619059	3.846	0.064	Biological Process	GO:0048667	cell morphogenesis involved in neuron differentiation	0.0101716	0.0619059	2	24	26	406
GO:0035107 appendage morphogenesis	11	0.0619586	1.627	0.088	Biological Process	GO:0035107	appendage morphogenesis	0.0102017	0.0619586	0	11	11	125
GO:0035108 limb morphogenesis	11	0.0619586	1.627	0.088	Biological Process	GO:0035108	limb morphogenesis	0.0102017	0.0619586	0	11	11	125
GO:0030506 ankyrin binding	4	0.0625669	0.607	0.235	Molecular Function	GO:0030506	ankyrin binding	0.00377668	0.0625669	1	3	4	17
GO:0051393 alpha-actinin binding	4	0.0625669	0.607	0.235	Molecular Function	GO:0051393	alpha-actinin binding	0.00377668	0.0625669	0	4	4	17
GO:0030863 cortical cytoskeleton	9	0.0628208	1.306	0.098	Cellular Component	GO:0030863	cortical cytoskeleton	0.00990797	0.0628208	2	7	9	92
GO:0030510 regulation of BMP signaling pathway	8	0.0638317	1.183	0.104	Biological Process	GO:0030510	regulation of BMP signaling pathway	0.0105211	0.0638317	0	8	8	77
GO:0019932 second-messenger-mediated signaling	21	0.0645854	3.107	0.068	Biological Process	GO:0019932	second-messenger-mediated signaling	0.0106565	0.0645854	3	18	21	309
GO:0045665 negative regulation of neuron differentiation	12	0.0649926	1.775	0.084	Biological Process	GO:0045665	negative regulation of neuron differentiation	0.0107349	0.0649926	1	11	12	143
GO:0090303 positive regulation of wound healing	6	0.0653917	0.888	0.125	Biological Process	GO:0090303	positive regulation of wound healing	0.0108121	0.0653917	1	5	6	48
GO:0051962 positive regulation of nervous system development	22	0.0655807	3.254	0.067	Biological Process	GO:0051962	positive regulation of nervous system development	0.0108547	0.0655807	3	19	22	329
GO:0051347 positive regulation of transferase activity	29	0.065756	4.29	0.062	Biological Process	GO:0051347	positive regulation of transferase activity	0.0109014	0.065756	14	15	29	469
GO:0050801 ion homeostasis	34	0.065756	5.03	0.059	Biological Process	GO:0050801	ion homeostasis	0.0109064	0.065756	9	25	34	572
GO:0008064 regulation of actin polymerization or depolymerization	13	0.0663378	1.923	0.081	Biological Process	GO:0008064	regulation of actin polymerization or depolymerization	0.0110258	0.0663378	4	9	13	161
GO:0030832 regulation of actin filament length	13	0.0663378	1.923	0.081	Biological Process	GO:0030832	regulation of actin filament length	0.0110258	0.0663378	4	9	13	161
GO:0031994 insulin-like growth factor I binding	3	0.0672386	0.455	0.333	Molecular Function	GO:0031994	insulin-like growth factor I binding	0.00428499	0.0672386	0	3	3	9
GO:0035004 phosphatidylinositol 3-kinase activity	3	0.0672386	0.455	0.333	Molecular Function	GO:0035004	phosphatidylinositol 3-kinase activity	0.00428499	0.0672386	3	0	3	9
GO:0005246 calcium channel regulator activity	5	0.0672386	0.759	0.179	Molecular Function	GO:0005246	calcium channel regulator activity	0.00433425	0.0672386	2	3	5	28
GO:0031013 troponin I binding	2	0.0672386	0.303	0.667	Molecular Function	GO:0031013	troponin I binding	0.00453218	0.0672386	0	2	2	3
GO:0031705 bombesin receptor binding	2	0.0672386	0.303	0.667	Molecular Function	GO:0031705	bombesin receptor binding	0.00453218	0.0672386	0	2	2	3
GO:0031708 endothelin B receptor binding	2	0.0672386	0.303	0.667	Molecular Function	GO:0031708	endothelin B receptor binding	0.00453218	0.0672386	0	2	2	3
GO:0052812 phosphatidylinositol-3,4-bisphosphate 5-kinase activity	2	0.0672386	0.303	0.667	Molecular Function	GO:0052812	phosphatidylinositol-3,4-bisphosphate 5-kinase activity	0.00453218	0.0672386	2	0	2	3
GO:0030517 negative regulation of axon extension	5	0.0673725	0.74	0.143	Biological Process	GO:0030517	negative regulation of axon extension	0.0112443	0.0673725	1	4	5	35
GO:0030901 midbrain development	5	0.0673725	0.74	0.143	Biological Process	GO:0030901	midbrain development	0.0112443	0.0673725	0	5	5	35
GO:0097178 ruffle assembly	5	0.0673725	0.74	0.143	Biological Process	GO:0097178	ruffle assembly	0.0112443	0.0673725	1	4	5	35
GO:1900006 positive regulation of dendrite development	5	0.0673725	0.74	0.143	Biological Process	GO:1900006	positive regulation of dendrite development	0.0112443	0.0673725	0	5	5	35
GO:0060606 tube closure	8	0.0678338	1.183	0.103	Biological Process	GO:0060606	tube closure	0.011333	0.0678338	0	8	8	78
GO:1902106 negative regulation of leukocyte differentiation	7	0.0683485	1.036	0.111	Biological Process	GO:1902106	negative regulation of leukocyte differentiation	0.0114728	0.0683485	6	1	7	63
GO:0002828 regulation of type 2 immune response	4	0.0683485	0.592	0.174	Biological Process	GO:0002828	regulation of type 2 immune response	0.0115015	0.0683485	2	2	4	23
GO:0006458 'de novo' protein folding	4	0.0683485	0.592	0.174	Biological Process	GO:0006458	'de novo' protein folding	0.0115015	0.0683485	4	0	4	23
GO:0033688 regulation of osteoblast proliferation	4	0.0683485	0.592	0.174	Biological Process	GO:0033688	regulation of osteoblast proliferation	0.0115015	0.0683485	1	3	4	23
GO:0045933 positive regulation of muscle contraction	4	0.0683485	0.592	0.174	Biological Process	GO:0045933	positive regulation of muscle contraction	0.0115015	0.0683485	0	4	4	23
GO:0048843 negative regulation of axon extension involved in axon guidance	4	0.0683485	0.592	0.174	Biological Process	GO:0048843	negative regulation of axon extension involved in axon guidance	0.0115015	0.0683485	1	3	4	23
GO:0060740 prostate gland epithelium morphogenesis	4	0.0683485	0.592	0.174	Biological Process	GO:0060740	prostate gland epithelium morphogenesis	0.0115015	0.0683485	0	4	4	23
GO:0004672 protein kinase activity	35	0.06845	5.311	0.063	Molecular Function	GO:0004672	protein kinase activity	0.00468269	0.06845	11	24	35	558
GO:0030030 cell projection organization	59	0.0686317	8.728	0.053	Biological Process	GO:0030030	cell projection organization	0.0115684	0.0686317	9	50	59	1114
GO:0022898 regulation of transmembrane transporter activity	13	0.0686317	1.923	0.08	Biological Process	GO:0022898	regulation of transmembrane transporter activity	0.0115729	0.0686317	2	11	13	162
GO:0055082 cellular chemical homeostasis	32	0.0687516	4.734	0.06	Biological Process	GO:0055082	cellular chemical homeostasis	0.0116049	0.0687516	9	23	32	533
GO:0034097 response to cytokine	38	0.0693726	5.621	0.058	Biological Process	GO:0034097	response to cytokine	0.0117217	0.0693726	21	17	38	659
GO:0001772 immunological synapse	5	0.0698479	0.726	0.143	Cellular Component	GO:0001772	immunological synapse	0.0111335	0.0698479	5	0	5	35
GO:0051128 regulation of cellular component organization	93	0.0702768	13.757	0.049	Biological Process	GO:0051128	regulation of cellular component organization	0.011922	0.0702768	27	66	93	1886
GO:0002711 positive regulation of T cell mediated immunity	6	0.0702768	0.888	0.122	Biological Process	GO:0002711	positive regulation of T cell mediated immunity	0.011923	0.0702768	4	2	6	49
GO:0003281 ventricular septum development	6	0.0702768	0.888	0.122	Biological Process	GO:0003281	ventricular septum development	0.011923	0.0702768	0	6	6	49
GO:0045669 positive regulation of osteoblast differentiation	6	0.0702768	0.888	0.122	Biological Process	GO:0045669	positive regulation of osteoblast differentiation	0.011923	0.0702768	1	5	6	49
GO:0019827 stem cell population maintenance	10	0.0704327	1.479	0.09	Biological Process	GO:0019827	stem cell population maintenance	0.0119616	0.0704327	1	9	10	111
GO:0001508 action potential	8	0.0717049	1.183	0.101	Biological Process	GO:0001508	action potential	0.0121901	0.0717049	0	8	8	79
GO:0030218 erythrocyte differentiation	9	0.0719749	1.331	0.095	Biological Process	GO:0030218	erythrocyte differentiation	0.0122732	0.0719749	8	1	9	95
GO:0050852 T cell receptor signaling pathway	9	0.0719749	1.331	0.095	Biological Process	GO:0050852	T cell receptor signaling pathway	0.0122732	0.0719749	7	2	9	95
GO:1900180 regulation of protein localization to nucleus	9	0.0719749	1.331	0.095	Biological Process	GO:1900180	regulation of protein localization to nucleus	0.0122732	0.0719749	2	7	9	95
GO:0006939 smooth muscle contraction	7	0.0728913	1.036	0.109	Biological Process	GO:0006939	smooth muscle contraction	0.0124587	0.0728913	0	7	7	64
GO:1900182 positive regulation of protein localization to nucleus	7	0.0728913	1.036	0.109	Biological Process	GO:1900182	positive regulation of protein localization to nucleus	0.0124587	0.0728913	1	6	7	64
GO:0033674 positive regulation of kinase activity	26	0.0728913	3.846	0.063	Biological Process	GO:0033674	positive regulation of kinase activity	0.0124673	0.0728913	13	13	26	413
GO:0098631 cell adhesion mediator activity	5	0.0730422	0.759	0.172	Molecular Function	GO:0098631	cell adhesion mediator activity	0.00507033	0.0730422	0	5	5	29
GO:0072330 monocarboxylic acid biosynthetic process	15	0.0736117	2.219	0.075	Biological Process	GO:0072330	monocarboxylic acid biosynthetic process	0.0126032	0.0736117	5	10	15	200
GO:0055017 cardiac muscle tissue growth	5	0.0737905	0.74	0.139	Biological Process	GO:0055017	cardiac muscle tissue growth	0.0126465	0.0737905	1	4	5	36
GO:0050768 negative regulation of neurogenesis	14	0.0741351	2.071	0.077	Biological Process	GO:0050768	negative regulation of neurogenesis	0.0127406	0.0741351	1	13	14	182
GO:0003161 cardiac conduction system development	3	0.0741351	0.444	0.231	Biological Process	GO:0003161	cardiac conduction system development	0.0128335	0.0741351	1	2	3	13
GO:0003177 pulmonary valve development	3	0.0741351	0.444	0.231	Biological Process	GO:0003177	pulmonary valve development	0.0128335	0.0741351	0	3	3	13
GO:0038063 collagen-activated tyrosine kinase receptor signaling pathway	3	0.0741351	0.444	0.231	Biological Process	GO:0038063	collagen-activated tyrosine kinase receptor signaling pathway	0.0128335	0.0741351	1	2	3	13
GO:0038093 Fc receptor signaling pathway	3	0.0741351	0.444	0.231	Biological Process	GO:0038093	Fc receptor signaling pathway	0.0128335	0.0741351	3	0	3	13
GO:0070293 renal absorption	3	0.0741351	0.444	0.231	Biological Process	GO:0070293	renal absorption	0.0128335	0.0741351	0	3	3	13
GO:0070885 negative regulation of calcineurin-NFAT signaling cascade	3	0.0741351	0.444	0.231	Biological Process	GO:0070885	negative regulation of calcineurin-NFAT signaling cascade	0.0128335	0.0741351	0	3	3	13
GO:0106057 negative regulation of calcineurin-mediated signaling	3	0.0741351	0.444	0.231	Biological Process	GO:0106057	negative regulation of calcineurin-mediated signaling	0.0128335	0.0741351	0	3	3	13
GO:2000047 regulation of cell-cell adhesion mediated by cadherin	3	0.0741351	0.444	0.231	Biological Process	GO:2000047	regulation of cell-cell adhesion mediated by cadherin	0.0128335	0.0741351	0	3	3	13
GO:2001028 positive regulation of endothelial cell chemotaxis	3	0.0741351	0.444	0.231	Biological Process	GO:2001028	positive regulation of endothelial cell chemotaxis	0.0128335	0.0741351	1	2	3	13
GO:0071900 regulation of protein serine/threonine kinase activity	23	0.074184	3.402	0.065	Biological Process	GO:0071900	regulation of protein serine/threonine kinase activity	0.0128548	0.074184	13	10	23	354
GO:1905114 cell surface receptor signaling pathway involved in cell-cell signaling	25	0.0742593	3.698	0.063	Biological Process	GO:1905114	cell surface receptor signaling pathway involved in cell-cell signaling	0.0128807	0.0742593	1	24	25	394
GO:0051258 protein polymerization	17	0.0748155	2.515	0.071	Biological Process	GO:0051258	protein polymerization	0.0129901	0.0748155	6	11	17	238
GO:0018107 peptidyl-threonine phosphorylation	9	0.0751893	1.331	0.094	Biological Process	GO:0018107	peptidyl-threonine phosphorylation	0.0130874	0.0751893	2	7	9	96
GO:0032649 regulation of interferon-gamma production	8	0.0751893	1.183	0.1	Biological Process	GO:0032649	regulation of interferon-gamma production	0.0130939	0.0751893	5	3	8	80
GO:0042472 inner ear morphogenesis	8	0.0751893	1.183	0.1	Biological Process	GO:0042472	inner ear morphogenesis	0.0130939	0.0751893	1	7	8	80
GO:0001667 ameboidal-type cell migration	22	0.0755664	3.254	0.066	Biological Process	GO:0001667	ameboidal-type cell migration	0.0131726	0.0755664	4	18	22	335
GO:0003203 endocardial cushion morphogenesis	4	0.0761649	0.592	0.167	Biological Process	GO:0003203	endocardial cushion morphogenesis	0.0133821	0.0761649	0	4	4	24
GO:0003338 metanephros morphogenesis	4	0.0761649	0.592	0.167	Biological Process	GO:0003338	metanephros morphogenesis	0.0133821	0.0761649	0	4	4	24
GO:0032689 negative regulation of interferon-gamma production	4	0.0761649	0.592	0.167	Biological Process	GO:0032689	negative regulation of interferon-gamma production	0.0133821	0.0761649	1	3	4	24
GO:0045622 regulation of T-helper cell differentiation	4	0.0761649	0.592	0.167	Biological Process	GO:0045622	regulation of T-helper cell differentiation	0.0133821	0.0761649	3	1	4	24
GO:0045687 positive regulation of glial cell differentiation	4	0.0761649	0.592	0.167	Biological Process	GO:0045687	positive regulation of glial cell differentiation	0.0133821	0.0761649	0	4	4	24
GO:0046627 negative regulation of insulin receptor signaling pathway	4	0.0761649	0.592	0.167	Biological Process	GO:0046627	negative regulation of insulin receptor signaling pathway	0.0133821	0.0761649	1	3	4	24
GO:0090022 regulation of neutrophil chemotaxis	4	0.0761649	0.592	0.167	Biological Process	GO:0090022	regulation of neutrophil chemotaxis	0.0133821	0.0761649	4	0	4	24
GO:1902668 negative regulation of axon guidance	4	0.0761649	0.592	0.167	Biological Process	GO:1902668	negative regulation of axon guidance	0.0133821	0.0761649	1	3	4	24
GO:0031214 biomineral tissue development	10	0.0763915	1.479	0.088	Biological Process	GO:0031214	biomineral tissue development	0.0134483	0.0763915	2	8	10	113
GO:0098727 maintenance of cell number	10	0.0763915	1.479	0.088	Biological Process	GO:0098727	maintenance of cell number	0.0134483	0.0763915	1	9	10	113
GO:0032602 chemokine production	7	0.076559	1.036	0.108	Biological Process	GO:0032602	chemokine production	0.0135042	0.076559	5	2	7	65
GO:0032642 regulation of chemokine production	7	0.076559	1.036	0.108	Biological Process	GO:0032642	regulation of chemokine production	0.0135042	0.076559	5	2	7	65
GO:0035335 peptidyl-tyrosine dephosphorylation	9	0.078108	1.331	0.093	Biological Process	GO:0035335	peptidyl-tyrosine dephosphorylation	0.013941	0.078108	4	5	9	97
GO:0032535 regulation of cellular component size	20	0.078108	2.959	0.067	Biological Process	GO:0032535	regulation of cellular component size	0.0141613	0.078108	6	14	20	298
GO:0034113 heterotypic cell-cell adhesion	5	0.078108	0.74	0.135	Biological Process	GO:0034113	heterotypic cell-cell adhesion	0.0141625	0.078108	1	4	5	37
GO:0001842 neural fold formation	2	0.078108	0.296	0.4	Biological Process	GO:0001842	neural fold formation	0.0142223	0.078108	0	2	2	5
GO:0002085 inhibition of neuroepithelial cell differentiation	2	0.078108	0.296	0.4	Biological Process	GO:0002085	inhibition of neuroepithelial cell differentiation	0.0142223	0.078108	0	2	2	5
GO:0003097 renal water transport	2	0.078108	0.296	0.4	Biological Process	GO:0003097	renal water transport	0.0142223	0.078108	0	2	2	5
GO:0010881 regulation of cardiac muscle contraction by regulation of the release of sequestered calcium ion	2	0.078108	0.296	0.4	Biological Process	GO:0010881	regulation of cardiac muscle contraction by regulation of the release of sequestered calcium ion	0.0142223	0.078108	0	2	2	5
GO:0030854 positive regulation of granulocyte differentiation	2	0.078108	0.296	0.4	Biological Process	GO:0030854	positive regulation of granulocyte differentiation	0.0142223	0.078108	2	0	2	5
GO:0043313 regulation of neutrophil degranulation	2	0.078108	0.296	0.4	Biological Process	GO:0043313	regulation of neutrophil degranulation	0.0142223	0.078108	2	0	2	5
GO:0043569 negative regulation of insulin-like growth factor receptor signaling pathway	2	0.078108	0.296	0.4	Biological Process	GO:0043569	negative regulation of insulin-like growth factor receptor signaling pathway	0.0142223	0.078108	0	2	2	5
GO:0043654 recognition of apoptotic cell	2	0.078108	0.296	0.4	Biological Process	GO:0043654	recognition of apoptotic cell	0.0142223	0.078108	0	2	2	5
GO:0044340 canonical Wnt signaling pathway involved in regulation of cell proliferation	2	0.078108	0.296	0.4	Biological Process	GO:0044340	canonical Wnt signaling pathway involved in regulation of cell proliferation	0.0142223	0.078108	0	2	2	5
GO:0045916 negative regulation of complement activation	2	0.078108	0.296	0.4	Biological Process	GO:0045916	negative regulation of complement activation	0.0142223	0.078108	0	2	2	5
GO:0046459 short-chain fatty acid metabolic process	2	0.078108	0.296	0.4	Biological Process	GO:0046459	short-chain fatty acid metabolic process	0.0142223	0.078108	0	2	2	5
GO:0048669 collateral sprouting in absence of injury	2	0.078108	0.296	0.4	Biological Process	GO:0048669	collateral sprouting in absence of injury	0.0142223	0.078108	0	2	2	5
GO:0060605 tube lumen cavitation	2	0.078108	0.296	0.4	Biological Process	GO:0060605	tube lumen cavitation	0.0142223	0.078108	0	2	2	5
GO:0060662 salivary gland cavitation	2	0.078108	0.296	0.4	Biological Process	GO:0060662	salivary gland cavitation	0.0142223	0.078108	0	2	2	5
GO:0060687 regulation of branching involved in prostate gland morphogenesis	2	0.078108	0.296	0.4	Biological Process	GO:0060687	regulation of branching involved in prostate gland morphogenesis	0.0142223	0.078108	0	2	2	5
GO:0060907 positive regulation of macrophage cytokine production	2	0.078108	0.296	0.4	Biological Process	GO:0060907	positive regulation of macrophage cytokine production	0.0142223	0.078108	2	0	2	5
GO:0060931 sinoatrial node cell development	2	0.078108	0.296	0.4	Biological Process	GO:0060931	sinoatrial node cell development	0.0142223	0.078108	1	1	2	5
GO:0071680 response to indole-3-methanol	2	0.078108	0.296	0.4	Biological Process	GO:0071680	response to indole-3-methanol	0.0142223	0.078108	0	2	2	5
GO:0071681 cellular response to indole-3-methanol	2	0.078108	0.296	0.4	Biological Process	GO:0071681	cellular response to indole-3-methanol	0.0142223	0.078108	0	2	2	5
GO:0072007 mesangial cell differentiation	2	0.078108	0.296	0.4	Biological Process	GO:0072007	mesangial cell differentiation	0.0142223	0.078108	0	2	2	5
GO:0072143 mesangial cell development	2	0.078108	0.296	0.4	Biological Process	GO:0072143	mesangial cell development	0.0142223	0.078108	0	2	2	5
GO:0072282 metanephric nephron tubule morphogenesis	2	0.078108	0.296	0.4	Biological Process	GO:0072282	metanephric nephron tubule morphogenesis	0.0142223	0.078108	0	2	2	5
GO:0097176 epoxide metabolic process	2	0.078108	0.296	0.4	Biological Process	GO:0097176	epoxide metabolic process	0.0142223	0.078108	1	1	2	5
GO:0097283 keratinocyte apoptotic process	2	0.078108	0.296	0.4	Biological Process	GO:0097283	keratinocyte apoptotic process	0.0142223	0.078108	1	1	2	5
GO:1902172 regulation of keratinocyte apoptotic process	2	0.078108	0.296	0.4	Biological Process	GO:1902172	regulation of keratinocyte apoptotic process	0.0142223	0.078108	1	1	2	5
GO:1904180 negative regulation of membrane depolarization	2	0.078108	0.296	0.4	Biological Process	GO:1904180	negative regulation of membrane depolarization	0.0142223	0.078108	1	1	2	5
GO:2000258 negative regulation of protein activation cascade	2	0.078108	0.296	0.4	Biological Process	GO:2000258	negative regulation of protein activation cascade	0.0142223	0.078108	0	2	2	5
GO:2000318 positive regulation of T-helper 17 type immune response	2	0.078108	0.296	0.4	Biological Process	GO:2000318	positive regulation of T-helper 17 type immune response	0.0142223	0.078108	2	0	2	5
GO:2000343 positive regulation of chemokine (C-X-C motif) ligand 2 production	2	0.078108	0.296	0.4	Biological Process	GO:2000343	positive regulation of chemokine (C-X-C motif) ligand 2 production	0.0142223	0.078108	1	1	2	5
GO:2000425 regulation of apoptotic cell clearance	2	0.078108	0.296	0.4	Biological Process	GO:2000425	regulation of apoptotic cell clearance	0.0142223	0.078108	1	1	2	5
GO:0048145 regulation of fibroblast proliferation	6	0.0789071	0.888	0.118	Biological Process	GO:0048145	regulation of fibroblast proliferation	0.0143814	0.0789071	1	5	6	51
GO:0051173 positive regulation of nitrogen compound metabolic process	119	0.0792316	17.604	0.047	Biological Process	GO:0051173	positive regulation of nitrogen compound metabolic process	0.0144542	0.0792316	36	83	119	2508
GO:0048871 multicellular organismal homeostasis	22	0.0792492	3.254	0.065	Biological Process	GO:0048871	multicellular organismal homeostasis	0.0144711	0.0792492	3	19	22	338
GO:0042562 hormone binding	8	0.0796991	1.214	0.116	Molecular Function	GO:0042562	hormone binding	0.00561261	0.0796991	1	7	8	69
GO:0032755 positive regulation of interleukin-6 production	7	0.0799401	1.036	0.106	Biological Process	GO:0032755	positive regulation of interleukin-6 production	0.0146111	0.0799401	5	2	7	66
GO:0010941 regulation of cell death	59	0.0801374	8.728	0.052	Biological Process	GO:0010941	regulation of cell death	0.014661	0.0801374	23	36	59	1128
GO:0002706 regulation of lymphocyte mediated immunity	11	0.0815099	1.627	0.083	Biological Process	GO:0002706	regulation of lymphocyte mediated immunity	0.0149261	0.0815099	8	3	11	132
GO:0048638 regulation of developmental growth	16	0.0821427	2.367	0.072	Biological Process	GO:0048638	regulation of developmental growth	0.0150562	0.0821427	3	13	16	223
GO:0030100 regulation of endocytosis	13	0.0834478	1.923	0.077	Biological Process	GO:0030100	regulation of endocytosis	0.0153098	0.0834478	9	4	13	168
GO:0001516 prostaglandin biosynthetic process	4	0.0838033	0.592	0.16	Biological Process	GO:0001516	prostaglandin biosynthetic process	0.0154473	0.0838033	1	3	4	25
GO:0001782 B cell homeostasis	4	0.0838033	0.592	0.16	Biological Process	GO:0001782	B cell homeostasis	0.0154473	0.0838033	4	0	4	25
GO:0046457 prostanoid biosynthetic process	4	0.0838033	0.592	0.16	Biological Process	GO:0046457	prostanoid biosynthetic process	0.0154473	0.0838033	1	3	4	25
GO:1900077 negative regulation of cellular response to insulin stimulus	4	0.0838033	0.592	0.16	Biological Process	GO:1900077	negative regulation of cellular response to insulin stimulus	0.0154473	0.0838033	1	3	4	25
GO:1905314 semi-lunar valve development	4	0.0838033	0.592	0.16	Biological Process	GO:1905314	semi-lunar valve development	0.0154473	0.0838033	0	4	4	25
GO:0048144 fibroblast proliferation	6	0.0847955	0.888	0.115	Biological Process	GO:0048144	fibroblast proliferation	0.0157339	0.0847955	1	5	6	52
GO:0050886 endocrine process	6	0.0847955	0.888	0.115	Biological Process	GO:0050886	endocrine process	0.0157339	0.0847955	0	6	6	52
GO:1900076 regulation of cellular response to insulin stimulus	6	0.0847955	0.888	0.115	Biological Process	GO:1900076	regulation of cellular response to insulin stimulus	0.0157339	0.0847955	2	4	6	52
GO:1903036 positive regulation of response to wounding	6	0.0847955	0.888	0.115	Biological Process	GO:1903036	positive regulation of response to wounding	0.0157339	0.0847955	1	5	6	52
GO:2000177 regulation of neural precursor cell proliferation	7	0.0847955	1.036	0.104	Biological Process	GO:2000177	regulation of neural precursor cell proliferation	0.0157812	0.0847955	0	7	7	67
GO:0033628 regulation of cell adhesion mediated by integrin	5	0.0847955	0.74	0.132	Biological Process	GO:0033628	regulation of cell adhesion mediated by integrin	0.0157958	0.0847955	5	0	5	38
GO:0070169 positive regulation of biomineral tissue development	5	0.0847955	0.74	0.132	Biological Process	GO:0070169	positive regulation of biomineral tissue development	0.0157958	0.0847955	1	4	5	38
GO:0003094 glomerular filtration	3	0.0847955	0.444	0.214	Biological Process	GO:0003094	glomerular filtration	0.0158644	0.0847955	2	1	3	14
GO:0014821 phasic smooth muscle contraction	3	0.0847955	0.444	0.214	Biological Process	GO:0014821	phasic smooth muscle contraction	0.0158644	0.0847955	0	3	3	14
GO:0030540 female genitalia development	3	0.0847955	0.444	0.214	Biological Process	GO:0030540	female genitalia development	0.0158644	0.0847955	0	3	3	14
GO:0035743 CD4-positive, alpha-beta T cell cytokine production	3	0.0847955	0.444	0.214	Biological Process	GO:0035743	CD4-positive, alpha-beta T cell cytokine production	0.0158644	0.0847955	1	2	3	14
GO:0042249 establishment of planar polarity of embryonic epithelium	3	0.0847955	0.444	0.214	Biological Process	GO:0042249	establishment of planar polarity of embryonic epithelium	0.0158644	0.0847955	0	3	3	14
GO:0042759 long-chain fatty acid biosynthetic process	3	0.0847955	0.444	0.214	Biological Process	GO:0042759	long-chain fatty acid biosynthetic process	0.0158644	0.0847955	1	2	3	14
GO:0044321 response to leptin	3	0.0847955	0.444	0.214	Biological Process	GO:0044321	response to leptin	0.0158644	0.0847955	1	2	3	14
GO:0061213 positive regulation of mesonephros development	3	0.0847955	0.444	0.214	Biological Process	GO:0061213	positive regulation of mesonephros development	0.0158644	0.0847955	0	3	3	14
GO:1901017 negative regulation of potassium ion transmembrane transporter activity	3	0.0847955	0.444	0.214	Biological Process	GO:1901017	negative regulation of potassium ion transmembrane transporter activity	0.0158644	0.0847955	0	3	3	14
GO:0046425 regulation of JAK-STAT cascade	10	0.0850659	1.479	0.086	Biological Process	GO:0046425	regulation of JAK-STAT cascade	0.0159324	0.0850659	5	5	10	116
GO:0031328 positive regulation of cellular biosynthetic process	77	0.0850659	11.391	0.05	Biological Process	GO:0031328	positive regulation of cellular biosynthetic process	0.0159444	0.0850659	14	63	77	1540
GO:0014731 spectrin-associated cytoskeleton	2	0.0852133	0.29	0.4	Cellular Component	GO:0014731	spectrin-associated cytoskeleton	0.0141546	0.0852133	0	2	2	5
GO:0016012 sarcoglycan complex	2	0.0852133	0.29	0.4	Cellular Component	GO:0016012	sarcoglycan complex	0.0141546	0.0852133	0	2	2	5
GO:0030314 junctional membrane complex	2	0.0852133	0.29	0.4	Cellular Component	GO:0030314	junctional membrane complex	0.0141546	0.0852133	0	2	2	5
GO:0099544 perisynaptic space	2	0.0852133	0.29	0.4	Cellular Component	GO:0099544	perisynaptic space	0.0141546	0.0852133	0	2	2	5
GO:0051254 positive regulation of RNA metabolic process	70	0.0853768	10.355	0.051	Biological Process	GO:0051254	positive regulation of RNA metabolic process	0.0160174	0.0853768	13	57	70	1381
GO:0035282 segmentation	8	0.0857338	1.183	0.096	Biological Process	GO:0035282	segmentation	0.0160991	0.0857338	1	7	8	83
GO:0045202 synapse	46	0.086618	6.676	0.055	Cellular Component	GO:0045202	synapse	0.0145332	0.086618	6	40	46	843
GO:0045296 cadherin binding	7	0.0868863	1.062	0.125	Molecular Function	GO:0045296	cadherin binding	0.00620616	0.0868863	1	6	7	56
GO:0019221 cytokine-mediated signaling pathway	23	0.0870016	3.402	0.064	Biological Process	GO:0019221	cytokine-mediated signaling pathway	0.0163522	0.0870016	15	8	23	362
GO:0048514 blood vessel morphogenesis	27	0.0886489	3.994	0.061	Biological Process	GO:0048514	blood vessel morphogenesis	0.0166771	0.0886489	10	17	27	444
GO:0072089 stem cell proliferation	9	0.0889487	1.331	0.09	Biological Process	GO:0072089	stem cell proliferation	0.0167489	0.0889487	2	7	9	100
GO:1901653 cellular response to peptide	15	0.0890448	2.219	0.072	Biological Process	GO:1901653	cellular response to peptide	0.0167823	0.0890448	3	12	15	207
GO:0051092 positive regulation of NF-kappaB transcription factor activity	10	0.0892245	1.479	0.085	Biological Process	GO:0051092	positive regulation of NF-kappaB transcription factor activity	0.0168316	0.0892245	6	4	10	117
GO:0031941 filamentous actin	4	0.0904054	0.581	0.16	Cellular Component	GO:0031941	filamentous actin	0.0153204	0.0904054	0	4	4	25
GO:0042310 vasoconstriction	6	0.0906965	0.888	0.113	Biological Process	GO:0042310	vasoconstriction	0.0171719	0.0906965	0	6	6	53
GO:0042509 regulation of tyrosine phosphorylation of STAT protein	6	0.0906965	0.888	0.113	Biological Process	GO:0042509	regulation of tyrosine phosphorylation of STAT protein	0.0171719	0.0906965	3	3	6	53
GO:0061337 cardiac conduction	6	0.0906965	0.888	0.113	Biological Process	GO:0061337	cardiac conduction	0.0171719	0.0906965	0	6	6	53
GO:0097756 negative regulation of blood vessel diameter	6	0.0906965	0.888	0.113	Biological Process	GO:0097756	negative regulation of blood vessel diameter	0.0171719	0.0906965	0	6	6	53
GO:0016010 dystrophin-associated glycoprotein complex	3	0.0911917	0.435	0.214	Cellular Component	GO:0016010	dystrophin-associated glycoprotein complex	0.0157596	0.0911917	0	3	3	14
GO:0090665 glycoprotein complex	3	0.0911917	0.435	0.214	Cellular Component	GO:0090665	glycoprotein complex	0.0157596	0.0911917	0	3	3	14
GO:0001968 fibronectin binding	4	0.0915599	0.607	0.2	Molecular Function	GO:0001968	fibronectin binding	0.00700056	0.0915599	1	3	4	20
GO:0009931 calcium-dependent protein serine/threonine kinase activity	4	0.0915599	0.607	0.2	Molecular Function	GO:0009931	calcium-dependent protein serine/threonine kinase activity	0.00700056	0.0915599	2	2	4	20
GO:0030215 semaphorin receptor binding	4	0.0915599	0.607	0.2	Molecular Function	GO:0030215	semaphorin receptor binding	0.00700056	0.0915599	1	3	4	20
GO:0043236 laminin binding	4	0.0915599	0.607	0.2	Molecular Function	GO:0043236	laminin binding	0.00700056	0.0915599	1	3	4	20
GO:0098632 cell-cell adhesion mediator activity	4	0.0915599	0.607	0.2	Molecular Function	GO:0098632	cell-cell adhesion mediator activity	0.00700056	0.0915599	0	4	4	20
GO:0032409 regulation of transporter activity	13	0.0921547	1.923	0.076	Biological Process	GO:0032409	regulation of transporter activity	0.0174929	0.0921547	2	11	13	171
GO:0014855 striated muscle cell proliferation	5	0.0921547	0.74	0.128	Biological Process	GO:0014855	striated muscle cell proliferation	0.01755	0.0921547	1	4	5	39
GO:0051148 negative regulation of muscle cell differentiation	5	0.0921547	0.74	0.128	Biological Process	GO:0051148	negative regulation of muscle cell differentiation	0.01755	0.0921547	0	5	5	39
GO:0071622 regulation of granulocyte chemotaxis	5	0.0921547	0.74	0.128	Biological Process	GO:0071622	regulation of granulocyte chemotaxis	0.01755	0.0921547	4	1	5	39
GO:0010976 positive regulation of neuron projection development	12	0.0921547	1.775	0.078	Biological Process	GO:0010976	positive regulation of neuron projection development	0.0175787	0.0921547	3	9	12	153
GO:0032412 regulation of ion transmembrane transporter activity	12	0.0921547	1.775	0.078	Biological Process	GO:0032412	regulation of ion transmembrane transporter activity	0.0175787	0.0921547	1	11	12	153
GO:0002504 antigen processing and presentation of peptide or polysaccharide antigen via MHC class II	4	0.0921547	0.592	0.154	Biological Process	GO:0002504	antigen processing and presentation of peptide or polysaccharide antigen via MHC class II	0.0177025	0.0921547	4	0	4	26
GO:0018149 peptide cross-linking	4	0.0921547	0.592	0.154	Biological Process	GO:0018149	peptide cross-linking	0.0177025	0.0921547	1	3	4	26
GO:0019884 antigen processing and presentation of exogenous antigen	4	0.0921547	0.592	0.154	Biological Process	GO:0019884	antigen processing and presentation of exogenous antigen	0.0177025	0.0921547	4	0	4	26
GO:0042092 type 2 immune response	4	0.0921547	0.592	0.154	Biological Process	GO:0042092	type 2 immune response	0.0177025	0.0921547	2	2	4	26
GO:0043368 positive T cell selection	4	0.0921547	0.592	0.154	Biological Process	GO:0043368	positive T cell selection	0.0177025	0.0921547	3	1	4	26
GO:0043403 skeletal muscle tissue regeneration	4	0.0921547	0.592	0.154	Biological Process	GO:0043403	skeletal muscle tissue regeneration	0.0177025	0.0921547	0	4	4	26
GO:0045746 negative regulation of Notch signaling pathway	4	0.0921547	0.592	0.154	Biological Process	GO:0045746	negative regulation of Notch signaling pathway	0.0177025	0.0921547	1	3	4	26
GO:0055021 regulation of cardiac muscle tissue growth	4	0.0921547	0.592	0.154	Biological Process	GO:0055021	regulation of cardiac muscle tissue growth	0.0177025	0.0921547	1	3	4	26
GO:0060914 heart formation	4	0.0921547	0.592	0.154	Biological Process	GO:0060914	heart formation	0.0177025	0.0921547	1	3	4	26
GO:0071711 basement membrane organization	4	0.0921547	0.592	0.154	Biological Process	GO:0071711	basement membrane organization	0.0177025	0.0921547	1	3	4	26
GO:0002705 positive regulation of leukocyte mediated immunity	10	0.0922463	1.479	0.085	Biological Process	GO:0002705	positive regulation of leukocyte mediated immunity	0.0177678	0.0922463	8	2	10	118
GO:1904892 regulation of STAT cascade	10	0.0922463	1.479	0.085	Biological Process	GO:1904892	regulation of STAT cascade	0.0177678	0.0922463	5	5	10	118
GO:2001235 positive regulation of apoptotic signaling pathway	10	0.0922463	1.479	0.085	Biological Process	GO:2001235	positive regulation of apoptotic signaling pathway	0.0177678	0.0922463	4	6	10	118
GO:0003002 regionalization	19	0.0942006	2.811	0.066	Biological Process	GO:0003002	regionalization	0.0181768	0.0942006	4	15	19	286
GO:0007178 transmembrane receptor protein serine/threonine kinase signaling pathway	19	0.0942006	2.811	0.066	Biological Process	GO:0007178	transmembrane receptor protein serine/threonine kinase signaling pathway	0.0181768	0.0942006	2	17	19	286
GO:0007044 cell-substrate junction assembly	7	0.0948471	1.036	0.101	Biological Process	GO:0007044	cell-substrate junction assembly	0.0183179	0.0948471	1	6	7	69
GO:0034767 positive regulation of ion transmembrane transport	8	0.0949003	1.183	0.094	Biological Process	GO:0034767	positive regulation of ion transmembrane transport	0.0183609	0.0949003	2	6	8	85
GO:0050729 positive regulation of inflammatory response	8	0.0949003	1.183	0.094	Biological Process	GO:0050729	positive regulation of inflammatory response	0.0183609	0.0949003	8	0	8	85
GO:0061448 connective tissue development	14	0.0964689	2.071	0.073	Biological Process	GO:0061448	connective tissue development	0.0186818	0.0964689	1	13	14	191
GO:0035924 cellular response to vascular endothelial growth factor stimulus	6	0.0964689	0.888	0.111	Biological Process	GO:0035924	cellular response to vascular endothelial growth factor stimulus	0.0186977	0.0964689	1	5	6	54
GO:0030545 receptor regulator activity	29	0.0967887	4.401	0.064	Molecular Function	GO:0030545	receptor regulator activity	0.00749772	0.0967887	8	21	29	454
GO:0018210 peptidyl-threonine modification	9	0.0970158	1.331	0.088	Biological Process	GO:0018210	peptidyl-threonine modification	0.0188372	0.0970158	2	7	9	102
GO:0034101 erythrocyte homeostasis	9	0.0970158	1.331	0.088	Biological Process	GO:0034101	erythrocyte homeostasis	0.0188372	0.0970158	8	1	9	102
GO:0022010 central nervous system myelination	3	0.09833	0.444	0.2	Biological Process	GO:0022010	central nervous system myelination	0.0192621	0.09833	0	3	3	15
GO:0032291 axon ensheathment in central nervous system	3	0.09833	0.444	0.2	Biological Process	GO:0032291	axon ensheathment in central nervous system	0.0192621	0.09833	0	3	3	15
GO:0038065 collagen-activated signaling pathway	3	0.09833	0.444	0.2	Biological Process	GO:0038065	collagen-activated signaling pathway	0.0192621	0.09833	1	2	3	15
GO:0044342 type B pancreatic cell proliferation	3	0.09833	0.444	0.2	Biological Process	GO:0044342	type B pancreatic cell proliferation	0.0192621	0.09833	0	3	3	15
GO:0044406 adhesion of symbiont to host	3	0.09833	0.444	0.2	Biological Process	GO:0044406	adhesion of symbiont to host	0.0192621	0.09833	1	2	3	15
GO:0060572 morphogenesis of an epithelial bud	3	0.09833	0.444	0.2	Biological Process	GO:0060572	morphogenesis of an epithelial bud	0.0192621	0.09833	0	3	3	15
GO:0060713 labyrinthine layer morphogenesis	3	0.09833	0.444	0.2	Biological Process	GO:0060713	labyrinthine layer morphogenesis	0.0192621	0.09833	0	3	3	15
GO:0061484 hematopoietic stem cell homeostasis	3	0.09833	0.444	0.2	Biological Process	GO:0061484	hematopoietic stem cell homeostasis	0.0192621	0.09833	0	3	3	15
GO:0090026 positive regulation of monocyte chemotaxis	3	0.09833	0.444	0.2	Biological Process	GO:0090026	positive regulation of monocyte chemotaxis	0.0192621	0.09833	2	1	3	15
GO:0098743 cell aggregation	3	0.09833	0.444	0.2	Biological Process	GO:0098743	cell aggregation	0.0192621	0.09833	0	3	3	15
GO:0032413 negative regulation of ion transmembrane transporter activity	5	0.0989168	0.74	0.125	Biological Process	GO:0032413	negative regulation of ion transmembrane transporter activity	0.0194283	0.0989168	0	5	5	40
GO:0045844 positive regulation of striated muscle tissue development	5	0.0989168	0.74	0.125	Biological Process	GO:0045844	positive regulation of striated muscle tissue development	0.0194283	0.0989168	1	4	5	40
GO:0048636 positive regulation of muscle organ development	5	0.0989168	0.74	0.125	Biological Process	GO:0048636	positive regulation of muscle organ development	0.0194283	0.0989168	1	4	5	40
GO:0030003 cellular cation homeostasis	27	0.0990527	3.994	0.06	Biological Process	GO:0030003	cellular cation homeostasis	0.019472	0.0990527	8	19	27	450
GO:0019215 intermediate filament binding	3	0.0990877	0.455	0.273	Molecular Function	GO:0019215	intermediate filament binding	0.00793506	0.0990877	0	3	3	11
GO:0045295 gamma-catenin binding	3	0.0990877	0.455	0.273	Molecular Function	GO:0045295	gamma-catenin binding	0.00793506	0.0990877	1	2	3	11
GO:0031406 carboxylic acid binding	13	0.0990877	1.973	0.084	Molecular Function	GO:0031406	carboxylic acid binding	0.00797487	0.0990877	5	8	13	154
GO:0050796 regulation of insulin secretion	8	0.0994801	1.183	0.093	Biological Process	GO:0050796	regulation of insulin secretion	0.0195732	0.0994801	1	7	8	86
GO:0001656 metanephros development	7	0.099888	1.036	0.1	Biological Process	GO:0001656	metanephros development	0.019688	0.099888	0	7	7	70
GO:0001738 morphogenesis of a polarized epithelium	7	0.099888	1.036	0.1	Biological Process	GO:0001738	morphogenesis of a polarized epithelium	0.019688	0.099888	0	7	7	70
GO:0043409 negative regulation of MAPK cascade	10	0.100051	1.479	0.083	Biological Process	GO:0043409	negative regulation of MAPK cascade	0.0197546	0.100051	5	5	10	120
GO:0090288 negative regulation of cellular response to growth factor stimulus	10	0.100051	1.479	0.083	Biological Process	GO:0090288	negative regulation of cellular response to growth factor stimulus	0.0197546	0.100051	0	10	10	120
GO:0009891 positive regulation of biosynthetic process	77	0.100623	11.391	0.049	Biological Process	GO:0009891	positive regulation of biosynthetic process	0.019885	0.100623	14	63	77	1556
GO:0010543 regulation of platelet activation	4	0.100761	0.592	0.148	Biological Process	GO:0010543	regulation of platelet activation	0.0201521	0.100761	3	1	4	27
GO:0032743 positive regulation of interleukin-2 production	4	0.100761	0.592	0.148	Biological Process	GO:0032743	positive regulation of interleukin-2 production	0.0201521	0.100761	4	0	4	27
GO:0042634 regulation of hair cycle	4	0.100761	0.592	0.148	Biological Process	GO:0042634	regulation of hair cycle	0.0201521	0.100761	0	4	4	27
GO:0048841 regulation of axon extension involved in axon guidance	4	0.100761	0.592	0.148	Biological Process	GO:0048841	regulation of axon extension involved in axon guidance	0.0201521	0.100761	1	3	4	27
GO:0060412 ventricular septum morphogenesis	4	0.100761	0.592	0.148	Biological Process	GO:0060412	ventricular septum morphogenesis	0.0201521	0.100761	0	4	4	27
GO:0060986 endocrine hormone secretion	4	0.100761	0.592	0.148	Biological Process	GO:0060986	endocrine hormone secretion	0.0201521	0.100761	0	4	4	27
GO:2001258 negative regulation of cation channel activity	4	0.100761	0.592	0.148	Biological Process	GO:2001258	negative regulation of cation channel activity	0.0201521	0.100761	0	4	4	27
GO:0022411 cellular component disassembly	20	0.100761	2.959	0.065	Biological Process	GO:0022411	cellular component disassembly	0.0201554	0.100761	11	9	20	309
GO:0048708 astrocyte differentiation	6	0.100761	0.888	0.109	Biological Process	GO:0048708	astrocyte differentiation	0.0203136	0.100761	2	4	6	55
GO:0003100 regulation of systemic arterial blood pressure by endothelin	2	0.100761	0.296	0.333	Biological Process	GO:0003100	regulation of systemic arterial blood pressure by endothelin	0.0207822	0.100761	0	2	2	6
GO:0003163 sinoatrial node development	2	0.100761	0.296	0.333	Biological Process	GO:0003163	sinoatrial node development	0.0207822	0.100761	1	1	2	6
GO:0003253 cardiac neural crest cell migration involved in outflow tract morphogenesis	2	0.100761	0.296	0.333	Biological Process	GO:0003253	cardiac neural crest cell migration involved in outflow tract morphogenesis	0.0207822	0.100761	0	2	2	6
GO:0010649 regulation of cell communication by electrical coupling	2	0.100761	0.296	0.333	Biological Process	GO:0010649	regulation of cell communication by electrical coupling	0.0207822	0.100761	0	2	2	6
GO:0014874 response to stimulus involved in regulation of muscle adaptation	2	0.100761	0.296	0.333	Biological Process	GO:0014874	response to stimulus involved in regulation of muscle adaptation	0.0207822	0.100761	0	2	2	6
GO:0015793 glycerol transport	2	0.100761	0.296	0.333	Biological Process	GO:0015793	glycerol transport	0.0207822	0.100761	0	2	2	6
GO:0015840 urea transport	2	0.100761	0.296	0.333	Biological Process	GO:0015840	urea transport	0.0207822	0.100761	0	2	2	6
GO:0031581 hemidesmosome assembly	2	0.100761	0.296	0.333	Biological Process	GO:0031581	hemidesmosome assembly	0.0207822	0.100761	0	2	2	6
GO:0031642 negative regulation of myelination	2	0.100761	0.296	0.333	Biological Process	GO:0031642	negative regulation of myelination	0.0207822	0.100761	1	1	2	6
GO:0032725 positive regulation of granulocyte macrophage colony-stimulating factor production	2	0.100761	0.296	0.333	Biological Process	GO:0032725	positive regulation of granulocyte macrophage colony-stimulating factor production	0.0207822	0.100761	2	0	2	6
GO:0032754 positive regulation of interleukin-5 production	2	0.100761	0.296	0.333	Biological Process	GO:0032754	positive regulation of interleukin-5 production	0.0207822	0.100761	0	2	2	6
GO:0034144 negative regulation of toll-like receptor 4 signaling pathway	2	0.100761	0.296	0.333	Biological Process	GO:0034144	negative regulation of toll-like receptor 4 signaling pathway	0.0207822	0.100761	1	1	2	6
GO:0035457 cellular response to interferon-alpha	2	0.100761	0.296	0.333	Biological Process	GO:0035457	cellular response to interferon-alpha	0.0207822	0.100761	0	2	2	6
GO:0045110 intermediate filament bundle assembly	2	0.100761	0.296	0.333	Biological Process	GO:0045110	intermediate filament bundle assembly	0.0207822	0.100761	0	2	2	6
GO:0046532 regulation of photoreceptor cell differentiation	2	0.100761	0.296	0.333	Biological Process	GO:0046532	regulation of photoreceptor cell differentiation	0.0207822	0.100761	0	2	2	6
GO:0046533 negative regulation of photoreceptor cell differentiation	2	0.100761	0.296	0.333	Biological Process	GO:0046533	negative regulation of photoreceptor cell differentiation	0.0207822	0.100761	0	2	2	6
GO:0048023 positive regulation of melanin biosynthetic process	2	0.100761	0.296	0.333	Biological Process	GO:0048023	positive regulation of melanin biosynthetic process	0.0207822	0.100761	0	2	2	6
GO:0048739 cardiac muscle fiber development	2	0.100761	0.296	0.333	Biological Process	GO:0048739	cardiac muscle fiber development	0.0207822	0.100761	0	2	2	6
GO:0050859 negative regulation of B cell receptor signaling pathway	2	0.100761	0.296	0.333	Biological Process	GO:0050859	negative regulation of B cell receptor signaling pathway	0.0207822	0.100761	1	1	2	6
GO:0051121 hepoxilin metabolic process	2	0.100761	0.296	0.333	Biological Process	GO:0051121	hepoxilin metabolic process	0.0207822	0.100761	1	1	2	6
GO:0051122 hepoxilin biosynthetic process	2	0.100761	0.296	0.333	Biological Process	GO:0051122	hepoxilin biosynthetic process	0.0207822	0.100761	1	1	2	6
GO:0051799 negative regulation of hair follicle development	2	0.100761	0.296	0.333	Biological Process	GO:0051799	negative regulation of hair follicle development	0.0207822	0.100761	0	2	2	6
GO:0060100 positive regulation of phagocytosis, engulfment	2	0.100761	0.296	0.333	Biological Process	GO:0060100	positive regulation of phagocytosis, engulfment	0.0207822	0.100761	2	0	2	6
GO:0060267 positive regulation of respiratory burst	2	0.100761	0.296	0.333	Biological Process	GO:0060267	positive regulation of respiratory burst	0.0207822	0.100761	2	0	2	6
GO:0060921 sinoatrial node cell differentiation	2	0.100761	0.296	0.333	Biological Process	GO:0060921	sinoatrial node cell differentiation	0.0207822	0.100761	1	1	2	6
GO:0060982 coronary artery morphogenesis	2	0.100761	0.296	0.333	Biological Process	GO:0060982	coronary artery morphogenesis	0.0207822	0.100761	0	2	2	6
GO:0061043 regulation of vascular wound healing	2	0.100761	0.296	0.333	Biological Process	GO:0061043	regulation of vascular wound healing	0.0207822	0.100761	1	1	2	6
GO:0061303 cornea development in camera-type eye	2	0.100761	0.296	0.333	Biological Process	GO:0061303	cornea development in camera-type eye	0.0207822	0.100761	0	2	2	6
GO:0072033 renal vesicle formation	2	0.100761	0.296	0.333	Biological Process	GO:0072033	renal vesicle formation	0.0207822	0.100761	0	2	2	6
GO:0072173 metanephric tubule morphogenesis	2	0.100761	0.296	0.333	Biological Process	GO:0072173	metanephric tubule morphogenesis	0.0207822	0.100761	0	2	2	6
GO:0097264 self proteolysis	2	0.100761	0.296	0.333	Biological Process	GO:0097264	self proteolysis	0.0207822	0.100761	1	1	2	6
GO:1901722 regulation of cell proliferation involved in kidney development	2	0.100761	0.296	0.333	Biological Process	GO:1901722	regulation of cell proliferation involved in kidney development	0.0207822	0.100761	0	2	2	6
GO:1902260 negative regulation of delayed rectifier potassium channel activity	2	0.100761	0.296	0.333	Biological Process	GO:1902260	negative regulation of delayed rectifier potassium channel activity	0.0207822	0.100761	0	2	2	6
GO:1902459 positive regulation of stem cell population maintenance	2	0.100761	0.296	0.333	Biological Process	GO:1902459	positive regulation of stem cell population maintenance	0.0207822	0.100761	0	2	2	6
GO:1902563 regulation of neutrophil activation	2	0.100761	0.296	0.333	Biological Process	GO:1902563	regulation of neutrophil activation	0.0207822	0.100761	2	0	2	6
GO:1905050 positive regulation of metallopeptidase activity	2	0.100761	0.296	0.333	Biological Process	GO:1905050	positive regulation of metallopeptidase activity	0.0207822	0.100761	0	2	2	6
GO:1905155 positive regulation of membrane invagination	2	0.100761	0.296	0.333	Biological Process	GO:1905155	positive regulation of membrane invagination	0.0207822	0.100761	2	0	2	6
GO:1905278 positive regulation of epithelial tube formation	2	0.100761	0.296	0.333	Biological Process	GO:1905278	positive regulation of epithelial tube formation	0.0207822	0.100761	1	1	2	6
GO:2000271 positive regulation of fibroblast apoptotic process	2	0.100761	0.296	0.333	Biological Process	GO:2000271	positive regulation of fibroblast apoptotic process	0.0207822	0.100761	0	2	2	6
GO:2000553 positive regulation of T-helper 2 cell cytokine production	2	0.100761	0.296	0.333	Biological Process	GO:2000553	positive regulation of T-helper 2 cell cytokine production	0.0207822	0.100761	0	2	2	6
GO:0045893 positive regulation of transcription, DNA-templated	66	0.100761	9.763	0.05	Biological Process	GO:0045893	positive regulation of transcription, DNA-templated	0.0207991	0.100761	11	55	66	1308
GO:1903508 positive regulation of nucleic acid-templated transcription	66	0.100761	9.763	0.05	Biological Process	GO:1903508	positive regulation of nucleic acid-templated transcription	0.0207991	0.100761	11	55	66	1308
GO:0035821 modification of morphology or physiology of other organism	8	0.100882	1.183	0.092	Biological Process	GO:0035821	modification of morphology or physiology of other organism	0.0208415	0.100882	6	2	8	87
GO:1902680 positive regulation of RNA biosynthetic process	66	0.102071	9.763	0.05	Biological Process	GO:1902680	positive regulation of RNA biosynthetic process	0.0211048	0.102071	11	55	66	1309
GO:0071216 cellular response to biotic stimulus	11	0.10213	1.627	0.079	Biological Process	GO:0071216	cellular response to biotic stimulus	0.0211346	0.10213	11	0	11	139
GO:1902532 negative regulation of intracellular signal transduction	25	0.102303	3.698	0.061	Biological Process	GO:1902532	negative regulation of intracellular signal transduction	0.0211881	0.102303	10	15	25	412
GO:0043087 regulation of GTPase activity	22	0.102819	3.254	0.063	Biological Process	GO:0043087	regulation of GTPase activity	0.0213127	0.102819	13	9	22	351
GO:0010857 calcium-dependent protein kinase activity	4	0.102868	0.607	0.19	Molecular Function	GO:0010857	calcium-dependent protein kinase activity	0.0083826	0.102868	2	2	4	21
GO:0055024 regulation of cardiac muscle tissue development	5	0.102974	0.74	0.122	Biological Process	GO:0055024	regulation of cardiac muscle tissue development	0.0214337	0.102974	1	4	5	41
GO:0055117 regulation of cardiac muscle contraction	5	0.102974	0.74	0.122	Biological Process	GO:0055117	regulation of cardiac muscle contraction	0.0214337	0.102974	0	5	5	41
GO:0060688 regulation of morphogenesis of a branching structure	5	0.102974	0.74	0.122	Biological Process	GO:0060688	regulation of morphogenesis of a branching structure	0.0214337	0.102974	0	5	5	41
GO:0086001 cardiac muscle cell action potential	5	0.102974	0.74	0.122	Biological Process	GO:0086001	cardiac muscle cell action potential	0.0214337	0.102974	0	5	5	41
GO:1901863 positive regulation of muscle tissue development	5	0.102974	0.74	0.122	Biological Process	GO:1901863	positive regulation of muscle tissue development	0.0214337	0.102974	1	4	5	41
GO:0031433 telethonin binding	2	0.104461	0.303	0.5	Molecular Function	GO:0031433	telethonin binding	0.00882766	0.104461	0	2	2	4
GO:0038132 neuregulin binding	2	0.104461	0.303	0.5	Molecular Function	GO:0038132	neuregulin binding	0.00882766	0.104461	0	2	2	4
GO:0097108 hedgehog family protein binding	2	0.104461	0.303	0.5	Molecular Function	GO:0097108	hedgehog family protein binding	0.00882766	0.104461	0	2	2	4
GO:0035690 cellular response to drug	14	0.105188	2.071	0.072	Biological Process	GO:0035690	cellular response to drug	0.0219126	0.105188	1	13	14	195
GO:0043367 CD4-positive, alpha-beta T cell differentiation	6	0.105536	0.888	0.107	Biological Process	GO:0043367	CD4-positive, alpha-beta T cell differentiation	0.0220216	0.105536	4	2	6	56
GO:0060113 inner ear receptor cell differentiation	6	0.105536	0.888	0.107	Biological Process	GO:0060113	inner ear receptor cell differentiation	0.0220216	0.105536	0	6	6	56
GO:0005044 scavenger receptor activity	7	0.105637	1.062	0.117	Molecular Function	GO:0005044	scavenger receptor activity	0.00903332	0.105637	3	4	7	60
GO:0002440 production of molecular mediator of immune response	11	0.106095	1.627	0.079	Biological Process	GO:0002440	production of molecular mediator of immune response	0.0221565	0.106095	7	4	11	140
GO:0071375 cellular response to peptide hormone stimulus	13	0.107918	1.923	0.073	Biological Process	GO:0071375	cellular response to peptide hormone stimulus	0.0225559	0.107918	2	11	13	177
GO:0071456 cellular response to hypoxia	7	0.108229	1.036	0.097	Biological Process	GO:0071456	cellular response to hypoxia	0.0226396	0.108229	2	5	7	72
GO:0098771 inorganic ion homeostasis	30	0.108243	4.438	0.058	Biological Process	GO:0098771	inorganic ion homeostasis	0.0226611	0.108243	8	22	30	519
GO:0005913 cell-cell adherens junction	3	0.108621	0.435	0.2	Cellular Component	GO:0005913	cell-cell adherens junction	0.0191362	0.108621	0	3	3	15
GO:0016327 apicolateral plasma membrane	3	0.108621	0.435	0.2	Cellular Component	GO:0016327	apicolateral plasma membrane	0.0191362	0.108621	0	3	3	15
GO:0033687 osteoblast proliferation	4	0.108639	0.592	0.143	Biological Process	GO:0033687	osteoblast proliferation	0.0228003	0.108639	1	3	4	28
GO:0043300 regulation of leukocyte degranulation	4	0.108639	0.592	0.143	Biological Process	GO:0043300	regulation of leukocyte degranulation	0.0228003	0.108639	4	0	4	28
GO:0098900 regulation of action potential	4	0.108639	0.592	0.143	Biological Process	GO:0098900	regulation of action potential	0.0228003	0.108639	0	4	4	28
GO:0032703 negative regulation of interleukin-2 production	3	0.109118	0.444	0.188	Biological Process	GO:0032703	negative regulation of interleukin-2 production	0.0230291	0.109118	2	1	3	16
GO:0033630 positive regulation of cell adhesion mediated by integrin	3	0.109118	0.444	0.188	Biological Process	GO:0033630	positive regulation of cell adhesion mediated by integrin	0.0230291	0.109118	3	0	3	16
GO:0034143 regulation of toll-like receptor 4 signaling pathway	3	0.109118	0.444	0.188	Biological Process	GO:0034143	regulation of toll-like receptor 4 signaling pathway	0.0230291	0.109118	2	1	3	16
GO:0045671 negative regulation of osteoclast differentiation	3	0.109118	0.444	0.188	Biological Process	GO:0045671	negative regulation of osteoclast differentiation	0.0230291	0.109118	2	1	3	16
GO:0071295 cellular response to vitamin	3	0.109118	0.444	0.188	Biological Process	GO:0071295	cellular response to vitamin	0.0230291	0.109118	1	2	3	16
GO:1901380 negative regulation of potassium ion transmembrane transport	3	0.109118	0.444	0.188	Biological Process	GO:1901380	negative regulation of potassium ion transmembrane transport	0.0230291	0.109118	0	3	3	16
GO:0002262 myeloid cell homeostasis	10	0.109118	1.479	0.081	Biological Process	GO:0002262	myeloid cell homeostasis	0.0230327	0.109118	9	1	10	123
GO:0004714 transmembrane receptor protein tyrosine kinase activity	9	0.111117	1.366	0.099	Molecular Function	GO:0004714	transmembrane receptor protein tyrosine kinase activity	0.00961375	0.111117	3	6	9	91
GO:0001818 negative regulation of cytokine production	13	0.111208	1.923	0.073	Biological Process	GO:0001818	negative regulation of cytokine production	0.0234958	0.111208	7	6	13	178
GO:0002792 negative regulation of peptide secretion	5	0.111208	0.74	0.119	Biological Process	GO:0002792	negative regulation of peptide secretion	0.0235692	0.111208	1	4	5	42
GO:0060419 heart growth	5	0.111208	0.74	0.119	Biological Process	GO:0060419	heart growth	0.0235692	0.111208	1	4	5	42
GO:1901019 regulation of calcium ion transmembrane transporter activity	5	0.111208	0.74	0.119	Biological Process	GO:1901019	regulation of calcium ion transmembrane transporter activity	0.0235692	0.111208	0	5	5	42
GO:0090276 regulation of peptide hormone secretion	9	0.111208	1.331	0.085	Biological Process	GO:0090276	regulation of peptide hormone secretion	0.0235697	0.111208	2	7	9	106
GO:0042116 macrophage activation	6	0.112224	0.888	0.105	Biological Process	GO:0042116	macrophage activation	0.0238239	0.112224	4	2	6	57
GO:0072091 regulation of stem cell proliferation	6	0.112224	0.888	0.105	Biological Process	GO:0072091	regulation of stem cell proliferation	0.0238239	0.112224	2	4	6	57
GO:1904018 positive regulation of vasculature development	10	0.113925	1.479	0.081	Biological Process	GO:1904018	positive regulation of vasculature development	0.024208	0.113925	6	4	10	124
GO:0036294 cellular response to decreased oxygen levels	7	0.113925	1.036	0.096	Biological Process	GO:0036294	cellular response to decreased oxygen levels	0.0242243	0.113925	2	5	7	73
GO:0033993 response to lipid	26	0.114006	3.846	0.059	Biological Process	GO:0033993	response to lipid	0.0242611	0.114006	12	14	26	438
GO:0006873 cellular ion homeostasis	27	0.114296	3.994	0.059	Biological Process	GO:0006873	cellular ion homeostasis	0.0243426	0.114296	8	19	27	459
GO:0016011 dystroglycan complex	2	0.115215	0.29	0.333	Cellular Component	GO:0016011	dystroglycan complex	0.0206845	0.115215	0	2	2	6
GO:0072562 blood microparticle	2	0.115215	0.29	0.333	Cellular Component	GO:0072562	blood microparticle	0.0206845	0.115215	2	0	2	6
GO:0051246 regulation of protein metabolic process	102	0.115697	15.089	0.047	Biological Process	GO:0051246	regulation of protein metabolic process	0.0246611	0.115697	37	65	102	2155
GO:0032386 regulation of intracellular transport	18	0.116476	2.663	0.065	Biological Process	GO:0032386	regulation of intracellular transport	0.0248472	0.116476	8	10	18	276
GO:0030879 mammary gland development	9	0.116509	1.331	0.084	Biological Process	GO:0030879	mammary gland development	0.0248743	0.116509	0	9	9	107
GO:0051048 negative regulation of secretion	8	0.116976	1.183	0.089	Biological Process	GO:0051048	negative regulation of secretion	0.0249942	0.116976	2	6	8	90
GO:0019725 cellular homeostasis	34	0.117607	5.03	0.056	Biological Process	GO:0019725	cellular homeostasis	0.0251492	0.117607	9	25	34	609
GO:0001666 response to hypoxia	11	0.118868	1.627	0.077	Biological Process	GO:0001666	response to hypoxia	0.0254394	0.118868	4	7	11	143
GO:0009790 embryo development	45	0.119276	6.657	0.053	Biological Process	GO:0009790	embryo development	0.0256044	0.119276	3	42	45	850
GO:0031640 killing of cells of other organism	4	0.119276	0.592	0.138	Biological Process	GO:0031640	killing of cells of other organism	0.0256502	0.119276	4	0	4	29
GO:0033003 regulation of mast cell activation	4	0.119276	0.592	0.138	Biological Process	GO:0033003	regulation of mast cell activation	0.0256502	0.119276	4	0	4	29
GO:0044364 disruption of cells of other organism	4	0.119276	0.592	0.138	Biological Process	GO:0044364	disruption of cells of other organism	0.0256502	0.119276	4	0	4	29
GO:0045616 regulation of keratinocyte differentiation	4	0.119276	0.592	0.138	Biological Process	GO:0045616	regulation of keratinocyte differentiation	0.0256502	0.119276	1	3	4	29
GO:0060038 cardiac muscle cell proliferation	4	0.119276	0.592	0.138	Biological Process	GO:0060038	cardiac muscle cell proliferation	0.0256502	0.119276	1	3	4	29
GO:0042246 tissue regeneration	5	0.119953	0.74	0.116	Biological Process	GO:0042246	tissue regeneration	0.0258373	0.119953	0	5	5	43
GO:0045685 regulation of glial cell differentiation	5	0.119953	0.74	0.116	Biological Process	GO:0045685	regulation of glial cell differentiation	0.0258373	0.119953	0	5	5	43
GO:0036293 response to decreased oxygen levels	11	0.123433	1.627	0.076	Biological Process	GO:0036293	response to decreased oxygen levels	0.0266082	0.123433	4	7	11	144
GO:0014704 intercalated disc	4	0.123671	0.581	0.143	Cellular Component	GO:0014704	intercalated disc	0.0226178	0.123671	0	4	4	28
GO:0043209 myelin sheath	4	0.123671	0.581	0.143	Cellular Component	GO:0043209	myelin sheath	0.0226178	0.123671	0	4	4	28
GO:0045935 positive regulation of nucleobase-containing compound metabolic process	75	0.125058	11.095	0.049	Biological Process	GO:0045935	positive regulation of nucleobase-containing compound metabolic process	0.0269801	0.125058	15	60	75	1533
GO:0031579 membrane raft organization	3	0.125218	0.444	0.176	Biological Process	GO:0031579	membrane raft organization	0.0271659	0.125218	2	1	3	17
GO:0043267 negative regulation of potassium ion transport	3	0.125218	0.444	0.176	Biological Process	GO:0043267	negative regulation of potassium ion transport	0.0271659	0.125218	0	3	3	17
GO:0048485 sympathetic nervous system development	3	0.125218	0.444	0.176	Biological Process	GO:0048485	sympathetic nervous system development	0.0271659	0.125218	0	3	3	17
GO:0060669 embryonic placenta morphogenesis	3	0.125218	0.444	0.176	Biological Process	GO:0060669	embryonic placenta morphogenesis	0.0271659	0.125218	0	3	3	17
GO:0061217 regulation of mesonephros development	3	0.125218	0.444	0.176	Biological Process	GO:0061217	regulation of mesonephros development	0.0271659	0.125218	0	3	3	17
GO:0071677 positive regulation of mononuclear cell migration	3	0.125218	0.444	0.176	Biological Process	GO:0071677	positive regulation of mononuclear cell migration	0.0271659	0.125218	2	1	3	17
GO:0098581 detection of external biotic stimulus	3	0.125218	0.444	0.176	Biological Process	GO:0098581	detection of external biotic stimulus	0.0271659	0.125218	3	0	3	17
GO:0090596 sensory organ morphogenesis	15	0.125587	2.219	0.068	Biological Process	GO:0090596	sensory organ morphogenesis	0.0272675	0.125587	1	14	15	220
GO:0071887 leukocyte apoptotic process	7	0.126725	1.036	0.093	Biological Process	GO:0071887	leukocyte apoptotic process	0.0276187	0.126725	5	2	7	75
GO:0001501 skeletal system development	23	0.126725	3.402	0.06	Biological Process	GO:0001501	skeletal system development	0.0276751	0.126725	4	19	23	381
GO:0001756 somitogenesis	6	0.126725	0.888	0.102	Biological Process	GO:0001756	somitogenesis	0.0277189	0.126725	0	6	6	59
GO:0007260 tyrosine phosphorylation of STAT protein	6	0.126725	0.888	0.102	Biological Process	GO:0007260	tyrosine phosphorylation of STAT protein	0.0277189	0.126725	3	3	6	59
GO:0050672 negative regulation of lymphocyte proliferation	6	0.126725	0.888	0.102	Biological Process	GO:0050672	negative regulation of lymphocyte proliferation	0.0277189	0.126725	4	2	6	59
GO:0061180 mammary gland epithelium development	6	0.126725	0.888	0.102	Biological Process	GO:0061180	mammary gland epithelium development	0.0277189	0.126725	0	6	6	59
GO:2000106 regulation of leukocyte apoptotic process	6	0.126725	0.888	0.102	Biological Process	GO:2000106	regulation of leukocyte apoptotic process	0.0277189	0.126725	5	1	6	59
GO:0035637 multicellular organismal signaling	8	0.126725	1.183	0.087	Biological Process	GO:0035637	multicellular organismal signaling	0.0280642	0.126725	0	8	8	92
GO:0007389 pattern specification process	22	0.126725	3.254	0.061	Biological Process	GO:0007389	pattern specification process	0.0281041	0.126725	4	18	22	361
GO:1902903 regulation of supramolecular fiber organization	19	0.126725	2.811	0.063	Biological Process	GO:1902903	regulation of supramolecular fiber organization	0.0281055	0.126725	5	14	19	300
GO:0031529 ruffle organization	5	0.126725	0.74	0.114	Biological Process	GO:0031529	ruffle organization	0.0282403	0.126725	1	4	5	44
GO:0042093 T-helper cell differentiation	5	0.126725	0.74	0.114	Biological Process	GO:0042093	T-helper cell differentiation	0.0282403	0.126725	3	2	5	44
GO:0086003 cardiac muscle cell contraction	5	0.126725	0.74	0.114	Biological Process	GO:0086003	cardiac muscle cell contraction	0.0282403	0.126725	0	5	5	44
GO:0002524 hypersensitivity	2	0.126725	0.296	0.286	Biological Process	GO:0002524	hypersensitivity	0.0283458	0.126725	1	1	2	7
GO:0003223 ventricular compact myocardium morphogenesis	2	0.126725	0.296	0.286	Biological Process	GO:0003223	ventricular compact myocardium morphogenesis	0.0283458	0.126725	0	2	2	7
GO:0014824 artery smooth muscle contraction	2	0.126725	0.296	0.286	Biological Process	GO:0014824	artery smooth muscle contraction	0.0283458	0.126725	0	2	2	7
GO:0030853 negative regulation of granulocyte differentiation	2	0.126725	0.296	0.286	Biological Process	GO:0030853	negative regulation of granulocyte differentiation	0.0283458	0.126725	2	0	2	7
GO:0032736 positive regulation of interleukin-13 production	2	0.126725	0.296	0.286	Biological Process	GO:0032736	positive regulation of interleukin-13 production	0.0283458	0.126725	0	2	2	7
GO:0033292 T-tubule organization	2	0.126725	0.296	0.286	Biological Process	GO:0033292	T-tubule organization	0.0283458	0.126725	0	2	2	7
GO:0035878 nail development	2	0.126725	0.296	0.286	Biological Process	GO:0035878	nail development	0.0283458	0.126725	0	2	2	7
GO:0036462 TRAIL-activated apoptotic signaling pathway	2	0.126725	0.296	0.286	Biological Process	GO:0036462	TRAIL-activated apoptotic signaling pathway	0.0283458	0.126725	1	1	2	7
GO:0042636 negative regulation of hair cycle	2	0.126725	0.296	0.286	Biological Process	GO:0042636	negative regulation of hair cycle	0.0283458	0.126725	0	2	2	7
GO:0043416 regulation of skeletal muscle tissue regeneration	2	0.126725	0.296	0.286	Biological Process	GO:0043416	regulation of skeletal muscle tissue regeneration	0.0283458	0.126725	0	2	2	7
GO:0045647 negative regulation of erythrocyte differentiation	2	0.126725	0.296	0.286	Biological Process	GO:0045647	negative regulation of erythrocyte differentiation	0.0283458	0.126725	2	0	2	7
GO:0045989 positive regulation of striated muscle contraction	2	0.126725	0.296	0.286	Biological Process	GO:0045989	positive regulation of striated muscle contraction	0.0283458	0.126725	0	2	2	7
GO:0060099 regulation of phagocytosis, engulfment	2	0.126725	0.296	0.286	Biological Process	GO:0060099	regulation of phagocytosis, engulfment	0.0283458	0.126725	2	0	2	7
GO:0060600 dichotomous subdivision of an epithelial terminal unit	2	0.126725	0.296	0.286	Biological Process	GO:0060600	dichotomous subdivision of an epithelial terminal unit	0.0283458	0.126725	0	2	2	7
GO:0061156 pulmonary artery morphogenesis	2	0.126725	0.296	0.286	Biological Process	GO:0061156	pulmonary artery morphogenesis	0.0283458	0.126725	0	2	2	7
GO:0072197 ureter morphogenesis	2	0.126725	0.296	0.286	Biological Process	GO:0072197	ureter morphogenesis	0.0283458	0.126725	0	2	2	7
GO:0097084 vascular smooth muscle cell development	2	0.126725	0.296	0.286	Biological Process	GO:0097084	vascular smooth muscle cell development	0.0283458	0.126725	0	2	2	7
GO:0098887 neurotransmitter receptor transport, endosome to postsynaptic membrane	2	0.126725	0.296	0.286	Biological Process	GO:0098887	neurotransmitter receptor transport, endosome to postsynaptic membrane	0.0283458	0.126725	0	2	2	7
GO:1900378 positive regulation of secondary metabolite biosynthetic process	2	0.126725	0.296	0.286	Biological Process	GO:1900378	positive regulation of secondary metabolite biosynthetic process	0.0283458	0.126725	0	2	2	7
GO:1902337 regulation of apoptotic process involved in morphogenesis	2	0.126725	0.296	0.286	Biological Process	GO:1902337	regulation of apoptotic process involved in morphogenesis	0.0283458	0.126725	0	2	2	7
GO:1902732 positive regulation of chondrocyte proliferation	2	0.126725	0.296	0.286	Biological Process	GO:1902732	positive regulation of chondrocyte proliferation	0.0283458	0.126725	1	1	2	7
GO:1904748 regulation of apoptotic process involved in development	2	0.126725	0.296	0.286	Biological Process	GO:1904748	regulation of apoptotic process involved in development	0.0283458	0.126725	0	2	2	7
GO:1905153 regulation of membrane invagination	2	0.126725	0.296	0.286	Biological Process	GO:1905153	regulation of membrane invagination	0.0283458	0.126725	2	0	2	7
GO:2000048 negative regulation of cell-cell adhesion mediated by cadherin	2	0.126725	0.296	0.286	Biological Process	GO:2000048	negative regulation of cell-cell adhesion mediated by cadherin	0.0283458	0.126725	0	2	2	7
GO:2000973 regulation of pro-B cell differentiation	2	0.126725	0.296	0.286	Biological Process	GO:2000973	regulation of pro-B cell differentiation	0.0283458	0.126725	0	2	2	7
GO:0009952 anterior/posterior pattern specification	13	0.127542	1.923	0.071	Biological Process	GO:0009952	anterior/posterior pattern specification	0.0286356	0.127542	1	12	13	183
GO:0007520 myoblast fusion	4	0.127542	0.592	0.133	Biological Process	GO:0007520	myoblast fusion	0.0287047	0.127542	1	3	4	30
GO:0042491 inner ear auditory receptor cell differentiation	4	0.127542	0.592	0.133	Biological Process	GO:0042491	inner ear auditory receptor cell differentiation	0.0287047	0.127542	0	4	4	30
GO:0072210 metanephric nephron development	4	0.127542	0.592	0.133	Biological Process	GO:0072210	metanephric nephron development	0.0287047	0.127542	0	4	4	30
GO:0086065 cell communication involved in cardiac conduction	4	0.127542	0.592	0.133	Biological Process	GO:0086065	cell communication involved in cardiac conduction	0.0287047	0.127542	0	4	4	30
GO:0086091 regulation of heart rate by cardiac conduction	4	0.127542	0.592	0.133	Biological Process	GO:0086091	regulation of heart rate by cardiac conduction	0.0287047	0.127542	0	4	4	30
GO:0120163 negative regulation of cold-induced thermogenesis	4	0.127542	0.592	0.133	Biological Process	GO:0120163	negative regulation of cold-induced thermogenesis	0.0287047	0.127542	0	4	4	30
GO:1905332 positive regulation of morphogenesis of an epithelium	4	0.127542	0.592	0.133	Biological Process	GO:1905332	positive regulation of morphogenesis of an epithelium	0.0287047	0.127542	1	3	4	30
GO:0030099 myeloid cell differentiation	18	0.128834	2.663	0.064	Biological Process	GO:0030099	myeloid cell differentiation	0.0290176	0.128834	14	4	18	281
GO:1901568 fatty acid derivative metabolic process	9	0.129076	1.331	0.082	Biological Process	GO:1901568	fatty acid derivative metabolic process	0.0290944	0.129076	4	5	9	110
GO:0061053 somite development	7	0.13037	1.036	0.092	Biological Process	GO:0061053	somite development	0.0294312	0.13037	0	7	7	76
GO:1904064 positive regulation of cation transmembrane transport	7	0.13037	1.036	0.092	Biological Process	GO:1904064	positive regulation of cation transmembrane transport	0.0294312	0.13037	1	6	7	76
GO:0051704 multi-organism process	76	0.13043	11.243	0.049	Biological Process	GO:0051704	multi-organism process	0.0294672	0.13043	42	34	76	1563
GO:0030193 regulation of blood coagulation	6	0.131668	0.888	0.1	Biological Process	GO:0030193	regulation of blood coagulation	0.029815	0.131668	3	3	6	60
GO:0032945 negative regulation of mononuclear cell proliferation	6	0.131668	0.888	0.1	Biological Process	GO:0032945	negative regulation of mononuclear cell proliferation	0.029815	0.131668	4	2	6	60
GO:0042490 mechanoreceptor differentiation	6	0.131668	0.888	0.1	Biological Process	GO:0042490	mechanoreceptor differentiation	0.029815	0.131668	0	6	6	60
GO:0099106 ion channel regulator activity	8	0.132306	1.214	0.103	Molecular Function	GO:0099106	ion channel regulator activity	0.0115801	0.132306	2	6	8	78
GO:0031399 regulation of protein modification process	70	0.1326	10.355	0.049	Biological Process	GO:0031399	regulation of protein modification process	0.030049	0.1326	29	41	70	1426
GO:0043177 organic acid binding	13	0.134608	1.973	0.08	Molecular Function	GO:0043177	organic acid binding	0.011917	0.134608	5	8	13	162
GO:0045859 regulation of protein kinase activity	31	0.135104	4.586	0.056	Biological Process	GO:0045859	regulation of protein kinase activity	0.0306397	0.135104	17	14	31	554
GO:0030509 BMP signaling pathway	10	0.135209	1.479	0.078	Biological Process	GO:0030509	BMP signaling pathway	0.0307386	0.135209	0	10	10	129
GO:0002294 CD4-positive, alpha-beta T cell differentiation involved in immune response	5	0.135209	0.74	0.111	Biological Process	GO:0002294	CD4-positive, alpha-beta T cell differentiation involved in immune response	0.0307803	0.135209	3	2	5	45
GO:0043550 regulation of lipid kinase activity	5	0.135209	0.74	0.111	Biological Process	GO:0043550	regulation of lipid kinase activity	0.0307803	0.135209	2	3	5	45
GO:0050771 negative regulation of axonogenesis	5	0.135209	0.74	0.111	Biological Process	GO:0050771	negative regulation of axonogenesis	0.0307803	0.135209	1	4	5	45
GO:0060563 neuroepithelial cell differentiation	5	0.135209	0.74	0.111	Biological Process	GO:0060563	neuroepithelial cell differentiation	0.0307803	0.135209	0	5	5	45
GO:0005635 nuclear envelope	19	0.136274	2.758	0.064	Cellular Component	GO:0005635	nuclear envelope	0.0251513	0.136274	8	11	19	297
GO:0055080 cation homeostasis	29	0.136816	4.29	0.057	Biological Process	GO:0055080	cation homeostasis	0.0311697	0.136816	8	21	29	512
GO:0007009 plasma membrane organization	8	0.137461	1.183	0.085	Biological Process	GO:0007009	plasma membrane organization	0.0313856	0.137461	1	7	8	94
GO:0010975 regulation of neuron projection development	19	0.137461	2.811	0.062	Biological Process	GO:0010975	regulation of neuron projection development	0.0315798	0.137461	3	16	19	304
GO:0001783 B cell apoptotic process	3	0.137461	0.444	0.167	Biological Process	GO:0001783	B cell apoptotic process	0.0316708	0.137461	2	1	3	18
GO:0002726 positive regulation of T cell cytokine production	3	0.137461	0.444	0.167	Biological Process	GO:0002726	positive regulation of T cell cytokine production	0.0316708	0.137461	1	2	3	18
GO:0031424 keratinization	3	0.137461	0.444	0.167	Biological Process	GO:0031424	keratinization	0.0316708	0.137461	0	3	3	18
GO:0035455 response to interferon-alpha	3	0.137461	0.444	0.167	Biological Process	GO:0035455	response to interferon-alpha	0.0316708	0.137461	0	3	3	18
GO:0046676 negative regulation of insulin secretion	3	0.137461	0.444	0.167	Biological Process	GO:0046676	negative regulation of insulin secretion	0.0316708	0.137461	0	3	3	18
GO:0060307 regulation of ventricular cardiac muscle cell membrane repolarization	3	0.137461	0.444	0.167	Biological Process	GO:0060307	regulation of ventricular cardiac muscle cell membrane repolarization	0.0316708	0.137461	0	3	3	18
GO:0070168 negative regulation of biomineral tissue development	3	0.137461	0.444	0.167	Biological Process	GO:0070168	negative regulation of biomineral tissue development	0.0316708	0.137461	1	2	3	18
GO:0072079 nephron tubule formation	3	0.137461	0.444	0.167	Biological Process	GO:0072079	nephron tubule formation	0.0316708	0.137461	0	3	3	18
GO:0090075 relaxation of muscle	3	0.137461	0.444	0.167	Biological Process	GO:0090075	relaxation of muscle	0.0316708	0.137461	0	3	3	18
GO:2000737 negative regulation of stem cell differentiation	3	0.137461	0.444	0.167	Biological Process	GO:2000737	negative regulation of stem cell differentiation	0.0316708	0.137461	0	3	3	18
GO:0010810 regulation of cell-substrate adhesion	11	0.137461	1.627	0.074	Biological Process	GO:0010810	regulation of cell-substrate adhesion	0.0316725	0.137461	3	8	11	148
GO:0030833 regulation of actin filament polymerization	11	0.137461	1.627	0.074	Biological Process	GO:0030833	regulation of actin filament polymerization	0.0316725	0.137461	4	7	11	148
GO:0050708 regulation of protein secretion	11	0.137461	1.627	0.074	Biological Process	GO:0050708	regulation of protein secretion	0.0316725	0.137461	1	10	11	148
GO:0002673 regulation of acute inflammatory response	4	0.137601	0.592	0.129	Biological Process	GO:0002673	regulation of acute inflammatory response	0.0319659	0.137601	2	2	4	31
GO:0002704 negative regulation of leukocyte mediated immunity	4	0.137601	0.592	0.129	Biological Process	GO:0002704	negative regulation of leukocyte mediated immunity	0.0319659	0.137601	3	1	4	31
GO:0002820 negative regulation of adaptive immune response	4	0.137601	0.592	0.129	Biological Process	GO:0002820	negative regulation of adaptive immune response	0.0319659	0.137601	3	1	4	31
GO:0030501 positive regulation of bone mineralization	4	0.137601	0.592	0.129	Biological Process	GO:0030501	positive regulation of bone mineralization	0.0319659	0.137601	1	3	4	31
GO:0030890 positive regulation of B cell proliferation	4	0.137601	0.592	0.129	Biological Process	GO:0030890	positive regulation of B cell proliferation	0.0319659	0.137601	4	0	4	31
GO:0046888 negative regulation of hormone secretion	4	0.137601	0.592	0.129	Biological Process	GO:0046888	negative regulation of hormone secretion	0.0319659	0.137601	0	4	4	31
GO:0048846 axon extension involved in axon guidance	4	0.137601	0.592	0.129	Biological Process	GO:0048846	axon extension involved in axon guidance	0.0319659	0.137601	1	3	4	31
GO:0060420 regulation of heart growth	4	0.137601	0.592	0.129	Biological Process	GO:0060420	regulation of heart growth	0.0319659	0.137601	1	3	4	31
GO:0090102 cochlea development	4	0.137601	0.592	0.129	Biological Process	GO:0090102	cochlea development	0.0319659	0.137601	0	4	4	31
GO:1902284 neuron projection extension involved in neuron projection guidance	4	0.137601	0.592	0.129	Biological Process	GO:1902284	neuron projection extension involved in neuron projection guidance	0.0319659	0.137601	1	3	4	31
GO:1902895 positive regulation of pri-miRNA transcription by RNA polymerase II	4	0.137601	0.592	0.129	Biological Process	GO:1902895	positive regulation of pri-miRNA transcription by RNA polymerase II	0.0319659	0.137601	1	3	4	31
GO:0043296 apical junction complex	9	0.138926	1.306	0.083	Cellular Component	GO:0043296	apical junction complex	0.0258739	0.138926	1	8	9	108
GO:0051402 neuron apoptotic process	11	0.139815	1.627	0.074	Biological Process	GO:0051402	neuron apoptotic process	0.0330388	0.139815	1	10	11	149
GO:0051223 regulation of protein transport	19	0.139815	2.811	0.062	Biological Process	GO:0051223	regulation of protein transport	0.0334326	0.139815	3	16	19	306
GO:0001658 branching involved in ureteric bud morphogenesis	5	0.139815	0.74	0.109	Biological Process	GO:0001658	branching involved in ureteric bud morphogenesis	0.0334592	0.139815	0	5	5	46
GO:0002287 alpha-beta T cell activation involved in immune response	5	0.139815	0.74	0.109	Biological Process	GO:0002287	alpha-beta T cell activation involved in immune response	0.0334592	0.139815	3	2	5	46
GO:0002293 alpha-beta T cell differentiation involved in immune response	5	0.139815	0.74	0.109	Biological Process	GO:0002293	alpha-beta T cell differentiation involved in immune response	0.0334592	0.139815	3	2	5	46
GO:0030834 regulation of actin filament depolymerization	5	0.139815	0.74	0.109	Biological Process	GO:0030834	regulation of actin filament depolymerization	0.0334592	0.139815	0	5	5	46
GO:0010952 positive regulation of peptidase activity	10	0.139815	1.479	0.076	Biological Process	GO:0010952	positive regulation of peptidase activity	0.0336694	0.139815	6	4	10	131
GO:1902904 negative regulation of supramolecular fiber organization	10	0.139815	1.479	0.076	Biological Process	GO:1902904	negative regulation of supramolecular fiber organization	0.0336694	0.139815	2	8	10	131
GO:0071222 cellular response to lipopolysaccharide	9	0.139815	1.331	0.08	Biological Process	GO:0071222	cellular response to lipopolysaccharide	0.0337921	0.139815	9	0	9	113
GO:0002526 acute inflammatory response	6	0.139815	0.888	0.097	Biological Process	GO:0002526	acute inflammatory response	0.0343125	0.139815	3	3	6	62
GO:0070664 negative regulation of leukocyte proliferation	6	0.139815	0.888	0.097	Biological Process	GO:0070664	negative regulation of leukocyte proliferation	0.0343125	0.139815	4	2	6	62
GO:1900046 regulation of hemostasis	6	0.139815	0.888	0.097	Biological Process	GO:1900046	regulation of hemostasis	0.0343125	0.139815	3	3	6	62
GO:0051050 positive regulation of transport	30	0.139815	4.438	0.056	Biological Process	GO:0051050	positive regulation of transport	0.0343775	0.139815	13	17	30	538
GO:0010557 positive regulation of macromolecule biosynthetic process	71	0.139815	10.503	0.049	Biological Process	GO:0010557	positive regulation of macromolecule biosynthetic process	0.0346041	0.139815	13	58	71	1460
GO:0060070 canonical Wnt signaling pathway	16	0.139815	2.367	0.065	Biological Process	GO:0060070	canonical Wnt signaling pathway	0.0348382	0.139815	0	16	16	247
GO:0016055 Wnt signaling pathway	20	0.139815	2.959	0.061	Biological Process	GO:0016055	Wnt signaling pathway	0.0349112	0.139815	0	20	20	328
GO:0008584 male gonad development	8	0.139815	1.183	0.083	Biological Process	GO:0008584	male gonad development	0.0349662	0.139815	0	8	8	96
GO:0046632 alpha-beta T cell differentiation	7	0.139815	1.036	0.089	Biological Process	GO:0046632	alpha-beta T cell differentiation	0.0353446	0.139815	5	2	7	79
GO:0003179 heart valve morphogenesis	4	0.139815	0.592	0.125	Biological Process	GO:0003179	heart valve morphogenesis	0.0354354	0.139815	0	4	4	32
GO:0042307 positive regulation of protein import into nucleus	4	0.139815	0.592	0.125	Biological Process	GO:0042307	positive regulation of protein import into nucleus	0.0354354	0.139815	1	3	4	32
GO:1902622 regulation of neutrophil migration	4	0.139815	0.592	0.125	Biological Process	GO:1902622	regulation of neutrophil migration	0.0354354	0.139815	4	0	4	32
GO:0002115 store-operated calcium entry	3	0.139815	0.444	0.158	Biological Process	GO:0002115	store-operated calcium entry	0.0365405	0.139815	0	3	3	19
GO:0009595 detection of biotic stimulus	3	0.139815	0.444	0.158	Biological Process	GO:0009595	detection of biotic stimulus	0.0365405	0.139815	3	0	3	19
GO:0036037 CD8-positive, alpha-beta T cell activation	3	0.139815	0.444	0.158	Biological Process	GO:0036037	CD8-positive, alpha-beta T cell activation	0.0365405	0.139815	2	1	3	19
GO:0050857 positive regulation of antigen receptor-mediated signaling pathway	3	0.139815	0.444	0.158	Biological Process	GO:0050857	positive regulation of antigen receptor-mediated signaling pathway	0.0365405	0.139815	3	0	3	19
GO:0072273 metanephric nephron morphogenesis	3	0.139815	0.444	0.158	Biological Process	GO:0072273	metanephric nephron morphogenesis	0.0365405	0.139815	0	3	3	19
GO:0098901 regulation of cardiac muscle cell action potential	3	0.139815	0.444	0.158	Biological Process	GO:0098901	regulation of cardiac muscle cell action potential	0.0365405	0.139815	0	3	3	19
GO:0072659 protein localization to plasma membrane	14	0.139815	2.071	0.067	Biological Process	GO:0072659	protein localization to plasma membrane	0.0365577	0.139815	2	12	14	209
GO:0046394 carboxylic acid biosynthetic process	18	0.139815	2.663	0.062	Biological Process	GO:0046394	carboxylic acid biosynthetic process	0.0367494	0.139815	7	11	18	289
GO:0045216 cell-cell junction organization	10	0.139815	1.479	0.075	Biological Process	GO:0045216	cell-cell junction organization	0.0367902	0.139815	1	9	10	133
GO:0002576 platelet degranulation	2	0.139815	0.296	0.25	Biological Process	GO:0002576	platelet degranulation	0.0368245	0.139815	2	0	2	8
GO:0003344 pericardium morphogenesis	2	0.139815	0.296	0.25	Biological Process	GO:0003344	pericardium morphogenesis	0.0368245	0.139815	0	2	2	8
GO:0009950 dorsal/ventral axis specification	2	0.139815	0.296	0.25	Biological Process	GO:0009950	dorsal/ventral axis specification	0.0368245	0.139815	0	2	2	8
GO:0010838 positive regulation of keratinocyte proliferation	2	0.139815	0.296	0.25	Biological Process	GO:0010838	positive regulation of keratinocyte proliferation	0.0368245	0.139815	0	2	2	8
GO:0014908 myotube differentiation involved in skeletal muscle regeneration	2	0.139815	0.296	0.25	Biological Process	GO:0014908	myotube differentiation involved in skeletal muscle regeneration	0.0368245	0.139815	0	2	2	8
GO:0015791 polyol transport	2	0.139815	0.296	0.25	Biological Process	GO:0015791	polyol transport	0.0368245	0.139815	0	2	2	8
GO:0019062 virion attachment to host cell	2	0.139815	0.296	0.25	Biological Process	GO:0019062	virion attachment to host cell	0.0368245	0.139815	0	2	2	8
GO:0019370 leukotriene biosynthetic process	2	0.139815	0.296	0.25	Biological Process	GO:0019370	leukotriene biosynthetic process	0.0368245	0.139815	2	0	2	8
GO:0019885 antigen processing and presentation of endogenous peptide antigen via MHC class I	2	0.139815	0.296	0.25	Biological Process	GO:0019885	antigen processing and presentation of endogenous peptide antigen via MHC class I	0.0368245	0.139815	1	1	2	8
GO:0030223 neutrophil differentiation	2	0.139815	0.296	0.25	Biological Process	GO:0030223	neutrophil differentiation	0.0368245	0.139815	2	0	2	8
GO:0032274 gonadotropin secretion	2	0.139815	0.296	0.25	Biological Process	GO:0032274	gonadotropin secretion	0.0368245	0.139815	0	2	2	8
GO:0032471 negative regulation of endoplasmic reticulum calcium ion concentration	2	0.139815	0.296	0.25	Biological Process	GO:0032471	negative regulation of endoplasmic reticulum calcium ion concentration	0.0368245	0.139815	0	2	2	8
GO:0032604 granulocyte macrophage colony-stimulating factor production	2	0.139815	0.296	0.25	Biological Process	GO:0032604	granulocyte macrophage colony-stimulating factor production	0.0368245	0.139815	2	0	2	8
GO:0032645 regulation of granulocyte macrophage colony-stimulating factor production	2	0.139815	0.296	0.25	Biological Process	GO:0032645	regulation of granulocyte macrophage colony-stimulating factor production	0.0368245	0.139815	2	0	2	8
GO:0032930 positive regulation of superoxide anion generation	2	0.139815	0.296	0.25	Biological Process	GO:0032930	positive regulation of superoxide anion generation	0.0368245	0.139815	2	0	2	8
GO:0035701 hematopoietic stem cell migration	2	0.139815	0.296	0.25	Biological Process	GO:0035701	hematopoietic stem cell migration	0.0368245	0.139815	1	1	2	8
GO:0035745 T-helper 2 cell cytokine production	2	0.139815	0.296	0.25	Biological Process	GO:0035745	T-helper 2 cell cytokine production	0.0368245	0.139815	0	2	2	8
GO:0042482 positive regulation of odontogenesis	2	0.139815	0.296	0.25	Biological Process	GO:0042482	positive regulation of odontogenesis	0.0368245	0.139815	0	2	2	8
GO:0043651 linoleic acid metabolic process	2	0.139815	0.296	0.25	Biological Process	GO:0043651	linoleic acid metabolic process	0.0368245	0.139815	1	1	2	8
GO:0044650 adhesion of symbiont to host cell	2	0.139815	0.296	0.25	Biological Process	GO:0044650	adhesion of symbiont to host cell	0.0368245	0.139815	0	2	2	8
GO:0045607 regulation of inner ear auditory receptor cell differentiation	2	0.139815	0.296	0.25	Biological Process	GO:0045607	regulation of inner ear auditory receptor cell differentiation	0.0368245	0.139815	0	2	2	8
GO:0045628 regulation of T-helper 2 cell differentiation	2	0.139815	0.296	0.25	Biological Process	GO:0045628	regulation of T-helper 2 cell differentiation	0.0368245	0.139815	1	1	2	8
GO:0045631 regulation of mechanoreceptor differentiation	2	0.139815	0.296	0.25	Biological Process	GO:0045631	regulation of mechanoreceptor differentiation	0.0368245	0.139815	0	2	2	8
GO:0048711 positive regulation of astrocyte differentiation	2	0.139815	0.296	0.25	Biological Process	GO:0048711	positive regulation of astrocyte differentiation	0.0368245	0.139815	0	2	2	8
GO:0048715 negative regulation of oligodendrocyte differentiation	2	0.139815	0.296	0.25	Biological Process	GO:0048715	negative regulation of oligodendrocyte differentiation	0.0368245	0.139815	0	2	2	8
GO:0055022 negative regulation of cardiac muscle tissue growth	2	0.139815	0.296	0.25	Biological Process	GO:0055022	negative regulation of cardiac muscle tissue growth	0.0368245	0.139815	0	2	2	8
GO:0060742 epithelial cell differentiation involved in prostate gland development	2	0.139815	0.296	0.25	Biological Process	GO:0060742	epithelial cell differentiation involved in prostate gland development	0.0368245	0.139815	0	2	2	8
GO:0060911 cardiac cell fate commitment	2	0.139815	0.296	0.25	Biological Process	GO:0060911	cardiac cell fate commitment	0.0368245	0.139815	0	2	2	8
GO:0060926 cardiac pacemaker cell development	2	0.139815	0.296	0.25	Biological Process	GO:0060926	cardiac pacemaker cell development	0.0368245	0.139815	1	1	2	8
GO:0061117 negative regulation of heart growth	2	0.139815	0.296	0.25	Biological Process	GO:0061117	negative regulation of heart growth	0.0368245	0.139815	0	2	2	8
GO:0070314 G1 to G0 transition	2	0.139815	0.296	0.25	Biological Process	GO:0070314	G1 to G0 transition	0.0368245	0.139815	0	2	2	8
GO:0071472 cellular response to salt stress	2	0.139815	0.296	0.25	Biological Process	GO:0071472	cellular response to salt stress	0.0368245	0.139815	0	2	2	8
GO:0072567 chemokine (C-X-C motif) ligand 2 production	2	0.139815	0.296	0.25	Biological Process	GO:0072567	chemokine (C-X-C motif) ligand 2 production	0.0368245	0.139815	1	1	2	8
GO:0097048 dendritic cell apoptotic process	2	0.139815	0.296	0.25	Biological Process	GO:0097048	dendritic cell apoptotic process	0.0368245	0.139815	1	1	2	8
GO:0099639 neurotransmitter receptor transport, endosome to plasma membrane	2	0.139815	0.296	0.25	Biological Process	GO:0099639	neurotransmitter receptor transport, endosome to plasma membrane	0.0368245	0.139815	0	2	2	8
GO:1901077 regulation of relaxation of muscle	2	0.139815	0.296	0.25	Biological Process	GO:1901077	regulation of relaxation of muscle	0.0368245	0.139815	0	2	2	8
GO:1903817 negative regulation of voltage-gated potassium channel activity	2	0.139815	0.296	0.25	Biological Process	GO:1903817	negative regulation of voltage-gated potassium channel activity	0.0368245	0.139815	0	2	2	8
GO:1905456 regulation of lymphoid progenitor cell differentiation	2	0.139815	0.296	0.25	Biological Process	GO:1905456	regulation of lymphoid progenitor cell differentiation	0.0368245	0.139815	0	2	2	8
GO:2000341 regulation of chemokine (C-X-C motif) ligand 2 production	2	0.139815	0.296	0.25	Biological Process	GO:2000341	regulation of chemokine (C-X-C motif) ligand 2 production	0.0368245	0.139815	1	1	2	8
GO:2000345 regulation of hepatocyte proliferation	2	0.139815	0.296	0.25	Biological Process	GO:2000345	regulation of hepatocyte proliferation	0.0368245	0.139815	0	2	2	8
GO:2000551 regulation of T-helper 2 cell cytokine production	2	0.139815	0.296	0.25	Biological Process	GO:2000551	regulation of T-helper 2 cell cytokine production	0.0368245	0.139815	0	2	2	8
GO:2000668 regulation of dendritic cell apoptotic process	2	0.139815	0.296	0.25	Biological Process	GO:2000668	regulation of dendritic cell apoptotic process	0.0368245	0.139815	1	1	2	8
GO:2000980 regulation of inner ear receptor cell differentiation	2	0.139815	0.296	0.25	Biological Process	GO:2000980	regulation of inner ear receptor cell differentiation	0.0368245	0.139815	0	2	2	8
GO:0046546 development of primary male sexual characteristics	8	0.139815	1.183	0.082	Biological Process	GO:0046546	development of primary male sexual characteristics	0.0368562	0.139815	0	8	8	97
GO:0009914 hormone transport	13	0.139815	1.923	0.068	Biological Process	GO:0009914	hormone transport	0.0371466	0.139815	3	10	13	190
GO:0045766 positive regulation of angiogenesis	9	0.139815	1.331	0.078	Biological Process	GO:0045766	positive regulation of angiogenesis	0.0371998	0.139815	6	3	9	115
GO:0002573 myeloid leukocyte differentiation	11	0.139815	1.627	0.072	Biological Process	GO:0002573	myeloid leukocyte differentiation	0.0373873	0.139815	9	2	11	152
GO:0031348 negative regulation of defense response	11	0.139815	1.627	0.072	Biological Process	GO:0031348	negative regulation of defense response	0.0373873	0.139815	5	6	11	152
GO:0060560 developmental growth involved in morphogenesis	12	0.139815	1.775	0.07	Biological Process	GO:0060560	developmental growth involved in morphogenesis	0.0374582	0.139815	1	11	12	171
GO:0198738 cell-cell signaling by wnt	20	0.139815	2.959	0.06	Biological Process	GO:0198738	cell-cell signaling by wnt	0.0378291	0.139815	0	20	20	331
GO:0032640 tumor necrosis factor production	8	0.139815	1.183	0.082	Biological Process	GO:0032640	tumor necrosis factor production	0.0388136	0.139815	7	1	8	98
GO:0032680 regulation of tumor necrosis factor production	8	0.139815	1.183	0.082	Biological Process	GO:0032680	regulation of tumor necrosis factor production	0.0388136	0.139815	7	1	8	98
GO:0042471 ear morphogenesis	8	0.139815	1.183	0.082	Biological Process	GO:0042471	ear morphogenesis	0.0388136	0.139815	1	7	8	98
GO:0034764 positive regulation of transmembrane transport	9	0.139815	1.331	0.078	Biological Process	GO:0034764	positive regulation of transmembrane transport	0.0389886	0.139815	3	6	9	116
GO:0046661 male sex differentiation	9	0.139815	1.331	0.078	Biological Process	GO:0046661	male sex differentiation	0.0389886	0.139815	0	9	9	116
GO:0032613 interleukin-10 production	4	0.139815	0.592	0.121	Biological Process	GO:0032613	interleukin-10 production	0.0391141	0.139815	2	2	4	33
GO:0032653 regulation of interleukin-10 production	4	0.139815	0.592	0.121	Biological Process	GO:0032653	regulation of interleukin-10 production	0.0391141	0.139815	2	2	4	33
GO:0040019 positive regulation of embryonic development	4	0.139815	0.592	0.121	Biological Process	GO:0040019	positive regulation of embryonic development	0.0391141	0.139815	0	4	4	33
GO:0043551 regulation of phosphatidylinositol 3-kinase activity	4	0.139815	0.592	0.121	Biological Process	GO:0043551	regulation of phosphatidylinositol 3-kinase activity	0.0391141	0.139815	2	2	4	33
GO:0061383 trabecula morphogenesis	4	0.139815	0.592	0.121	Biological Process	GO:0061383	trabecula morphogenesis	0.0391141	0.139815	0	4	4	33
GO:0086002 cardiac muscle cell action potential involved in contraction	4	0.139815	0.592	0.121	Biological Process	GO:0086002	cardiac muscle cell action potential involved in contraction	0.0391141	0.139815	0	4	4	33
GO:1901216 positive regulation of neuron death	4	0.139815	0.592	0.121	Biological Process	GO:1901216	positive regulation of neuron death	0.0391141	0.139815	1	3	4	33
GO:1902667 regulation of axon guidance	4	0.139815	0.592	0.121	Biological Process	GO:1902667	regulation of axon guidance	0.0391141	0.139815	1	3	4	33
GO:0045666 positive regulation of neuron differentiation	14	0.139815	2.071	0.066	Biological Process	GO:0045666	positive regulation of neuron differentiation	0.0391156	0.139815	3	11	14	211
GO:0001910 regulation of leukocyte mediated cytotoxicity	6	0.139815	0.888	0.094	Biological Process	GO:0001910	regulation of leukocyte mediated cytotoxicity	0.0392261	0.139815	6	0	6	64
GO:0050818 regulation of coagulation	6	0.139815	0.888	0.094	Biological Process	GO:0050818	regulation of coagulation	0.0392261	0.139815	3	3	6	64
GO:0032410 negative regulation of transporter activity	5	0.139815	0.74	0.104	Biological Process	GO:0032410	negative regulation of transporter activity	0.0392397	0.139815	0	5	5	48
GO:0032418 lysosome localization	5	0.139815	0.74	0.104	Biological Process	GO:0032418	lysosome localization	0.0392397	0.139815	4	1	5	48
GO:0000053 argininosuccinate metabolic process	1	0.139815	0.148	1	Biological Process	GO:0000053	argininosuccinate metabolic process	0.0392612	0.139815	0	1	1	1
GO:0001766 membrane raft polarization	1	0.139815	0.148	1	Biological Process	GO:0001766	membrane raft polarization	0.0392612	0.139815	1	0	1	1
GO:0001794 type IIa hypersensitivity	1	0.139815	0.148	1	Biological Process	GO:0001794	type IIa hypersensitivity	0.0392612	0.139815	1	0	1	1
GO:0001796 regulation of type IIa hypersensitivity	1	0.139815	0.148	1	Biological Process	GO:0001796	regulation of type IIa hypersensitivity	0.0392612	0.139815	1	0	1	1
GO:0001798 positive regulation of type IIa hypersensitivity	1	0.139815	0.148	1	Biological Process	GO:0001798	positive regulation of type IIa hypersensitivity	0.0392612	0.139815	1	0	1	1
GO:0001830 trophectodermal cell fate commitment	1	0.139815	0.148	1	Biological Process	GO:0001830	trophectodermal cell fate commitment	0.0392612	0.139815	0	1	1	1
GO:0001868 regulation of complement activation, lectin pathway	1	0.139815	0.148	1	Biological Process	GO:0001868	regulation of complement activation, lectin pathway	0.0392612	0.139815	0	1	1	1
GO:0001869 negative regulation of complement activation, lectin pathway	1	0.139815	0.148	1	Biological Process	GO:0001869	negative regulation of complement activation, lectin pathway	0.0392612	0.139815	0	1	1	1
GO:0001970 positive regulation of activation of membrane attack complex	1	0.139815	0.148	1	Biological Process	GO:0001970	positive regulation of activation of membrane attack complex	0.0392612	0.139815	1	0	1	1
GO:0002445 type II hypersensitivity	1	0.139815	0.148	1	Biological Process	GO:0002445	type II hypersensitivity	0.0392612	0.139815	1	0	1	1
GO:0002469 myeloid dendritic cell antigen processing and presentation	1	0.139815	0.148	1	Biological Process	GO:0002469	myeloid dendritic cell antigen processing and presentation	0.0392612	0.139815	1	0	1	1
GO:0002491 antigen processing and presentation of endogenous peptide antigen via MHC class II	1	0.139815	0.148	1	Biological Process	GO:0002491	antigen processing and presentation of endogenous peptide antigen via MHC class II	0.0392612	0.139815	1	0	1	1
GO:0002774 Fc receptor mediated inhibitory signaling pathway	1	0.139815	0.148	1	Biological Process	GO:0002774	Fc receptor mediated inhibitory signaling pathway	0.0392612	0.139815	1	0	1	1
GO:0002785 negative regulation of antimicrobial peptide production	1	0.139815	0.148	1	Biological Process	GO:0002785	negative regulation of antimicrobial peptide production	0.0392612	0.139815	0	1	1	1
GO:0002787 negative regulation of antibacterial peptide production	1	0.139815	0.148	1	Biological Process	GO:0002787	negative regulation of antibacterial peptide production	0.0392612	0.139815	0	1	1	1
GO:0002892 regulation of type II hypersensitivity	1	0.139815	0.148	1	Biological Process	GO:0002892	regulation of type II hypersensitivity	0.0392612	0.139815	1	0	1	1
GO:0002894 positive regulation of type II hypersensitivity	1	0.139815	0.148	1	Biological Process	GO:0002894	positive regulation of type II hypersensitivity	0.0392612	0.139815	1	0	1	1
GO:0003104 positive regulation of glomerular filtration	1	0.139815	0.148	1	Biological Process	GO:0003104	positive regulation of glomerular filtration	0.0392612	0.139815	0	1	1	1
GO:0003169 coronary vein morphogenesis	1	0.139815	0.148	1	Biological Process	GO:0003169	coronary vein morphogenesis	0.0392612	0.139815	0	1	1	1
GO:0003178 coronary sinus valve development	1	0.139815	0.148	1	Biological Process	GO:0003178	coronary sinus valve development	0.0392612	0.139815	0	1	1	1
GO:0003182 coronary sinus valve morphogenesis	1	0.139815	0.148	1	Biological Process	GO:0003182	coronary sinus valve morphogenesis	0.0392612	0.139815	0	1	1	1
GO:0003270 Notch signaling pathway involved in regulation of secondary heart field cardioblast proliferation	1	0.139815	0.148	1	Biological Process	GO:0003270	Notch signaling pathway involved in regulation of secondary heart field cardioblast proliferation	0.0392612	0.139815	0	1	1	1
GO:0003350 pulmonary myocardium development	1	0.139815	0.148	1	Biological Process	GO:0003350	pulmonary myocardium development	0.0392612	0.139815	0	1	1	1
GO:0006147 guanine catabolic process	1	0.139815	0.148	1	Biological Process	GO:0006147	guanine catabolic process	0.0392612	0.139815	1	0	1	1
GO:0006581 acetylcholine catabolic process	1	0.139815	0.148	1	Biological Process	GO:0006581	acetylcholine catabolic process	0.0392612	0.139815	0	1	1	1
GO:0006624 vacuolar protein processing	1	0.139815	0.148	1	Biological Process	GO:0006624	vacuolar protein processing	0.0392612	0.139815	1	0	1	1
GO:0007499 ectoderm and mesoderm interaction	1	0.139815	0.148	1	Biological Process	GO:0007499	ectoderm and mesoderm interaction	0.0392612	0.139815	0	1	1	1
GO:0008348 negative regulation of antimicrobial humoral response	1	0.139815	0.148	1	Biological Process	GO:0008348	negative regulation of antimicrobial humoral response	0.0392612	0.139815	0	1	1	1
GO:0008653 lipopolysaccharide metabolic process	1	0.139815	0.148	1	Biological Process	GO:0008653	lipopolysaccharide metabolic process	0.0392612	0.139815	1	0	1	1
GO:0009104 lipopolysaccharide catabolic process	1	0.139815	0.148	1	Biological Process	GO:0009104	lipopolysaccharide catabolic process	0.0392612	0.139815	1	0	1	1
GO:0009237 siderophore metabolic process	1	0.139815	0.148	1	Biological Process	GO:0009237	siderophore metabolic process	0.0392612	0.139815	0	1	1	1
GO:0010021 amylopectin biosynthetic process	1	0.139815	0.148	1	Biological Process	GO:0010021	amylopectin biosynthetic process	0.0392612	0.139815	0	1	1	1
GO:0010747 positive regulation of plasma membrane long-chain fatty acid transport	1	0.139815	0.148	1	Biological Process	GO:0010747	positive regulation of plasma membrane long-chain fatty acid transport	0.0392612	0.139815	1	0	1	1
GO:0014732 skeletal muscle atrophy	1	0.139815	0.148	1	Biological Process	GO:0014732	skeletal muscle atrophy	0.0392612	0.139815	0	1	1	1
GO:0014809 regulation of skeletal muscle contraction by regulation of release of sequestered calcium ion	1	0.139815	0.148	1	Biological Process	GO:0014809	regulation of skeletal muscle contraction by regulation of release of sequestered calcium ion	0.0392612	0.139815	0	1	1	1
GO:0014852 regulation of skeletal muscle contraction by neural stimulation via neuromuscular junction	1	0.139815	0.148	1	Biological Process	GO:0014852	regulation of skeletal muscle contraction by neural stimulation via neuromuscular junction	0.0392612	0.139815	0	1	1	1
GO:0014853 regulation of excitatory postsynaptic membrane potential involved in skeletal muscle contraction	1	0.139815	0.148	1	Biological Process	GO:0014853	regulation of excitatory postsynaptic membrane potential involved in skeletal muscle contraction	0.0392612	0.139815	0	1	1	1
GO:0014891 striated muscle atrophy	1	0.139815	0.148	1	Biological Process	GO:0014891	striated muscle atrophy	0.0392612	0.139815	0	1	1	1
GO:0016046 detection of fungus	1	0.139815	0.148	1	Biological Process	GO:0016046	detection of fungus	0.0392612	0.139815	1	0	1	1
GO:0017190 N-terminal peptidyl-aspartic acid acetylation	1	0.139815	0.148	1	Biological Process	GO:0017190	N-terminal peptidyl-aspartic acid acetylation	0.0392612	0.139815	0	1	1	1
GO:0018277 protein deamination	1	0.139815	0.148	1	Biological Process	GO:0018277	protein deamination	0.0392612	0.139815	0	1	1	1
GO:0018916 nitrobenzene metabolic process	1	0.139815	0.148	1	Biological Process	GO:0018916	nitrobenzene metabolic process	0.0392612	0.139815	0	1	1	1
GO:0019290 siderophore biosynthetic process	1	0.139815	0.148	1	Biological Process	GO:0019290	siderophore biosynthetic process	0.0392612	0.139815	0	1	1	1
GO:0021528 commissural neuron differentiation in spinal cord	1	0.139815	0.148	1	Biological Process	GO:0021528	commissural neuron differentiation in spinal cord	0.0392612	0.139815	0	1	1	1
GO:0021560 abducens nerve development	1	0.139815	0.148	1	Biological Process	GO:0021560	abducens nerve development	0.0392612	0.139815	1	0	1	1
GO:0021572 rhombomere 6 development	1	0.139815	0.148	1	Biological Process	GO:0021572	rhombomere 6 development	0.0392612	0.139815	1	0	1	1
GO:0021598 abducens nerve morphogenesis	1	0.139815	0.148	1	Biological Process	GO:0021598	abducens nerve morphogenesis	0.0392612	0.139815	1	0	1	1
GO:0021599 abducens nerve formation	1	0.139815	0.148	1	Biological Process	GO:0021599	abducens nerve formation	0.0392612	0.139815	1	0	1	1
GO:0021935 cerebellar granule cell precursor tangential migration	1	0.139815	0.148	1	Biological Process	GO:0021935	cerebellar granule cell precursor tangential migration	0.0392612	0.139815	0	1	1	1
GO:0021989 olfactory cortex development	1	0.139815	0.148	1	Biological Process	GO:0021989	olfactory cortex development	0.0392612	0.139815	0	1	1	1
GO:0030241 skeletal muscle myosin thick filament assembly	1	0.139815	0.148	1	Biological Process	GO:0030241	skeletal muscle myosin thick filament assembly	0.0392612	0.139815	0	1	1	1
GO:0031034 myosin filament assembly	1	0.139815	0.148	1	Biological Process	GO:0031034	myosin filament assembly	0.0392612	0.139815	0	1	1	1
GO:0031408 oxylipin biosynthetic process	1	0.139815	0.148	1	Biological Process	GO:0031408	oxylipin biosynthetic process	0.0392612	0.139815	1	0	1	1
GO:0031444 slow-twitch skeletal muscle fiber contraction	1	0.139815	0.148	1	Biological Process	GO:0031444	slow-twitch skeletal muscle fiber contraction	0.0392612	0.139815	0	1	1	1
GO:0031449 regulation of slow-twitch skeletal muscle fiber contraction	1	0.139815	0.148	1	Biological Process	GO:0031449	regulation of slow-twitch skeletal muscle fiber contraction	0.0392612	0.139815	0	1	1	1
GO:0031651 negative regulation of heat generation	1	0.139815	0.148	1	Biological Process	GO:0031651	negative regulation of heat generation	0.0392612	0.139815	0	1	1	1
GO:0032491 detection of molecule of fungal origin	1	0.139815	0.148	1	Biological Process	GO:0032491	detection of molecule of fungal origin	0.0392612	0.139815	1	0	1	1
GO:0032605 hepatocyte growth factor production	1	0.139815	0.148	1	Biological Process	GO:0032605	hepatocyte growth factor production	0.0392612	0.139815	0	1	1	1
GO:0032632 interleukin-3 production	1	0.139815	0.148	1	Biological Process	GO:0032632	interleukin-3 production	0.0392612	0.139815	1	0	1	1
GO:0032646 regulation of hepatocyte growth factor production	1	0.139815	0.148	1	Biological Process	GO:0032646	regulation of hepatocyte growth factor production	0.0392612	0.139815	0	1	1	1
GO:0032672 regulation of interleukin-3 production	1	0.139815	0.148	1	Biological Process	GO:0032672	regulation of interleukin-3 production	0.0392612	0.139815	1	0	1	1
GO:0032686 negative regulation of hepatocyte growth factor production	1	0.139815	0.148	1	Biological Process	GO:0032686	negative regulation of hepatocyte growth factor production	0.0392612	0.139815	0	1	1	1
GO:0032752 positive regulation of interleukin-3 production	1	0.139815	0.148	1	Biological Process	GO:0032752	positive regulation of interleukin-3 production	0.0392612	0.139815	1	0	1	1
GO:0032972 regulation of muscle filament sliding speed	1	0.139815	0.148	1	Biological Process	GO:0032972	regulation of muscle filament sliding speed	0.0392612	0.139815	0	1	1	1
GO:0034128 negative regulation of MyD88-independent toll-like receptor signaling pathway	1	0.139815	0.148	1	Biological Process	GO:0034128	negative regulation of MyD88-independent toll-like receptor signaling pathway	0.0392612	0.139815	0	1	1	1
GO:0034371 chylomicron remodeling	1	0.139815	0.148	1	Biological Process	GO:0034371	chylomicron remodeling	0.0392612	0.139815	0	1	1	1
GO:0035712 T-helper 2 cell activation	1	0.139815	0.148	1	Biological Process	GO:0035712	T-helper 2 cell activation	0.0392612	0.139815	1	0	1	1
GO:0038009 regulation of signal transduction by receptor internalization	1	0.139815	0.148	1	Biological Process	GO:0038009	regulation of signal transduction by receptor internalization	0.0392612	0.139815	0	1	1	1
GO:0038156 interleukin-3-mediated signaling pathway	1	0.139815	0.148	1	Biological Process	GO:0038156	interleukin-3-mediated signaling pathway	0.0392612	0.139815	1	0	1	1
GO:0043385 mycotoxin metabolic process	1	0.139815	0.148	1	Biological Process	GO:0043385	mycotoxin metabolic process	0.0392612	0.139815	0	1	1	1
GO:0043417 negative regulation of skeletal muscle tissue regeneration	1	0.139815	0.148	1	Biological Process	GO:0043417	negative regulation of skeletal muscle tissue regeneration	0.0392612	0.139815	0	1	1	1
GO:0043438 acetoacetic acid metabolic process	1	0.139815	0.148	1	Biological Process	GO:0043438	acetoacetic acid metabolic process	0.0392612	0.139815	0	1	1	1
GO:0044332 Wnt signaling pathway involved in dorsal/ventral axis specification	1	0.139815	0.148	1	Biological Process	GO:0044332	Wnt signaling pathway involved in dorsal/ventral axis specification	0.0392612	0.139815	0	1	1	1
GO:0044345 stromal-epithelial cell signaling involved in prostate gland development	1	0.139815	0.148	1	Biological Process	GO:0044345	stromal-epithelial cell signaling involved in prostate gland development	0.0392612	0.139815	0	1	1	1
GO:0044855 plasma membrane raft distribution	1	0.139815	0.148	1	Biological Process	GO:0044855	plasma membrane raft distribution	0.0392612	0.139815	1	0	1	1
GO:0044856 plasma membrane raft localization	1	0.139815	0.148	1	Biological Process	GO:0044856	plasma membrane raft localization	0.0392612	0.139815	1	0	1	1
GO:0045578 negative regulation of B cell differentiation	1	0.139815	0.148	1	Biological Process	GO:0045578	negative regulation of B cell differentiation	0.0392612	0.139815	0	1	1	1
GO:0045660 positive regulation of neutrophil differentiation	1	0.139815	0.148	1	Biological Process	GO:0045660	positive regulation of neutrophil differentiation	0.0392612	0.139815	1	0	1	1
GO:0045977 positive regulation of mitotic cell cycle, embryonic	1	0.139815	0.148	1	Biological Process	GO:0045977	positive regulation of mitotic cell cycle, embryonic	0.0392612	0.139815	0	1	1	1
GO:0046222 aflatoxin metabolic process	1	0.139815	0.148	1	Biological Process	GO:0046222	aflatoxin metabolic process	0.0392612	0.139815	0	1	1	1
GO:0046360 2-oxobutyrate biosynthetic process	1	0.139815	0.148	1	Biological Process	GO:0046360	2-oxobutyrate biosynthetic process	0.0392612	0.139815	0	1	1	1
GO:0046361 2-oxobutyrate metabolic process	1	0.139815	0.148	1	Biological Process	GO:0046361	2-oxobutyrate metabolic process	0.0392612	0.139815	0	1	1	1
GO:0046882 negative regulation of follicle-stimulating hormone secretion	1	0.139815	0.148	1	Biological Process	GO:0046882	negative regulation of follicle-stimulating hormone secretion	0.0392612	0.139815	0	1	1	1
GO:0048769 sarcomerogenesis	1	0.139815	0.148	1	Biological Process	GO:0048769	sarcomerogenesis	0.0392612	0.139815	0	1	1	1
GO:0050902 leukocyte adhesive activation	1	0.139815	0.148	1	Biological Process	GO:0050902	leukocyte adhesive activation	0.0392612	0.139815	0	1	1	1
GO:0051394 regulation of nerve growth factor receptor activity	1	0.139815	0.148	1	Biological Process	GO:0051394	regulation of nerve growth factor receptor activity	0.0392612	0.139815	0	1	1	1
GO:0051796 negative regulation of timing of catagen	1	0.139815	0.148	1	Biological Process	GO:0051796	negative regulation of timing of catagen	0.0392612	0.139815	0	1	1	1
GO:0060064 Spemann organizer formation at the anterior end of the primitive streak	1	0.139815	0.148	1	Biological Process	GO:0060064	Spemann organizer formation at the anterior end of the primitive streak	0.0392612	0.139815	0	1	1	1
GO:0060254 regulation of N-terminal protein palmitoylation	1	0.139815	0.148	1	Biological Process	GO:0060254	regulation of N-terminal protein palmitoylation	0.0392612	0.139815	0	1	1	1
GO:0060262 negative regulation of N-terminal protein palmitoylation	1	0.139815	0.148	1	Biological Process	GO:0060262	negative regulation of N-terminal protein palmitoylation	0.0392612	0.139815	0	1	1	1
GO:0060299 negative regulation of sarcomere organization	1	0.139815	0.148	1	Biological Process	GO:0060299	negative regulation of sarcomere organization	0.0392612	0.139815	0	1	1	1
GO:0060488 orthogonal dichotomous subdivision of terminal units involved in lung branching morphogenesis	1	0.139815	0.148	1	Biological Process	GO:0060488	orthogonal dichotomous subdivision of terminal units involved in lung branching morphogenesis	0.0392612	0.139815	0	1	1	1
GO:0060489 planar dichotomous subdivision of terminal units involved in lung branching morphogenesis	1	0.139815	0.148	1	Biological Process	GO:0060489	planar dichotomous subdivision of terminal units involved in lung branching morphogenesis	0.0392612	0.139815	0	1	1	1
GO:0060490 lateral sprouting involved in lung morphogenesis	1	0.139815	0.148	1	Biological Process	GO:0060490	lateral sprouting involved in lung morphogenesis	0.0392612	0.139815	0	1	1	1
GO:0060529 squamous basal epithelial stem cell differentiation involved in prostate gland acinus development	1	0.139815	0.148	1	Biological Process	GO:0060529	squamous basal epithelial stem cell differentiation involved in prostate gland acinus development	0.0392612	0.139815	0	1	1	1
GO:0060843 venous endothelial cell differentiation	1	0.139815	0.148	1	Biological Process	GO:0060843	venous endothelial cell differentiation	0.0392612	0.139815	0	1	1	1
GO:0060901 regulation of hair cycle by canonical Wnt signaling pathway	1	0.139815	0.148	1	Biological Process	GO:0060901	regulation of hair cycle by canonical Wnt signaling pathway	0.0392612	0.139815	0	1	1	1
GO:0061105 regulation of stomach neuroendocrine cell differentiation	1	0.139815	0.148	1	Biological Process	GO:0061105	regulation of stomach neuroendocrine cell differentiation	0.0392612	0.139815	0	1	1	1
GO:0061106 negative regulation of stomach neuroendocrine cell differentiation	1	0.139815	0.148	1	Biological Process	GO:0061106	negative regulation of stomach neuroendocrine cell differentiation	0.0392612	0.139815	0	1	1	1
GO:0061443 endocardial cushion cell differentiation	1	0.139815	0.148	1	Biological Process	GO:0061443	endocardial cushion cell differentiation	0.0392612	0.139815	0	1	1	1
GO:0061444 endocardial cushion cell development	1	0.139815	0.148	1	Biological Process	GO:0061444	endocardial cushion cell development	0.0392612	0.139815	0	1	1	1
GO:0061586 positive regulation of transcription by transcription factor localization	1	0.139815	0.148	1	Biological Process	GO:0061586	positive regulation of transcription by transcription factor localization	0.0392612	0.139815	0	1	1	1
GO:0070367 negative regulation of hepatocyte differentiation	1	0.139815	0.148	1	Biological Process	GO:0070367	negative regulation of hepatocyte differentiation	0.0392612	0.139815	0	1	1	1
GO:0070447 positive regulation of oligodendrocyte progenitor proliferation	1	0.139815	0.148	1	Biological Process	GO:0070447	positive regulation of oligodendrocyte progenitor proliferation	0.0392612	0.139815	0	1	1	1
GO:0071673 positive regulation of smooth muscle cell chemotaxis	1	0.139815	0.148	1	Biological Process	GO:0071673	positive regulation of smooth muscle cell chemotaxis	0.0392612	0.139815	1	0	1	1
GO:0071688 striated muscle myosin thick filament assembly	1	0.139815	0.148	1	Biological Process	GO:0071688	striated muscle myosin thick filament assembly	0.0392612	0.139815	0	1	1	1
GO:0071846 actin filament debranching	1	0.139815	0.148	1	Biological Process	GO:0071846	actin filament debranching	0.0392612	0.139815	1	0	1	1
GO:0090246 convergent extension involved in somitogenesis	1	0.139815	0.148	1	Biological Process	GO:0090246	convergent extension involved in somitogenesis	0.0392612	0.139815	0	1	1	1
GO:0090325 regulation of locomotion involved in locomotory behavior	1	0.139815	0.148	1	Biological Process	GO:0090325	regulation of locomotion involved in locomotory behavior	0.0392612	0.139815	0	1	1	1
GO:0090327 negative regulation of locomotion involved in locomotory behavior	1	0.139815	0.148	1	Biological Process	GO:0090327	negative regulation of locomotion involved in locomotory behavior	0.0392612	0.139815	0	1	1	1
GO:0090649 response to oxygen-glucose deprivation	1	0.139815	0.148	1	Biological Process	GO:0090649	response to oxygen-glucose deprivation	0.0392612	0.139815	0	1	1	1
GO:0090650 cellular response to oxygen-glucose deprivation	1	0.139815	0.148	1	Biological Process	GO:0090650	cellular response to oxygen-glucose deprivation	0.0392612	0.139815	0	1	1	1
GO:0097275 cellular ammonia homeostasis	1	0.139815	0.148	1	Biological Process	GO:0097275	cellular ammonia homeostasis	0.0392612	0.139815	0	1	1	1
GO:0097276 cellular creatinine homeostasis	1	0.139815	0.148	1	Biological Process	GO:0097276	cellular creatinine homeostasis	0.0392612	0.139815	0	1	1	1
GO:0097277 cellular urea homeostasis	1	0.139815	0.148	1	Biological Process	GO:0097277	cellular urea homeostasis	0.0392612	0.139815	0	1	1	1
GO:0098508 endothelial to hematopoietic transition	1	0.139815	0.148	1	Biological Process	GO:0098508	endothelial to hematopoietic transition	0.0392612	0.139815	1	0	1	1
GO:0099156 cell-cell signaling via exosome	1	0.139815	0.148	1	Biological Process	GO:0099156	cell-cell signaling via exosome	0.0392612	0.139815	0	1	1	1
GO:0120186 negative regulation of protein localization to chromatin	1	0.139815	0.148	1	Biological Process	GO:0120186	negative regulation of protein localization to chromatin	0.0392612	0.139815	1	0	1	1
GO:1900141 regulation of oligodendrocyte apoptotic process	1	0.139815	0.148	1	Biological Process	GO:1900141	regulation of oligodendrocyte apoptotic process	0.0392612	0.139815	0	1	1	1
GO:1900142 negative regulation of oligodendrocyte apoptotic process	1	0.139815	0.148	1	Biological Process	GO:1900142	negative regulation of oligodendrocyte apoptotic process	0.0392612	0.139815	0	1	1	1
GO:1900159 positive regulation of bone mineralization involved in bone maturation	1	0.139815	0.148	1	Biological Process	GO:1900159	positive regulation of bone mineralization involved in bone maturation	0.0392612	0.139815	0	1	1	1
GO:1900826 negative regulation of membrane depolarization during cardiac muscle cell action potential	1	0.139815	0.148	1	Biological Process	GO:1900826	negative regulation of membrane depolarization during cardiac muscle cell action potential	0.0392612	0.139815	0	1	1	1
GO:1901079 positive regulation of relaxation of muscle	1	0.139815	0.148	1	Biological Process	GO:1901079	positive regulation of relaxation of muscle	0.0392612	0.139815	0	1	1	1
GO:1901376 organic heteropentacyclic compound metabolic process	1	0.139815	0.148	1	Biological Process	GO:1901376	organic heteropentacyclic compound metabolic process	0.0392612	0.139815	0	1	1	1
GO:1901662 quinone catabolic process	1	0.139815	0.148	1	Biological Process	GO:1901662	quinone catabolic process	0.0392612	0.139815	0	1	1	1
GO:1901753 leukotriene A4 biosynthetic process	1	0.139815	0.148	1	Biological Process	GO:1901753	leukotriene A4 biosynthetic process	0.0392612	0.139815	1	0	1	1
GO:1901834 regulation of deadenylation-independent decapping of nuclear-transcribed mRNA	1	0.139815	0.148	1	Biological Process	GO:1901834	regulation of deadenylation-independent decapping of nuclear-transcribed mRNA	0.0392612	0.139815	1	0	1	1
GO:1901835 positive regulation of deadenylation-independent decapping of nuclear-transcribed mRNA	1	0.139815	0.148	1	Biological Process	GO:1901835	positive regulation of deadenylation-independent decapping of nuclear-transcribed mRNA	0.0392612	0.139815	1	0	1	1
GO:1901899 positive regulation of relaxation of cardiac muscle	1	0.139815	0.148	1	Biological Process	GO:1901899	positive regulation of relaxation of cardiac muscle	0.0392612	0.139815	0	1	1	1
GO:1901999 homogentisate metabolic process	1	0.139815	0.148	1	Biological Process	GO:1901999	homogentisate metabolic process	0.0392612	0.139815	0	1	1	1
GO:1902000 homogentisate catabolic process	1	0.139815	0.148	1	Biological Process	GO:1902000	homogentisate catabolic process	0.0392612	0.139815	0	1	1	1
GO:1902178 fibroblast growth factor receptor apoptotic signaling pathway	1	0.139815	0.148	1	Biological Process	GO:1902178	fibroblast growth factor receptor apoptotic signaling pathway	0.0392612	0.139815	0	1	1	1
GO:1902203 negative regulation of hepatocyte growth factor receptor signaling pathway	1	0.139815	0.148	1	Biological Process	GO:1902203	negative regulation of hepatocyte growth factor receptor signaling pathway	0.0392612	0.139815	0	1	1	1
GO:1902690 positive regulation of NAD metabolic process	1	0.139815	0.148	1	Biological Process	GO:1902690	positive regulation of NAD metabolic process	0.0392612	0.139815	0	1	1	1
GO:1902908 regulation of melanosome transport	1	0.139815	0.148	1	Biological Process	GO:1902908	regulation of melanosome transport	0.0392612	0.139815	0	1	1	1
GO:1902910 positive regulation of melanosome transport	1	0.139815	0.148	1	Biological Process	GO:1902910	positive regulation of melanosome transport	0.0392612	0.139815	0	1	1	1
GO:1903615 positive regulation of protein tyrosine phosphatase activity	1	0.139815	0.148	1	Biological Process	GO:1903615	positive regulation of protein tyrosine phosphatase activity	0.0392612	0.139815	1	0	1	1
GO:1903847 regulation of aorta morphogenesis	1	0.139815	0.148	1	Biological Process	GO:1903847	regulation of aorta morphogenesis	0.0392612	0.139815	0	1	1	1
GO:1903849 positive regulation of aorta morphogenesis	1	0.139815	0.148	1	Biological Process	GO:1903849	positive regulation of aorta morphogenesis	0.0392612	0.139815	0	1	1	1
GO:1904014 response to serotonin	1	0.139815	0.148	1	Biological Process	GO:1904014	response to serotonin	0.0392612	0.139815	0	1	1	1
GO:1904015 cellular response to serotonin	1	0.139815	0.148	1	Biological Process	GO:1904015	cellular response to serotonin	0.0392612	0.139815	0	1	1	1
GO:1904025 positive regulation of glucose catabolic process to lactate via pyruvate	1	0.139815	0.148	1	Biological Process	GO:1904025	positive regulation of glucose catabolic process to lactate via pyruvate	0.0392612	0.139815	0	1	1	1
GO:1904205 negative regulation of skeletal muscle hypertrophy	1	0.139815	0.148	1	Biological Process	GO:1904205	negative regulation of skeletal muscle hypertrophy	0.0392612	0.139815	0	1	1	1
GO:1904206 positive regulation of skeletal muscle hypertrophy	1	0.139815	0.148	1	Biological Process	GO:1904206	positive regulation of skeletal muscle hypertrophy	0.0392612	0.139815	0	1	1	1
GO:1904246 negative regulation of polynucleotide adenylyltransferase activity	1	0.139815	0.148	1	Biological Process	GO:1904246	negative regulation of polynucleotide adenylyltransferase activity	0.0392612	0.139815	1	0	1	1
GO:1904674 positive regulation of somatic stem cell population maintenance	1	0.139815	0.148	1	Biological Process	GO:1904674	positive regulation of somatic stem cell population maintenance	0.0392612	0.139815	0	1	1	1
GO:1905036 positive regulation of antifungal innate immune response	1	0.139815	0.148	1	Biological Process	GO:1905036	positive regulation of antifungal innate immune response	0.0392612	0.139815	1	0	1	1
GO:1905062 positive regulation of cardioblast proliferation	1	0.139815	0.148	1	Biological Process	GO:1905062	positive regulation of cardioblast proliferation	0.0392612	0.139815	1	0	1	1
GO:1905069 allantois development	1	0.139815	0.148	1	Biological Process	GO:1905069	allantois development	0.0392612	0.139815	0	1	1	1
GO:1905277 negative regulation of epithelial tube formation	1	0.139815	0.148	1	Biological Process	GO:1905277	negative regulation of epithelial tube formation	0.0392612	0.139815	0	1	1	1
GO:1905355 spine apparatus assembly	1	0.139815	0.148	1	Biological Process	GO:1905355	spine apparatus assembly	0.0392612	0.139815	0	1	1	1
GO:1905413 regulation of dense core granule exocytosis	1	0.139815	0.148	1	Biological Process	GO:1905413	regulation of dense core granule exocytosis	0.0392612	0.139815	0	1	1	1
GO:1905474 canonical Wnt signaling pathway involved in stem cell proliferation	1	0.139815	0.148	1	Biological Process	GO:1905474	canonical Wnt signaling pathway involved in stem cell proliferation	0.0392612	0.139815	0	1	1	1
GO:1905867 epididymis development	1	0.139815	0.148	1	Biological Process	GO:1905867	epididymis development	0.0392612	0.139815	1	0	1	1
GO:1905933 regulation of cell fate determination	1	0.139815	0.148	1	Biological Process	GO:1905933	regulation of cell fate determination	0.0392612	0.139815	0	1	1	1
GO:1905934 negative regulation of cell fate determination	1	0.139815	0.148	1	Biological Process	GO:1905934	negative regulation of cell fate determination	0.0392612	0.139815	0	1	1	1
GO:1990092 calcium-dependent self proteolysis	1	0.139815	0.148	1	Biological Process	GO:1990092	calcium-dependent self proteolysis	0.0392612	0.139815	0	1	1	1
GO:1990134 epithelial cell apoptotic process involved in palatal shelf morphogenesis	1	0.139815	0.148	1	Biological Process	GO:1990134	epithelial cell apoptotic process involved in palatal shelf morphogenesis	0.0392612	0.139815	0	1	1	1
GO:1990729 primary miRNA modification	1	0.139815	0.148	1	Biological Process	GO:1990729	primary miRNA modification	0.0392612	0.139815	1	0	1	1
GO:1990744 primary miRNA methylation	1	0.139815	0.148	1	Biological Process	GO:1990744	primary miRNA methylation	0.0392612	0.139815	1	0	1	1
GO:2000053 regulation of Wnt signaling pathway involved in dorsal/ventral axis specification	1	0.139815	0.148	1	Biological Process	GO:2000053	regulation of Wnt signaling pathway involved in dorsal/ventral axis specification	0.0392612	0.139815	0	1	1	1
GO:2000054 negative regulation of Wnt signaling pathway involved in dorsal/ventral axis specification	1	0.139815	0.148	1	Biological Process	GO:2000054	negative regulation of Wnt signaling pathway involved in dorsal/ventral axis specification	0.0392612	0.139815	0	1	1	1
GO:2000080 negative regulation of canonical Wnt signaling pathway involved in controlling type B pancreatic cell proliferation	1	0.139815	0.148	1	Biological Process	GO:2000080	negative regulation of canonical Wnt signaling pathway involved in controlling type B pancreatic cell proliferation	0.0392612	0.139815	0	1	1	1
GO:2000119 negative regulation of sodium-dependent phosphate transport	1	0.139815	0.148	1	Biological Process	GO:2000119	negative regulation of sodium-dependent phosphate transport	0.0392612	0.139815	0	1	1	1
GO:2000226 regulation of pancreatic A cell differentiation	1	0.139815	0.148	1	Biological Process	GO:2000226	regulation of pancreatic A cell differentiation	0.0392612	0.139815	0	1	1	1
GO:2000227 negative regulation of pancreatic A cell differentiation	1	0.139815	0.148	1	Biological Process	GO:2000227	negative regulation of pancreatic A cell differentiation	0.0392612	0.139815	0	1	1	1
GO:2000346 negative regulation of hepatocyte proliferation	1	0.139815	0.148	1	Biological Process	GO:2000346	negative regulation of hepatocyte proliferation	0.0392612	0.139815	0	1	1	1
GO:2000533 negative regulation of renal albumin absorption	1	0.139815	0.148	1	Biological Process	GO:2000533	negative regulation of renal albumin absorption	0.0392612	0.139815	0	1	1	1
GO:2000569 regulation of T-helper 2 cell activation	1	0.139815	0.148	1	Biological Process	GO:2000569	regulation of T-helper 2 cell activation	0.0392612	0.139815	1	0	1	1
GO:2000570 positive regulation of T-helper 2 cell activation	1	0.139815	0.148	1	Biological Process	GO:2000570	positive regulation of T-helper 2 cell activation	0.0392612	0.139815	1	0	1	1
GO:2000606 regulation of cell proliferation involved in mesonephros development	1	0.139815	0.148	1	Biological Process	GO:2000606	regulation of cell proliferation involved in mesonephros development	0.0392612	0.139815	0	1	1	1
GO:2000607 negative regulation of cell proliferation involved in mesonephros development	1	0.139815	0.148	1	Biological Process	GO:2000607	negative regulation of cell proliferation involved in mesonephros development	0.0392612	0.139815	0	1	1	1
GO:2000699 fibroblast growth factor receptor signaling pathway involved in ureteric bud formation	1	0.139815	0.148	1	Biological Process	GO:2000699	fibroblast growth factor receptor signaling pathway involved in ureteric bud formation	0.0392612	0.139815	0	1	1	1
GO:2000701 glial cell-derived neurotrophic factor receptor signaling pathway involved in ureteric bud formation	1	0.139815	0.148	1	Biological Process	GO:2000701	glial cell-derived neurotrophic factor receptor signaling pathway involved in ureteric bud formation	0.0392612	0.139815	0	1	1	1
GO:2000702 regulation of fibroblast growth factor receptor signaling pathway involved in ureteric bud formation	1	0.139815	0.148	1	Biological Process	GO:2000702	regulation of fibroblast growth factor receptor signaling pathway involved in ureteric bud formation	0.0392612	0.139815	0	1	1	1
GO:2000703 negative regulation of fibroblast growth factor receptor signaling pathway involved in ureteric bud formation	1	0.139815	0.148	1	Biological Process	GO:2000703	negative regulation of fibroblast growth factor receptor signaling pathway involved in ureteric bud formation	0.0392612	0.139815	0	1	1	1
GO:2000733 regulation of glial cell-derived neurotrophic factor receptor signaling pathway involved in ureteric bud formation	1	0.139815	0.148	1	Biological Process	GO:2000733	regulation of glial cell-derived neurotrophic factor receptor signaling pathway involved in ureteric bud formation	0.0392612	0.139815	0	1	1	1
GO:2000734 negative regulation of glial cell-derived neurotrophic factor receptor signaling pathway involved in ureteric bud formation	1	0.139815	0.148	1	Biological Process	GO:2000734	negative regulation of glial cell-derived neurotrophic factor receptor signaling pathway involved in ureteric bud formation	0.0392612	0.139815	0	1	1	1
GO:2000896 amylopectin metabolic process	1	0.139815	0.148	1	Biological Process	GO:2000896	amylopectin metabolic process	0.0392612	0.139815	0	1	1	1
GO:2001112 regulation of cellular response to hepatocyte growth factor stimulus	1	0.139815	0.148	1	Biological Process	GO:2001112	regulation of cellular response to hepatocyte growth factor stimulus	0.0392612	0.139815	0	1	1	1
GO:2001113 negative regulation of cellular response to hepatocyte growth factor stimulus	1	0.139815	0.148	1	Biological Process	GO:2001113	negative regulation of cellular response to hepatocyte growth factor stimulus	0.0392612	0.139815	0	1	1	1
GO:2001304 lipoxin B4 metabolic process	1	0.139815	0.148	1	Biological Process	GO:2001304	lipoxin B4 metabolic process	0.0392612	0.139815	0	1	1	1
GO:2001306 lipoxin B4 biosynthetic process	1	0.139815	0.148	1	Biological Process	GO:2001306	lipoxin B4 biosynthetic process	0.0392612	0.139815	0	1	1	1
GO:0031346 positive regulation of cell projection organization	15	0.140242	2.219	0.065	Biological Process	GO:0031346	positive regulation of cell projection organization	0.0394052	0.140242	4	11	15	231
GO:0007565 female pregnancy	7	0.141099	1.036	0.086	Biological Process	GO:0007565	female pregnancy	0.0396948	0.141099	0	7	7	81
GO:1903531 negative regulation of secretion by cell	7	0.141099	1.036	0.086	Biological Process	GO:1903531	negative regulation of secretion by cell	0.0396948	0.141099	1	6	7	81
GO:0010563 negative regulation of phosphorus metabolic process	25	0.141787	3.698	0.057	Biological Process	GO:0010563	negative regulation of phosphorus metabolic process	0.0399372	0.141787	8	17	25	438
GO:0045936 negative regulation of phosphate metabolic process	25	0.141787	3.698	0.057	Biological Process	GO:0045936	negative regulation of phosphate metabolic process	0.0399372	0.141787	8	17	25	438
GO:0016053 organic acid biosynthetic process	18	0.141946	2.663	0.062	Biological Process	GO:0016053	organic acid biosynthetic process	0.0400065	0.141946	7	11	18	292
GO:0007259 JAK-STAT cascade	10	0.142212	1.479	0.074	Biological Process	GO:0007259	JAK-STAT cascade	0.040106	0.142212	5	5	10	135
GO:0042613 MHC class II protein complex	3	0.143637	0.435	0.176	Cellular Component	GO:0042613	MHC class II protein complex	0.0269921	0.143637	3	0	3	17
GO:0010950 positive regulation of endopeptidase activity	9	0.144547	1.331	0.077	Biological Process	GO:0010950	positive regulation of endopeptidase activity	0.040835	0.144547	6	3	9	117
GO:0050680 negative regulation of epithelial cell proliferation	8	0.144547	1.183	0.081	Biological Process	GO:0050680	negative regulation of epithelial cell proliferation	0.0408393	0.144547	1	7	8	99
GO:2001257 regulation of cation channel activity	8	0.144547	1.183	0.081	Biological Process	GO:2001257	regulation of cation channel activity	0.0408393	0.144547	1	7	8	99
GO:0150063 visual system development	18	0.145513	2.663	0.061	Biological Process	GO:0150063	visual system development	0.0411374	0.145513	2	16	18	293
GO:0006817 phosphate ion transport	3	0.146854	0.444	0.15	Biological Process	GO:0006817	phosphate ion transport	0.0417701	0.146854	1	2	3	20
GO:0036336 dendritic cell migration	3	0.146854	0.444	0.15	Biological Process	GO:0036336	dendritic cell migration	0.0417701	0.146854	2	1	3	20
GO:0040036 regulation of fibroblast growth factor receptor signaling pathway	3	0.146854	0.444	0.15	Biological Process	GO:0040036	regulation of fibroblast growth factor receptor signaling pathway	0.0417701	0.146854	0	3	3	20
GO:0043304 regulation of mast cell degranulation	3	0.146854	0.444	0.15	Biological Process	GO:0043304	regulation of mast cell degranulation	0.0417701	0.146854	3	0	3	20
GO:0043552 positive regulation of phosphatidylinositol 3-kinase activity	3	0.146854	0.444	0.15	Biological Process	GO:0043552	positive regulation of phosphatidylinositol 3-kinase activity	0.0417701	0.146854	1	2	3	20
GO:0061384 heart trabecula morphogenesis	3	0.146854	0.444	0.15	Biological Process	GO:0061384	heart trabecula morphogenesis	0.0417701	0.146854	0	3	3	20
GO:0071385 cellular response to glucocorticoid stimulus	3	0.146854	0.444	0.15	Biological Process	GO:0071385	cellular response to glucocorticoid stimulus	0.0417701	0.146854	2	1	3	20
GO:0097150 neuronal stem cell population maintenance	3	0.146854	0.444	0.15	Biological Process	GO:0097150	neuronal stem cell population maintenance	0.0417701	0.146854	0	3	3	20
GO:0099560 synaptic membrane adhesion	3	0.146854	0.444	0.15	Biological Process	GO:0099560	synaptic membrane adhesion	0.0417701	0.146854	0	3	3	20
GO:0099625 ventricular cardiac muscle cell membrane repolarization	3	0.146854	0.444	0.15	Biological Process	GO:0099625	ventricular cardiac muscle cell membrane repolarization	0.0417701	0.146854	0	3	3	20
GO:0009798 axis specification	6	0.146929	0.888	0.092	Biological Process	GO:0009798	axis specification	0.0418419	0.146929	0	6	6	65
GO:1904019 epithelial cell apoptotic process	6	0.146929	0.888	0.092	Biological Process	GO:1904019	epithelial cell apoptotic process	0.0418419	0.146929	1	5	6	65
GO:0031401 positive regulation of protein modification process	47	0.147429	6.953	0.051	Biological Process	GO:0031401	positive regulation of protein modification process	0.0420099	0.147429	22	25	47	925
GO:0005916 fascia adherens	2	0.14748	0.29	0.286	Cellular Component	GO:0005916	fascia adherens	0.0282144	0.14748	0	2	2	7
GO:1990124 messenger ribonucleoprotein complex	2	0.14748	0.29	0.286	Cellular Component	GO:1990124	messenger ribonucleoprotein complex	0.0282144	0.14748	0	2	2	7
GO:0098794 postsynapse	21	0.14748	3.048	0.061	Cellular Component	GO:0098794	postsynapse	0.0286168	0.14748	5	16	21	342
GO:0019898 extrinsic component of membrane	15	0.14748	2.177	0.068	Cellular Component	GO:0019898	extrinsic component of membrane	0.0287041	0.14748	9	6	15	222
GO:0051046 regulation of secretion	22	0.148063	3.254	0.058	Biological Process	GO:0051046	regulation of secretion	0.0422304	0.148063	9	13	22	377
GO:0043547 positive regulation of GTPase activity	18	0.148063	2.663	0.061	Biological Process	GO:0043547	positive regulation of GTPase activity	0.0422913	0.148063	11	7	18	294
GO:0002260 lymphocyte homeostasis	5	0.148063	0.74	0.102	Biological Process	GO:0002260	lymphocyte homeostasis	0.0423439	0.148063	4	1	5	49
GO:0046824 positive regulation of nucleocytoplasmic transport	5	0.148063	0.74	0.102	Biological Process	GO:0046824	positive regulation of nucleocytoplasmic transport	0.0423439	0.148063	1	4	5	49
GO:0048008 platelet-derived growth factor receptor signaling pathway	5	0.148063	0.74	0.102	Biological Process	GO:0048008	platelet-derived growth factor receptor signaling pathway	0.0423439	0.148063	1	4	5	49
GO:0048844 artery morphogenesis	5	0.148063	0.74	0.102	Biological Process	GO:0048844	artery morphogenesis	0.0423439	0.148063	0	5	5	49
GO:0045177 apical part of cell	17	0.149211	2.467	0.065	Cellular Component	GO:0045177	apical part of cell	0.0292915	0.149211	2	15	17	262
GO:0002708 positive regulation of lymphocyte mediated immunity	8	0.149913	1.183	0.08	Biological Process	GO:0002708	positive regulation of lymphocyte mediated immunity	0.0429342	0.149913	6	2	8	100
GO:0006509 membrane protein ectodomain proteolysis	4	0.149913	0.592	0.118	Biological Process	GO:0006509	membrane protein ectodomain proteolysis	0.0430024	0.149913	1	3	4	34
GO:0043627 response to estrogen	4	0.149913	0.592	0.118	Biological Process	GO:0043627	response to estrogen	0.0430024	0.149913	0	4	4	34
GO:0048546 digestive tract morphogenesis	4	0.149913	0.592	0.118	Biological Process	GO:0048546	digestive tract morphogenesis	0.0430024	0.149913	0	4	4	34
GO:0090183 regulation of kidney development	4	0.149913	0.592	0.118	Biological Process	GO:0090183	regulation of kidney development	0.0430024	0.149913	0	4	4	34
GO:0018193 peptidyl-amino acid modification	53	0.150404	7.84	0.05	Biological Process	GO:0018193	peptidyl-amino acid modification	0.0431692	0.150404	21	32	53	1063
GO:0046777 protein autophosphorylation	12	0.15128	1.775	0.069	Biological Process	GO:0046777	protein autophosphorylation	0.0434467	0.15128	5	7	12	175
GO:0002698 negative regulation of immune effector process	7	0.154439	1.036	0.084	Biological Process	GO:0002698	negative regulation of immune effector process	0.0443805	0.154439	4	3	7	83
GO:0001889 liver development	6	0.154709	0.888	0.091	Biological Process	GO:0001889	liver development	0.044565	0.154709	0	6	6	66
GO:0001892 embryonic placenta development	6	0.154709	0.888	0.091	Biological Process	GO:0001892	embryonic placenta development	0.044565	0.154709	0	6	6	66
GO:0002709 regulation of T cell mediated immunity	6	0.154709	0.888	0.091	Biological Process	GO:0002709	regulation of T cell mediated immunity	0.044565	0.154709	4	2	6	66
GO:0048659 smooth muscle cell proliferation	6	0.154709	0.888	0.091	Biological Process	GO:0048659	smooth muscle cell proliferation	0.044565	0.154709	2	4	6	66
GO:0071219 cellular response to molecule of bacterial origin	9	0.155096	1.331	0.076	Biological Process	GO:0071219	cellular response to molecule of bacterial origin	0.0447031	0.155096	9	0	9	119
GO:0071706 tumor necrosis factor superfamily cytokine production	8	0.156281	1.183	0.079	Biological Process	GO:0071706	tumor necrosis factor superfamily cytokine production	0.0450988	0.156281	7	1	8	101
GO:1903555 regulation of tumor necrosis factor superfamily cytokine production	8	0.156281	1.183	0.079	Biological Process	GO:1903555	regulation of tumor necrosis factor superfamily cytokine production	0.0450988	0.156281	7	1	8	101
GO:0016772 transferase activity, transferring phosphorus-containing groups	48	0.156526	7.284	0.055	Molecular Function	GO:0016772	transferase activity, transferring phosphorus-containing groups	0.014147	0.156526	18	30	48	880
GO:0031402 sodium ion binding	2	0.156526	0.303	0.4	Molecular Function	GO:0031402	sodium ion binding	0.0143298	0.156526	0	2	2	5
GO:0042608 T cell receptor binding	2	0.156526	0.303	0.4	Molecular Function	GO:0042608	T cell receptor binding	0.0143298	0.156526	2	0	2	5
GO:1903530 regulation of secretion by cell	20	0.156869	2.959	0.059	Biological Process	GO:1903530	regulation of secretion by cell	0.0453299	0.156869	7	13	20	338
GO:0097696 STAT cascade	10	0.156869	1.479	0.072	Biological Process	GO:0097696	STAT cascade	0.0454552	0.156869	5	5	10	138
GO:0070482 response to oxygen levels	11	0.156869	1.627	0.07	Biological Process	GO:0070482	response to oxygen levels	0.0454976	0.156869	4	7	11	157
GO:0030042 actin filament depolymerization	5	0.156869	0.74	0.1	Biological Process	GO:0030042	actin filament depolymerization	0.0455919	0.156869	0	5	5	50
GO:1904063 negative regulation of cation transmembrane transport	5	0.156869	0.74	0.1	Biological Process	GO:1904063	negative regulation of cation transmembrane transport	0.0455919	0.156869	0	5	5	50
GO:2000401 regulation of lymphocyte migration	5	0.156869	0.74	0.1	Biological Process	GO:2000401	regulation of lymphocyte migration	0.0455919	0.156869	2	3	5	50
GO:0070997 neuron death	13	0.156869	1.923	0.066	Biological Process	GO:0070997	neuron death	0.045761	0.156869	2	11	13	196
GO:0009167 purine ribonucleoside monophosphate metabolic process	16	0.156869	2.367	0.062	Biological Process	GO:0009167	purine ribonucleoside monophosphate metabolic process	0.0457676	0.156869	7	9	16	256
GO:0048880 sensory system development	18	0.156869	2.663	0.061	Biological Process	GO:0048880	sensory system development	0.045893	0.156869	2	16	18	297
GO:0016311 dephosphorylation	24	0.156869	3.55	0.057	Biological Process	GO:0016311	dephosphorylation	0.0459891	0.156869	7	17	24	423
GO:0002328 pro-B cell differentiation	2	0.156869	0.296	0.222	Biological Process	GO:0002328	pro-B cell differentiation	0.0461349	0.156869	0	2	2	9
GO:0002468 dendritic cell antigen processing and presentation	2	0.156869	0.296	0.222	Biological Process	GO:0002468	dendritic cell antigen processing and presentation	0.0461349	0.156869	2	0	2	9
GO:0002713 negative regulation of B cell mediated immunity	2	0.156869	0.296	0.222	Biological Process	GO:0002713	negative regulation of B cell mediated immunity	0.0461349	0.156869	1	1	2	9
GO:0002756 MyD88-independent toll-like receptor signaling pathway	2	0.156869	0.296	0.222	Biological Process	GO:0002756	MyD88-independent toll-like receptor signaling pathway	0.0461349	0.156869	1	1	2	9
GO:0002890 negative regulation of immunoglobulin mediated immune response	2	0.156869	0.296	0.222	Biological Process	GO:0002890	negative regulation of immunoglobulin mediated immune response	0.0461349	0.156869	1	1	2	9
GO:0010882 regulation of cardiac muscle contraction by calcium ion signaling	2	0.156869	0.296	0.222	Biological Process	GO:0010882	regulation of cardiac muscle contraction by calcium ion signaling	0.0461349	0.156869	0	2	2	9
GO:0014820 tonic smooth muscle contraction	2	0.156869	0.296	0.222	Biological Process	GO:0014820	tonic smooth muscle contraction	0.0461349	0.156869	0	2	2	9
GO:0016322 neuron remodeling	2	0.156869	0.296	0.222	Biological Process	GO:0016322	neuron remodeling	0.0461349	0.156869	2	0	2	9
GO:0019755 one-carbon compound transport	2	0.156869	0.296	0.222	Biological Process	GO:0019755	one-carbon compound transport	0.0461349	0.156869	0	2	2	9
GO:0040034 regulation of development, heterochronic	2	0.156869	0.296	0.222	Biological Process	GO:0040034	regulation of development, heterochronic	0.0461349	0.156869	0	2	2	9
GO:0043312 neutrophil degranulation	2	0.156869	0.296	0.222	Biological Process	GO:0043312	neutrophil degranulation	0.0461349	0.156869	2	0	2	9
GO:0043589 skin morphogenesis	2	0.156869	0.296	0.222	Biological Process	GO:0043589	skin morphogenesis	0.0461349	0.156869	0	2	2	9
GO:0044793 negative regulation by host of viral process	2	0.156869	0.296	0.222	Biological Process	GO:0044793	negative regulation by host of viral process	0.0461349	0.156869	2	0	2	9
GO:0048505 regulation of timing of cell differentiation	2	0.156869	0.296	0.222	Biological Process	GO:0048505	regulation of timing of cell differentiation	0.0461349	0.156869	0	2	2	9
GO:0060670 branching involved in labyrinthine layer morphogenesis	2	0.156869	0.296	0.222	Biological Process	GO:0060670	branching involved in labyrinthine layer morphogenesis	0.0461349	0.156869	0	2	2	9
GO:0060920 cardiac pacemaker cell differentiation	2	0.156869	0.296	0.222	Biological Process	GO:0060920	cardiac pacemaker cell differentiation	0.0461349	0.156869	1	1	2	9
GO:0060977 coronary vasculature morphogenesis	2	0.156869	0.296	0.222	Biological Process	GO:0060977	coronary vasculature morphogenesis	0.0461349	0.156869	0	2	2	9
GO:0071481 cellular response to X-ray	2	0.156869	0.296	0.222	Biological Process	GO:0071481	cellular response to X-ray	0.0461349	0.156869	0	2	2	9
GO:0097062 dendritic spine maintenance	2	0.156869	0.296	0.222	Biological Process	GO:0097062	dendritic spine maintenance	0.0461349	0.156869	0	2	2	9
GO:1901533 negative regulation of hematopoietic progenitor cell differentiation	2	0.156869	0.296	0.222	Biological Process	GO:1901533	negative regulation of hematopoietic progenitor cell differentiation	0.0461349	0.156869	0	2	2	9
GO:2000508 regulation of dendritic cell chemotaxis	2	0.156869	0.296	0.222	Biological Process	GO:2000508	regulation of dendritic cell chemotaxis	0.0461349	0.156869	1	1	2	9
GO:2000510 positive regulation of dendritic cell chemotaxis	2	0.156869	0.296	0.222	Biological Process	GO:2000510	positive regulation of dendritic cell chemotaxis	0.0461349	0.156869	1	1	2	9
GO:0001952 regulation of cell-matrix adhesion	7	0.159118	1.036	0.083	Biological Process	GO:0001952	regulation of cell-matrix adhesion	0.0468511	0.159118	1	6	7	84
GO:0006690 icosanoid metabolic process	7	0.159118	1.036	0.083	Biological Process	GO:0006690	icosanoid metabolic process	0.0468511	0.159118	3	4	7	84
GO:0019731 antibacterial humoral response	4	0.15918	0.592	0.114	Biological Process	GO:0019731	antibacterial humoral response	0.0471002	0.15918	3	1	4	35
GO:0035136 forelimb morphogenesis	4	0.15918	0.592	0.114	Biological Process	GO:0035136	forelimb morphogenesis	0.0471002	0.15918	0	4	4	35
GO:0035315 hair cell differentiation	4	0.15918	0.592	0.114	Biological Process	GO:0035315	hair cell differentiation	0.0471002	0.15918	0	4	4	35
GO:0051693 actin filament capping	4	0.15918	0.592	0.114	Biological Process	GO:0051693	actin filament capping	0.0471002	0.15918	0	4	4	35
GO:0060711 labyrinthine layer development	4	0.15918	0.592	0.114	Biological Process	GO:0060711	labyrinthine layer development	0.0471002	0.15918	0	4	4	35
GO:0072132 mesenchyme morphogenesis	4	0.15918	0.592	0.114	Biological Process	GO:0072132	mesenchyme morphogenesis	0.0471002	0.15918	0	4	4	35
GO:1904591 positive regulation of protein import	4	0.15918	0.592	0.114	Biological Process	GO:1904591	positive regulation of protein import	0.0471002	0.15918	1	3	4	35
GO:2000404 regulation of T cell migration	4	0.15918	0.592	0.114	Biological Process	GO:2000404	regulation of T cell migration	0.0471002	0.15918	2	2	4	35
GO:0009126 purine nucleoside monophosphate metabolic process	16	0.15918	2.367	0.062	Biological Process	GO:0009126	purine nucleoside monophosphate metabolic process	0.0471167	0.15918	7	9	16	257
GO:0046883 regulation of hormone secretion	10	0.159237	1.479	0.072	Biological Process	GO:0046883	regulation of hormone secretion	0.0473405	0.159237	2	8	10	139
GO:0001779 natural killer cell differentiation	3	0.159237	0.444	0.143	Biological Process	GO:0001779	natural killer cell differentiation	0.0473534	0.159237	2	1	3	21
GO:0033006 regulation of mast cell activation involved in immune response	3	0.159237	0.444	0.143	Biological Process	GO:0033006	regulation of mast cell activation involved in immune response	0.0473534	0.159237	3	0	3	21
GO:0044550 secondary metabolite biosynthetic process	3	0.159237	0.444	0.143	Biological Process	GO:0044550	secondary metabolite biosynthetic process	0.0473534	0.159237	0	3	3	21
GO:0050832 defense response to fungus	3	0.159237	0.444	0.143	Biological Process	GO:0050832	defense response to fungus	0.0473534	0.159237	2	1	3	21
GO:0051560 mitochondrial calcium ion homeostasis	3	0.159237	0.444	0.143	Biological Process	GO:0051560	mitochondrial calcium ion homeostasis	0.0473534	0.159237	0	3	3	21
GO:0060444 branching involved in mammary gland duct morphogenesis	3	0.159237	0.444	0.143	Biological Process	GO:0060444	branching involved in mammary gland duct morphogenesis	0.0473534	0.159237	0	3	3	21
GO:0099623 regulation of cardiac muscle cell membrane repolarization	3	0.159237	0.444	0.143	Biological Process	GO:0099623	regulation of cardiac muscle cell membrane repolarization	0.0473534	0.159237	0	3	3	21
GO:0001776 leukocyte homeostasis	6	0.159289	0.888	0.09	Biological Process	GO:0001776	leukocyte homeostasis	0.0473962	0.159289	5	1	6	67
GO:0016324 apical plasma membrane	14	0.163557	2.032	0.068	Cellular Component	GO:0016324	apical plasma membrane	0.0323821	0.163557	1	13	14	206
GO:0043433 negative regulation of DNA-binding transcription factor activity	9	0.163846	1.331	0.074	Biological Process	GO:0043433	negative regulation of DNA-binding transcription factor activity	0.0488088	0.163846	3	6	9	121
GO:0051017 actin filament bundle assembly	9	0.163846	1.331	0.074	Biological Process	GO:0051017	actin filament bundle assembly	0.0488088	0.163846	2	7	9	121
GO:0002292 T cell differentiation involved in immune response	5	0.16415	0.74	0.098	Biological Process	GO:0002292	T cell differentiation involved in immune response	0.0489843	0.16415	3	2	5	51
GO:0031638 zymogen activation	5	0.16415	0.74	0.098	Biological Process	GO:0031638	zymogen activation	0.0489843	0.16415	4	1	5	51
GO:0061045 negative regulation of wound healing	5	0.16415	0.74	0.098	Biological Process	GO:0061045	negative regulation of wound healing	0.0489843	0.16415	1	4	5	51
GO:0043406 positive regulation of MAP kinase activity	11	0.164291	1.627	0.069	Biological Process	GO:0043406	positive regulation of MAP kinase activity	0.0490547	0.164291	7	4	11	159
GO:0010921 regulation of phosphatase activity	10	0.164942	1.479	0.071	Biological Process	GO:0010921	regulation of phosphatase activity	0.0492778	0.164942	1	9	10	140
GO:0002286 T cell activation involved in immune response	7	0.165187	1.036	0.082	Biological Process	GO:0002286	T cell activation involved in immune response	0.0494079	0.165187	5	2	7	85
GO:0034446 substrate adhesion-dependent cell spreading	7	0.165187	1.036	0.082	Biological Process	GO:0034446	substrate adhesion-dependent cell spreading	0.0494079	0.165187	2	5	7	85
GO:0017171 serine hydrolase activity	15	0.16584	2.276	0.074	Molecular Function	GO:0017171	serine hydrolase activity	0.0153494	0.16584	6	9	15	204
GO:0003785 actin monomer binding	4	0.167033	0.607	0.16	Molecular Function	GO:0003785	actin monomer binding	0.01565	0.167033	0	4	4	25
GO:0017154 semaphorin receptor activity	3	0.167033	0.455	0.214	Molecular Function	GO:0017154	semaphorin receptor activity	0.0160312	0.167033	1	2	3	14
GO:0097110 scaffold protein binding	5	0.167033	0.759	0.132	Molecular Function	GO:0097110	scaffold protein binding	0.016039	0.167033	1	4	5	38
GO:0016247 channel regulator activity	9	0.167033	1.366	0.091	Molecular Function	GO:0016247	channel regulator activity	0.016132	0.167033	2	7	9	99
GO:0042611 MHC protein complex	3	0.167923	0.435	0.158	Cellular Component	GO:0042611	MHC protein complex	0.0363117	0.167923	3	0	3	19
GO:0005890 sodium:potassium-exchanging ATPase complex	2	0.167923	0.29	0.25	Cellular Component	GO:0005890	sodium:potassium-exchanging ATPase complex	0.0366561	0.167923	0	2	2	8
GO:0005585 collagen type II trimer	1	0.167923	0.145	1	Cellular Component	GO:0005585	collagen type II trimer	0.0391633	0.167923	0	1	1	1
GO:0014701 junctional sarcoplasmic reticulum membrane	1	0.167923	0.145	1	Cellular Component	GO:0014701	junctional sarcoplasmic reticulum membrane	0.0391633	0.167923	0	1	1	1
GO:0014801 longitudinal sarcoplasmic reticulum	1	0.167923	0.145	1	Cellular Component	GO:0014801	longitudinal sarcoplasmic reticulum	0.0391633	0.167923	0	1	1	1
GO:0034678 integrin alpha8-beta1 complex	1	0.167923	0.145	1	Cellular Component	GO:0034678	integrin alpha8-beta1 complex	0.0391633	0.167923	0	1	1	1
GO:0035693 NOS2-CD74 complex	1	0.167923	0.145	1	Cellular Component	GO:0035693	NOS2-CD74 complex	0.0391633	0.167923	1	0	1	1
GO:0035866 alphav-beta3 integrin-PKCalpha complex	1	0.167923	0.145	1	Cellular Component	GO:0035866	alphav-beta3 integrin-PKCalpha complex	0.0391633	0.167923	0	1	1	1
GO:0036398 TCR signalosome	1	0.167923	0.145	1	Cellular Component	GO:0036398	TCR signalosome	0.0391633	0.167923	1	0	1	1
GO:0042568 insulin-like growth factor binary complex	1	0.167923	0.145	1	Cellular Component	GO:0042568	insulin-like growth factor binary complex	0.0391633	0.167923	0	1	1	1
GO:0071665 gamma-catenin-TCF7L2 complex	1	0.167923	0.145	1	Cellular Component	GO:0071665	gamma-catenin-TCF7L2 complex	0.0391633	0.167923	0	1	1	1
GO:0071748 monomeric IgA immunoglobulin complex	1	0.167923	0.145	1	Cellular Component	GO:0071748	monomeric IgA immunoglobulin complex	0.0391633	0.167923	1	0	1	1
GO:0071750 dimeric IgA immunoglobulin complex	1	0.167923	0.145	1	Cellular Component	GO:0071750	dimeric IgA immunoglobulin complex	0.0391633	0.167923	1	0	1	1
GO:0071752 secretory dimeric IgA immunoglobulin complex	1	0.167923	0.145	1	Cellular Component	GO:0071752	secretory dimeric IgA immunoglobulin complex	0.0391633	0.167923	1	0	1	1
GO:0071753 IgM immunoglobulin complex	1	0.167923	0.145	1	Cellular Component	GO:0071753	IgM immunoglobulin complex	0.0391633	0.167923	1	0	1	1
GO:0071754 IgM immunoglobulin complex, circulating	1	0.167923	0.145	1	Cellular Component	GO:0071754	IgM immunoglobulin complex, circulating	0.0391633	0.167923	1	0	1	1
GO:0071756 pentameric IgM immunoglobulin complex	1	0.167923	0.145	1	Cellular Component	GO:0071756	pentameric IgM immunoglobulin complex	0.0391633	0.167923	1	0	1	1
GO:0090537 CERF complex	1	0.167923	0.145	1	Cellular Component	GO:0090537	CERF complex	0.0391633	0.167923	0	1	1	1
GO:0097444 spine apparatus	1	0.167923	0.145	1	Cellular Component	GO:0097444	spine apparatus	0.0391633	0.167923	0	1	1	1
GO:0097451 glial limiting end-foot	1	0.167923	0.145	1	Cellular Component	GO:0097451	glial limiting end-foot	0.0391633	0.167923	0	1	1	1
GO:0099189 postsynaptic spectrin-associated cytoskeleton	1	0.167923	0.145	1	Cellular Component	GO:0099189	postsynaptic spectrin-associated cytoskeleton	0.0391633	0.167923	0	1	1	1
GO:0060840 artery development	6	0.168194	0.888	0.088	Biological Process	GO:0060840	artery development	0.0503362	0.168194	0	6	6	68
GO:0042391 regulation of membrane potential	18	0.170413	2.663	0.06	Biological Process	GO:0042391	regulation of membrane potential	0.0510299	0.170413	3	15	18	301
GO:0032869 cellular response to insulin stimulus	10	0.170884	1.479	0.071	Biological Process	GO:0032869	cellular response to insulin stimulus	0.0512673	0.170884	2	8	10	141
GO:0048588 developmental cell growth	10	0.170884	1.479	0.071	Biological Process	GO:0048588	developmental cell growth	0.0512673	0.170884	1	9	10	141
GO:0001913 T cell mediated cytotoxicity	4	0.170884	0.592	0.111	Biological Process	GO:0001913	T cell mediated cytotoxicity	0.0514069	0.170884	4	0	4	36
GO:0019229 regulation of vasoconstriction	4	0.170884	0.592	0.111	Biological Process	GO:0019229	regulation of vasoconstriction	0.0514069	0.170884	0	4	4	36
GO:0035850 epithelial cell differentiation involved in kidney development	4	0.170884	0.592	0.111	Biological Process	GO:0035850	epithelial cell differentiation involved in kidney development	0.0514069	0.170884	0	4	4	36
GO:0042771 intrinsic apoptotic signaling pathway in response to DNA damage by p53 class mediator	4	0.170884	0.592	0.111	Biological Process	GO:0042771	intrinsic apoptotic signaling pathway in response to DNA damage by p53 class mediator	0.0514069	0.170884	2	2	4	36
GO:2000107 negative regulation of leukocyte apoptotic process	4	0.170884	0.592	0.111	Biological Process	GO:2000107	negative regulation of leukocyte apoptotic process	0.0514069	0.170884	3	1	4	36
GO:2000648 positive regulation of stem cell proliferation	4	0.170884	0.592	0.111	Biological Process	GO:2000648	positive regulation of stem cell proliferation	0.0514069	0.170884	1	3	4	36
GO:0016052 carbohydrate catabolic process	8	0.17273	1.183	0.077	Biological Process	GO:0016052	carbohydrate catabolic process	0.0520175	0.17273	3	5	8	104
GO:0008286 insulin receptor signaling pathway	7	0.17273	1.036	0.081	Biological Process	GO:0008286	insulin receptor signaling pathway	0.0520515	0.17273	2	5	7	86
GO:0071453 cellular response to oxygen levels	7	0.17273	1.036	0.081	Biological Process	GO:0071453	cellular response to oxygen levels	0.0520515	0.17273	2	5	7	86
GO:0045055 regulated exocytosis	11	0.175099	1.627	0.068	Biological Process	GO:0045055	regulated exocytosis	0.0527957	0.175099	6	5	11	161
GO:0032270 positive regulation of cellular protein metabolic process	58	0.17541	8.58	0.049	Biological Process	GO:0032270	positive regulation of cellular protein metabolic process	0.0530093	0.17541	27	31	58	1193
GO:0061572 actin filament bundle organization	9	0.17541	1.331	0.073	Biological Process	GO:0061572	actin filament bundle organization	0.0531562	0.17541	2	7	9	123
GO:0002385 mucosal immune response	3	0.17541	0.444	0.136	Biological Process	GO:0002385	mucosal immune response	0.0532829	0.17541	2	1	3	22
GO:0042454 ribonucleoside catabolic process	3	0.17541	0.444	0.136	Biological Process	GO:0042454	ribonucleoside catabolic process	0.0532829	0.17541	2	1	3	22
GO:0042554 superoxide anion generation	3	0.17541	0.444	0.136	Biological Process	GO:0042554	superoxide anion generation	0.0532829	0.17541	2	1	3	22
GO:0045606 positive regulation of epidermal cell differentiation	3	0.17541	0.444	0.136	Biological Process	GO:0045606	positive regulation of epidermal cell differentiation	0.0532829	0.17541	0	3	3	22
GO:0060043 regulation of cardiac muscle cell proliferation	3	0.17541	0.444	0.136	Biological Process	GO:0060043	regulation of cardiac muscle cell proliferation	0.0532829	0.17541	1	2	3	22
GO:0060317 cardiac epithelial to mesenchymal transition	3	0.17541	0.444	0.136	Biological Process	GO:0060317	cardiac epithelial to mesenchymal transition	0.0532829	0.17541	0	3	3	22
GO:0071384 cellular response to corticosteroid stimulus	3	0.17541	0.444	0.136	Biological Process	GO:0071384	cellular response to corticosteroid stimulus	0.0532829	0.17541	2	1	3	22
GO:0086004 regulation of cardiac muscle cell contraction	3	0.17541	0.444	0.136	Biological Process	GO:0086004	regulation of cardiac muscle cell contraction	0.0532829	0.17541	0	3	3	22
GO:0090184 positive regulation of kidney development	3	0.17541	0.444	0.136	Biological Process	GO:0090184	positive regulation of kidney development	0.0532829	0.17541	0	3	3	22
GO:0090278 negative regulation of peptide hormone secretion	3	0.17541	0.444	0.136	Biological Process	GO:0090278	negative regulation of peptide hormone secretion	0.0532829	0.17541	0	3	3	22
GO:1901532 regulation of hematopoietic progenitor cell differentiation	3	0.17541	0.444	0.136	Biological Process	GO:1901532	regulation of hematopoietic progenitor cell differentiation	0.0532829	0.17541	1	2	3	22
GO:0010717 regulation of epithelial to mesenchymal transition	6	0.175449	0.888	0.087	Biological Process	GO:0010717	regulation of epithelial to mesenchymal transition	0.0533856	0.175449	0	6	6	69
GO:0031644 regulation of neurological system process	6	0.175449	0.888	0.087	Biological Process	GO:0031644	regulation of neurological system process	0.0533856	0.175449	1	5	6	69
GO:0061008 hepaticobiliary system development	6	0.175449	0.888	0.087	Biological Process	GO:0061008	hepaticobiliary system development	0.0533856	0.175449	0	6	6	69
GO:0004725 protein tyrosine phosphatase activity	9	0.175544	1.366	0.09	Molecular Function	GO:0004725	protein tyrosine phosphatase activity	0.0171305	0.175544	4	5	9	100
[truncated: 5,385 more rows]

## Sheet: KEGG
id	num	qvalue	per	ratio	class	ID	Descrption	Pvalue	Qvalue	Up	Down	fg_num	bg_num
Dilated cardiomyopathy (DCM)	31	1.97e-14	8.201	0.246	Human Diseases	ko05414	Dilated cardiomyopathy (DCM)	7.12e-17	1.97e-14	9	22	31	126
B cell receptor signaling pathway	25	1.52e-12	6.614	0.266	Organismal Systems	ko04662	B cell receptor signaling pathway	1.1e-14	1.52e-12	24	1	25	94
Staphylococcus aureus infection	33	1.06e-10	8.73	0.167	Human Diseases	ko05150	Staphylococcus aureus infection	1.15e-12	1.06e-10	25	8	33	198
Amoebiasis	25	1.23e-08	6.614	0.177	Human Diseases	ko05146	Amoebiasis	1.77e-10	1.23e-08	14	11	25	141
Hypertrophic cardiomyopathy (HCM)	20	9.14e-08	5.291	0.198	Human Diseases	ko05410	Hypertrophic cardiomyopathy (HCM)	1.65e-09	9.14e-08	0	20	20	101
Arrhythmogenic right ventricular cardiomyopathy (ARVC)	18	1.14e-07	4.762	0.214	Human Diseases	ko05412	Arrhythmogenic right ventricular cardiomyopathy (ARVC)	2.89e-09	1.14e-07	0	18	18	84
Fc gamma R-mediated phagocytosis	21	1.14e-07	5.556	0.183	Organismal Systems	ko04666	Fc gamma R-mediated phagocytosis	3.03e-09	1.14e-07	20	1	21	115
Primary immunodeficiency	16	1.14e-07	4.233	0.242	Human Diseases	ko05340	Primary immunodeficiency	3.29e-09	1.14e-07	16	0	16	66
Fc epsilon RI signaling pathway	18	1.33e-07	4.762	0.209	Organismal Systems	ko04664	Fc epsilon RI signaling pathway	4.32e-09	1.33e-07	18	0	18	86
Axon guidance	25	1.56e-06	6.614	0.135	Organismal Systems	ko04360	Axon guidance	5.64e-08	1.56e-06	5	20	25	185
Focal adhesion	26	1.99e-06	6.878	0.129	Cellular Processes	ko04510	Focal adhesion	8.32e-08	1.99e-06	5	21	26	202
Tuberculosis	27	1.99e-06	7.143	0.125	Human Diseases	ko05152	Tuberculosis	8.63e-08	1.99e-06	26	1	27	216
Leishmaniasis	18	3.28e-06	4.762	0.168	Human Diseases	ko05140	Leishmaniasis	1.54e-07	3.28e-06	18	0	18	107
Cardiac muscle contraction	18	1.06e-05	4.762	0.155	Organismal Systems	ko04260	Cardiac muscle contraction	5.39e-07	1.06e-05	1	17	18	116
Viral myocarditis	21	1.06e-05	5.556	0.136	Human Diseases	ko05416	Viral myocarditis	5.71e-07	1.06e-05	15	6	21	154
Natural killer cell mediated cytotoxicity	20	1.53e-05	5.291	0.138	Organismal Systems	ko04650	Natural killer cell mediated cytotoxicity	8.86e-07	1.53e-05	19	1	20	145
Phagosome	24	1.74e-05	6.349	0.119	Cellular Processes	ko04145	Phagosome	1.07e-06	1.74e-05	20	4	24	201
ECM-receptor interaction	15	3.39e-05	3.968	0.165	Environmental Information Processing	ko04512	ECM-receptor interaction	2.2e-06	3.39e-05	0	15	15	91
Adrenergic signaling in cardiomyocytes	20	4.58e-05	5.291	0.127	Organismal Systems	ko04261	Adrenergic signaling in cardiomyocytes	3.14e-06	4.58e-05	3	17	20	157
Calcium signaling pathway	28	0.000115	7.407	0.097	Environmental Information Processing	ko04020	Calcium signaling pathway	8.32e-06	0.000115	10	18	28	288
Phospholipase D signaling pathway	20	0.000217	5.291	0.114	Environmental Information Processing	ko04072	Phospholipase D signaling pathway	1.65e-05	0.000217	15	5	20	175
Pathogenic Escherichia coli infection	11	0.00022	2.91	0.183	Human Diseases	ko05130	Pathogenic Escherichia coli infection	1.79e-05	0.00022	8	3	11	60
Hematopoietic cell lineage	17	0.00022	4.497	0.127	Organismal Systems	ko04640	Hematopoietic cell lineage	1.83e-05	0.00022	15	2	17	134
African trypanosomiasis	11	0.000333	2.91	0.175	Human Diseases	ko05143	African trypanosomiasis	2.89e-05	0.000333	11	0	11	63
Legionellosis	12	0.000347	3.175	0.16	Human Diseases	ko05134	Legionellosis	3.13e-05	0.000347	11	1	12	75
Complement and coagulation cascades	13	0.000765	3.439	0.138	Organismal Systems	ko04610	Complement and coagulation cascades	7.18e-05	0.000765	8	5	13	94
PI3K-Akt signaling pathway	33	0.000807	8.73	0.08	Environmental Information Processing	ko04151	PI3K-Akt signaling pathway	8.08e-05	0.000807	15	18	33	414
Toxoplasmosis	15	0.000807	3.968	0.123	Human Diseases	ko05145	Toxoplasmosis	8.16e-05	0.000807	10	5	15	122
NF-kappa B signaling pathway	19	0.00148	5.026	0.101	Environmental Information Processing	ko04064	NF-kappa B signaling pathway	0.000154471	0.00148	17	2	19	189
Platelet activation	15	0.00156	3.968	0.115	Organismal Systems	ko04611	Platelet activation	0.000168445	0.00156	9	6	15	130
Regulation of actin cytoskeleton	21	0.0018	5.556	0.093	Cellular Processes	ko04810	Regulation of actin cytoskeleton	0.000201611	0.0018	6	15	21	225
Proteoglycans in cancer	20	0.00348	5.291	0.091	Human Diseases	ko05205	Proteoglycans in cancer	0.000402219	0.00348	6	14	20	220
Transcriptional misregulation in cancers	23	0.00362	6.085	0.085	Human Diseases	ko05202	Transcriptional misregulation in cancers	0.000431068	0.00362	14	9	23	272
Cell adhesion molecules (CAMs)	20	0.00414	5.291	0.089	Environmental Information Processing	ko04514	Cell adhesion molecules (CAMs)	0.000507753	0.00414	9	11	20	224
Systemic lupus erythematosus	22	0.0061	5.82	0.083	Human Diseases	ko05322	Systemic lupus erythematosus	0.000770821	0.0061	18	4	22	266
Pertussis	10	0.00761	2.646	0.127	Human Diseases	ko05133	Pertussis	0.000989642	0.00761	8	2	10	79
Rheumatoid arthritis	17	0.00856	4.497	0.09	Human Diseases	ko05323	Rheumatoid arthritis	0.00114335	0.00856	17	0	17	188
Oxytocin signaling pathway	15	0.00913	3.968	0.096	Organismal Systems	ko04921	Oxytocin signaling pathway	0.00126853	0.00913	5	10	15	157
Chemokine signaling pathway	17	0.00913	4.497	0.089	Organismal Systems	ko04062	Chemokine signaling pathway	0.00128476	0.00913	14	3	17	190
Asthma	12	0.0092	3.175	0.108	Human Diseases	ko05310	Asthma	0.00132898	0.0092	12	0	12	111
Central carbon metabolism in cancer	9	0.00957	2.381	0.13	Human Diseases	ko05230	Central carbon metabolism in cancer	0.00141678	0.00957	5	4	9	69
Insulin resistance	12	0.0102	3.175	0.106	Human Diseases	ko04931	Insulin resistance	0.00155244	0.0102	5	7	12	113
MicroRNAs in cancer	16	0.0102	4.233	0.09	Human Diseases	ko05206	MicroRNAs in cancer	0.00158933	0.0102	4	12	16	177
Protein digestion and absorption	13	0.0102	3.439	0.101	Organismal Systems	ko04974	Protein digestion and absorption	0.00162657	0.0102	0	13	13	129
Intestinal immune network for IgA production	13	0.0105	3.439	0.1	Organismal Systems	ko04672	Intestinal immune network for IgA production	0.00174475	0.0105	13	0	13	130
Allograft rejection	13	0.0105	3.439	0.1	Human Diseases	ko05330	Allograft rejection	0.00174475	0.0105	13	0	13	130
cAMP signaling pathway	19	0.0113	5.026	0.082	Environmental Information Processing	ko04024	cAMP signaling pathway	0.00194063	0.0113	8	11	19	232
Pathways in cancer	37	0.0113	9.788	0.064	Human Diseases	ko05200	Pathways in cancer	0.00196585	0.0113	9	28	37	575
Apelin signaling pathway	14	0.0121	3.704	0.094	Environmental Information Processing	ko04371	Apelin signaling pathway	0.00213438	0.0121	2	12	14	149
Human papillomavirus infection	26	0.0142	6.878	0.071	Human Diseases	ko05165	Human papillomavirus infection	0.00256041	0.0142	2	24	26	367
Autoimmune thyroid disease	13	0.0183	3.439	0.093	Human Diseases	ko05320	Autoimmune thyroid disease	0.00336671	0.0183	13	0	13	140
Leukocyte transendothelial migration	12	0.0194	3.175	0.096	Organismal Systems	ko04670	Leukocyte transendothelial migration	0.00363524	0.0194	6	6	12	125
Adherens junction	9	0.0207	2.381	0.113	Cellular Processes	ko04520	Adherens junction	0.00397405	0.0207	3	6	9	80
Vascular smooth muscle contraction	13	0.0207	3.439	0.091	Organismal Systems	ko04270	Vascular smooth muscle contraction	0.00404157	0.0207	3	10	13	143
Small cell lung cancer	10	0.0356	2.646	0.097	Human Diseases	ko05222	Small cell lung cancer	0.00706798	0.0356	2	8	10	103
Thyroid hormone signaling pathway	11	0.0362	2.91	0.092	Organismal Systems	ko04919	Thyroid hormone signaling pathway	0.00742023	0.0362	2	9	11	120
Insulin secretion	9	0.0362	2.381	0.102	Organismal Systems	ko04911	Insulin secretion	0.00744881	0.0362	1	8	9	88
Tight junction	15	0.0428	3.968	0.078	Cellular Processes	ko04530	Tight junction	0.00896343	0.0428	3	12	15	193
Salivary secretion	10	0.0431	2.646	0.093	Organismal Systems	ko04970	Salivary secretion	0.00917473	0.0431	5	5	10	107
Toll-like receptor signaling pathway	10	0.0451	2.646	0.093	Organismal Systems	ko04620	Toll-like receptor signaling pathway	0.00976961	0.0451	9	1	10	108
Estrogen signaling pathway	12	0.0475	3.175	0.084	Organismal Systems	ko04915	Estrogen signaling pathway	0.0104657	0.0475	5	7	12	143
Type II diabetes mellitus	6	0.0478	1.587	0.125	Human Diseases	ko04930	Type II diabetes mellitus	0.0107089	0.0478	2	4	6	48
Prion diseases	5	0.0483	1.323	0.143	Human Diseases	ko05020	Prion diseases	0.0111634	0.0483	3	2	5	35
Gastric acid secretion	8	0.0483	2.116	0.103	Organismal Systems	ko04971	Gastric acid secretion	0.0111707	0.0483	1	7	8	78
Osteoclast differentiation	11	0.0558	2.91	0.085	Organismal Systems	ko04380	Osteoclast differentiation	0.0131495	0.0558	9	2	11	130
Rap1 signaling pathway	19	0.0558	5.026	0.068	Environmental Information Processing	ko04015	Rap1 signaling pathway	0.0132892	0.0558	8	11	19	278
Breast cancer	12	0.0711	3.175	0.078	Human Diseases	ko05224	Breast cancer	0.0171859	0.0711	2	10	12	153
Notch signaling pathway	6	0.0755	1.587	0.111	Environmental Information Processing	ko04330	Notch signaling pathway	0.018538	0.0755	0	6	6	54
Amphetamine addiction	7	0.0782	1.852	0.1	Human Diseases	ko05031	Amphetamine addiction	0.0194809	0.0782	3	4	7	70
Fluid shear stress and atherosclerosis	12	0.0812	3.175	0.076	Human Diseases	ko05418	Fluid shear stress and atherosclerosis	0.0206335	0.0812	3	9	12	157
Melanogenesis	9	0.0812	2.381	0.087	Organismal Systems	ko04916	Melanogenesis	0.0208002	0.0812	1	8	9	104
EGFR tyrosine kinase inhibitor resistance	8	0.0842	2.116	0.091	Human Diseases	ko01521	EGFR tyrosine kinase inhibitor resistance	0.0218947	0.0842	2	6	8	88
MAPK signaling pathway	19	0.112	5.026	0.063	Environmental Information Processing	ko04010	MAPK signaling pathway	0.0296465	0.112	9	10	19	303
Carbohydrate digestion and absorption	5	0.123	1.323	0.109	Organismal Systems	ko04973	Carbohydrate digestion and absorption	0.0332698	0.123	3	2	5	46
Kaposi sarcoma-associated herpesvirus infection	14	0.123	3.704	0.068	Human Diseases	ko05167	Kaposi sarcoma-associated herpesvirus infection	0.0333593	0.123	12	2	14	207
Hippo signaling pathway	12	0.134	3.175	0.07	Environmental Information Processing	ko04390	Hippo signaling pathway	0.0367901	0.134	2	10	12	171
Cholinergic synapse	9	0.139	2.381	0.078	Organismal Systems	ko04725	Cholinergic synapse	0.038515	0.139	5	4	9	116
Basal cell carcinoma	6	0.148	1.587	0.092	Human Diseases	ko05217	Basal cell carcinoma	0.0415549	0.148	0	6	6	65
Acute myeloid leukemia	6	0.155	1.587	0.091	Human Diseases	ko05221	Acute myeloid leukemia	0.0442657	0.155	5	1	6	66
cGMP - PKG signaling pathway	12	0.171	3.175	0.067	Environmental Information Processing	ko04022	cGMP - PKG signaling pathway	0.049269	0.171	3	9	12	179
Glycolysis / Gluconeogenesis	6	0.181	1.587	0.087	Metabolism	ko00010	Glycolysis / Gluconeogenesis	0.0530496	0.181	2	4	6	69
Aldosterone-regulated sodium reabsorption	4	0.188	1.058	0.108	Organismal Systems	ko04960	Aldosterone-regulated sodium reabsorption	0.0557282	0.188	2	2	4	37
Epstein-Barr virus infection	18	0.194	4.762	0.059	Human Diseases	ko05169	Epstein-Barr virus infection	0.0580247	0.194	16	2	18	307
Endocrine and other factor-regulated calcium reabsorption	5	0.208	1.323	0.091	Organismal Systems	ko04961	Endocrine and other factor-regulated calcium reabsorption	0.0637121	0.208	1	4	5	55
Salmonella infection	15	0.208	3.968	0.06	Human Diseases	ko05132	Salmonella infection	0.0638726	0.208	8	7	15	248
Adipocytokine signaling pathway	6	0.222	1.587	0.081	Organismal Systems	ko04920	Adipocytokine signaling pathway	0.0698884	0.222	3	3	6	74
Inflammatory mediator regulation of TRP channels	8	0.222	2.116	0.072	Organismal Systems	ko04750	Inflammatory mediator regulation of TRP channels	0.07012	0.222	4	4	8	111
Tyrosine metabolism	4	0.222	1.058	0.1	Metabolism	ko00350	Tyrosine metabolism	0.0704703	0.222	0	4	4	40
Viral protein interaction with cytokine and cytokine receptor	7	0.226	1.852	0.075	Environmental Information Processing	ko04061	Viral protein interaction with cytokine and cytokine receptor	0.0725246	0.226	6	1	7	93
Thyroid hormone synthesis	6	0.226	1.587	0.08	Organismal Systems	ko04918	Thyroid hormone synthesis	0.0735871	0.226	1	5	6	75
Melanoma	6	0.236	1.587	0.079	Human Diseases	ko05218	Melanoma	0.0773958	0.236	1	5	6	76
Wnt signaling pathway	11	0.236	2.91	0.064	Environmental Information Processing	ko04310	Wnt signaling pathway	0.0783206	0.236	2	9	11	173
Gap junction	7	0.236	1.852	0.074	Cellular Processes	ko04540	Gap junction	0.0792898	0.236	1	6	7	95
Relaxin signaling pathway	9	0.238	2.381	0.067	Organismal Systems	ko04926	Relaxin signaling pathway	0.080794	0.238	3	6	9	134
Endocrine resistance	7	0.252	1.852	0.072	Human Diseases	ko01522	Endocrine resistance	0.0864098	0.252	2	5	7	97
Glioma	6	0.258	1.587	0.076	Human Diseases	ko05214	Glioma	0.0894764	0.258	2	4	6	79
Longevity regulating pathway - multiple species	5	0.282	1.323	0.079	Organismal Systems	ko04213	Longevity regulating pathway - multiple species	0.100506	0.282	4	1	5	63
Choline metabolism in cancer	7	0.282	1.852	0.069	Human Diseases	ko05231	Choline metabolism in cancer	0.101703	0.282	4	3	7	101
Bacterial invasion of epithelial cells	6	0.282	1.587	0.073	Human Diseases	ko05100	Bacterial invasion of epithelial cells	0.102523	0.282	2	4	6	82
HIF-1 signaling pathway	8	0.282	2.116	0.066	Environmental Information Processing	ko04066	HIF-1 signaling pathway	0.10297	0.282	6	2	8	121
Growth hormone synthesis, secretion and action	8	0.282	2.116	0.066	Organismal Systems	ko04935	Growth hormone synthesis, secretion and action	0.10297	0.282	3	5	8	121
Aldosterone synthesis and secretion	7	0.287	1.852	0.069	Organismal Systems	ko04925	Aldosterone synthesis and secretion	0.105744	0.287	1	6	7	102
T cell receptor signaling pathway	10	0.29	2.646	0.061	Organismal Systems	ko04660	T cell receptor signaling pathway	0.107893	0.29	10	0	10	163
Epithelial cell signaling in Helicobacter pylori infection	2	0.307	0.529	0.133	Human Diseases	ko05120	Epithelial cell signaling in Helicobacter pylori infection	0.115317	0.307	0	2	2	15
Signaling pathways regulating pluripotency of stem cells	9	0.327	2.381	0.061	Cellular Processes	ko04550	Signaling pathways regulating pluripotency of stem cells	0.124028	0.327	1	8	9	147
Starch and sucrose metabolism	3	0.338	0.794	0.094	Metabolism	ko00500	Starch and sucrose metabolism	0.129182	0.338	1	2	3	32
Insulin signaling pathway	9	0.34	2.381	0.06	Organismal Systems	ko04910	Insulin signaling pathway	0.13161	0.34	3	6	9	149
Antigen processing and presentation	9	0.34	2.381	0.06	Organismal Systems	ko04612	Antigen processing and presentation	0.135491	0.34	9	0	9	150
Glucagon signaling pathway	7	0.34	1.852	0.064	Organismal Systems	ko04922	Glucagon signaling pathway	0.136366	0.34	1	6	7	109
Parathyroid hormone synthesis, secretion and action	7	0.34	1.852	0.064	Organismal Systems	ko04928	Parathyroid hormone synthesis, secretion and action	0.136366	0.34	3	4	7	109
AGE-RAGE signaling pathway in diabetic complications	7	0.34	1.852	0.064	Human Diseases	ko04933	AGE-RAGE signaling pathway in diabetic complications	0.136366	0.34	3	4	7	109
Pancreatic secretion	7	0.361	1.852	0.063	Organismal Systems	ko04972	Pancreatic secretion	0.145839	0.361	1	6	7	111
Th1 and Th2 cell differentiation	9	0.372	2.381	0.058	Organismal Systems	ko04658	Th1 and Th2 cell differentiation	0.151599	0.372	5	4	9	154
Renin secretion	5	0.4	1.323	0.068	Organismal Systems	ko04924	Renin secretion	0.164648	0.4	0	5	5	74
Gastric cancer	9	0.403	2.381	0.057	Human Diseases	ko05226	Gastric cancer	0.168608	0.403	1	8	9	158
GABAergic synapse	6	0.403	1.587	0.063	Organismal Systems	ko04727	GABAergic synapse	0.169405	0.403	2	4	6	95
Chagas disease (American trypanosomiasis)	10	0.403	2.646	0.056	Human Diseases	ko05142	Chagas disease (American trypanosomiasis)	0.170221	0.403	8	2	10	180
Neomycin, kanamycin and gentamicin biosynthesis	1	0.426	0.265	0.2	Metabolism	ko00524	Neomycin, kanamycin and gentamicin biosynthesis	0.181482	0.426	1	0	1	5
Inositol phosphate metabolism	5	0.429	1.323	0.065	Metabolism	ko00562	Inositol phosphate metabolism	0.184452	0.429	3	2	5	77
Regulation of lipolysis in adipocyte	4	0.478	1.058	0.067	Organismal Systems	ko04923	Regulation of lipolysis in adipocyte	0.20878	0.478	1	3	4	60
Jak-STAT signaling pathway	10	0.478	2.646	0.053	Environmental Information Processing	ko04630	Jak-STAT signaling pathway	0.208923	0.478	5	5	10	189
Prostate cancer	6	0.48	1.587	0.059	Human Diseases	ko05215	Prostate cancer	0.211407	0.48	2	4	6	102
Proximal tubule bicarbonate reclamation	2	0.513	0.529	0.087	Organismal Systems	ko04964	Proximal tubule bicarbonate reclamation	0.227709	0.513	0	2	2	23
C-type lectin receptor signaling pathway	6	0.529	1.587	0.057	Organismal Systems	ko04625	C-type lectin receptor signaling pathway	0.236896	0.529	5	1	6	106
Histidine metabolism	2	0.535	0.529	0.083	Metabolism	ko00340	Histidine metabolism	0.242409	0.535	0	2	2	24
IL-17 signaling pathway	6	0.535	1.587	0.056	Organismal Systems	ko04657	IL-17 signaling pathway	0.243412	0.535	5	1	6	107
GnRH secretion	4	0.548	1.058	0.062	Organismal Systems	ko04929	GnRH secretion	0.251111	0.548	2	2	4	65
PPAR signaling pathway	5	0.552	1.323	0.057	Organismal Systems	ko03320	PPAR signaling pathway	0.25583	0.552	1	4	5	87
Phenylalanine metabolism	2	0.552	0.529	0.08	Metabolism	ko00360	Phenylalanine metabolism	0.257148	0.552	0	2	2	25
Circadian entrainment	6	0.561	1.587	0.055	Organismal Systems	ko04713	Circadian entrainment	0.263264	0.561	2	4	6	110
Hepatocellular carcinoma	9	0.561	2.381	0.051	Human Diseases	ko05225	Hepatocellular carcinoma	0.265216	0.561	2	7	9	178
Long-term depression	4	0.564	1.058	0.06	Organismal Systems	ko04730	Long-term depression	0.268532	0.564	2	2	4	67
Non-small cell lung cancer	4	0.578	1.058	0.059	Human Diseases	ko05223	Non-small cell lung cancer	0.277323	0.578	3	1	4	68
Retrograde endocannabinoid signaling	9	0.592	2.381	0.049	Organismal Systems	ko04723	Retrograde endocannabinoid signaling	0.286376	0.592	5	4	9	182
Hippo signaling pathway - multiple species	2	0.618	0.529	0.071	Environmental Information Processing	ko04392	Hippo signaling pathway - multiple species	0.30135	0.618	1	1	2	28
GnRH signaling pathway	5	0.629	1.323	0.053	Organismal Systems	ko04912	GnRH signaling pathway	0.309219	0.629	1	4	5	94
Cocaine addiction	3	0.629	0.794	0.06	Human Diseases	ko05030	Cocaine addiction	0.312909	0.629	0	3	3	50
Apoptosis	9	0.629	2.381	0.048	Cellular Processes	ko04210	Apoptosis	0.313433	0.629	6	3	9	187
Dopaminergic synapse	7	0.64	1.852	0.049	Organismal Systems	ko04728	Dopaminergic synapse	0.323655	0.64	3	4	7	142
Influenza A	9	0.64	2.381	0.047	Human Diseases	ko05164	Influenza A	0.32993	0.64	6	3	9	190
Synthesis and degradation of ketone bodies	1	0.64	0.265	0.1	Metabolism	ko00072	Synthesis and degradation of ketone bodies	0.330099	0.64	0	1	1	10
Sulfur metabolism	1	0.64	0.265	0.1	Metabolism	ko00920	Sulfur metabolism	0.330099	0.64	0	1	1	10
MAPK signaling pathway - fly	2	0.64	0.529	0.067	Environmental Information Processing	ko04013	MAPK signaling pathway - fly	0.330591	0.64	0	2	2	30
Vasopressin-regulated water reabsorption	3	0.644	0.794	0.058	Organismal Systems	ko04962	Vasopressin-regulated water reabsorption	0.334643	0.644	0	3	3	52
Cytokine-cytokine receptor interaction	14	0.652	3.704	0.045	Environmental Information Processing	ko04060	Cytokine-cytokine receptor interaction	0.341656	0.652	8	6	14	312
Cushing syndrome	8	0.652	2.116	0.047	Human Diseases	ko04934	Cushing syndrome	0.345217	0.652	0	8	8	169
Neurotrophin signaling pathway	6	0.652	1.587	0.049	Organismal Systems	ko04722	Neurotrophin signaling pathway	0.345976	0.652	2	4	6	122
Morphine addiction	5	0.652	1.323	0.051	Human Diseases	ko05032	Morphine addiction	0.348264	0.652	1	4	5	99
Sphingolipid signaling pathway	6	0.665	1.587	0.048	Environmental Information Processing	ko04071	Sphingolipid signaling pathway	0.360071	0.665	4	2	6	124
TNF signaling pathway	6	0.665	1.587	0.048	Environmental Information Processing	ko04668	TNF signaling pathway	0.360071	0.665	4	2	6	124
Serotonergic synapse	6	0.669	1.587	0.048	Organismal Systems	ko04726	Serotonergic synapse	0.367132	0.669	2	4	6	125
Arginine and proline metabolism	3	0.669	0.794	0.055	Metabolism	ko00330	Arginine and proline metabolism	0.367165	0.669	1	2	3	55
Human cytomegalovirus infection	11	0.68	2.91	0.045	Human Diseases	ko05163	Human cytomegalovirus infection	0.37754	0.68	7	4	11	247
VEGF signaling pathway	3	0.68	0.794	0.054	Environmental Information Processing	ko04370	VEGF signaling pathway	0.377953	0.68	3	0	3	56
Bile secretion	4	0.684	1.058	0.05	Organismal Systems	ko04976	Bile secretion	0.384842	0.684	0	4	4	80
mTOR signaling pathway	8	0.684	2.116	0.045	Environmental Information Processing	ko04150	mTOR signaling pathway	0.387158	0.684	3	5	8	176
Phosphatidylinositol signaling system	5	0.684	1.323	0.048	Environmental Information Processing	ko04070	Phosphatidylinositol signaling system	0.38757	0.684	3	2	5	104
beta-Alanine metabolism	2	0.703	0.529	0.057	Metabolism	ko00410	beta-Alanine metabolism	0.401907	0.703	0	2	2	35
Spinocerebellar ataxia	5	0.703	1.323	0.047	Human Diseases	ko05017	Spinocerebellar ataxia	0.403275	0.703	2	3	5	106
Fructose and mannose metabolism	2	0.72	0.529	0.056	Metabolism	ko00051	Fructose and mannose metabolism	0.415757	0.72	2	0	2	36
Chronic myeloid leukemia	4	0.724	1.058	0.048	Human Diseases	ko05220	Chronic myeloid leukemia	0.420597	0.724	2	2	4	84
Drug metabolism - cytochrome P450	3	0.754	0.794	0.048	Metabolism	ko00982	Drug metabolism - cytochrome P450	0.441641	0.754	0	3	3	62
ErbB signaling pathway	4	0.754	1.058	0.046	Environmental Information Processing	ko04012	ErbB signaling pathway	0.447093	0.754	2	2	4	87
Alzheimer disease	17	0.754	4.497	0.041	Human Diseases	ko05010	Alzheimer disease	0.451708	0.754	6	11	17	412
Toll and Imd signaling pathway	1	0.754	0.265	0.067	Organismal Systems	ko04624	Toll and Imd signaling pathway	0.451791	0.754	0	1	1	15
Endometrial cancer	3	0.754	0.794	0.048	Human Diseases	ko05213	Endometrial cancer	0.452026	0.754	1	2	3	63
p53 signaling pathway	4	0.756	1.058	0.045	Cellular Processes	ko04115	p53 signaling pathway	0.455844	0.756	0	4	4	88
NOD-like receptor signaling pathway	9	0.757	2.381	0.042	Organismal Systems	ko04621	NOD-like receptor signaling pathway	0.459173	0.757	9	0	9	213
Colorectal cancer	4	0.761	1.058	0.045	Human Diseases	ko05210	Colorectal cancer	0.464548	0.761	3	1	4	89
Yersinia infection	8	0.768	2.116	0.042	Human Diseases	ko05135	Yersinia infection	0.47709	0.768	8	0	8	191
Malaria	5	0.768	1.323	0.043	Human Diseases	ko05144	Malaria	0.480663	0.768	2	3	5	116
Alanine, aspartate and glutamate metabolism	2	0.768	0.529	0.049	Metabolism	ko00250	Alanine, aspartate and glutamate metabolism	0.482409	0.768	0	2	2	41
Thyroid cancer	2	0.768	0.529	0.049	Human Diseases	ko05216	Thyroid cancer	0.482409	0.768	0	2	2	41
Fatty acid metabolism	3	0.768	0.794	0.045	Metabolism	ko01212	Fatty acid metabolism	0.482682	0.768	2	1	3	66
Metabolism of xenobiotics by cytochrome P450	3	0.771	0.794	0.045	Metabolism	ko00980	Metabolism of xenobiotics by cytochrome P450	0.492721	0.771	0	3	3	67
Ovarian Steroidogenesis	3	0.771	0.794	0.045	Organismal Systems	ko04913	Ovarian Steroidogenesis	0.492721	0.771	1	2	3	67
Glycosphingolipid biosynthesis - ganglio series	1	0.771	0.265	0.059	Metabolism	ko00604	Glycosphingolipid biosynthesis - ganglio series	0.49405	0.771	0	1	1	17
Nicotine addiction	2	0.771	0.529	0.048	Human Diseases	ko05033	Nicotine addiction	0.495173	0.771	0	2	2	42
Long-term potentiation	3	0.793	0.794	0.043	Organismal Systems	ko04720	Long-term potentiation	0.512503	0.793	2	1	3	69
PD-L1 expression and PD-1 checkpoint pathway in cancer	6	0.801	1.587	0.041	Human Diseases	ko05235	PD-L1 expression and PD-1 checkpoint pathway in cancer	0.520244	0.801	5	1	6	147
Mineral absorption	3	0.811	0.794	0.042	Organismal Systems	ko04978	Mineral absorption	0.531871	0.811	0	3	3	71
Fatty acid biosynthesis	1	0.811	0.265	0.053	Metabolism	ko00061	Fatty acid biosynthesis	0.533059	0.811	1	0	1	19
Arachidonic acid metabolism	4	0.818	1.058	0.041	Metabolism	ko00590	Arachidonic acid metabolism	0.54032	0.818	1	3	4	98
Nitrogen metabolism	1	0.83	0.265	0.05	Metabolism	ko00910	Nitrogen metabolism	0.551424	0.83	0	1	1	20
Bladder cancer	2	0.832	0.529	0.043	Human Diseases	ko05219	Bladder cancer	0.555898	0.832	0	2	2	47
Cortisol synthesis and secretion	3	0.832	0.794	0.041	Organismal Systems	ko04927	Cortisol synthesis and secretion	0.560094	0.832	0	3	3	74
Inflammatiory bowel disease (IBD)	5	0.832	1.323	0.039	Human Diseases	ko05321	Inflammatiory bowel disease (IBD)	0.561485	0.832	3	2	5	127
Fatty acid degradation	2	0.836	0.529	0.042	Metabolism	ko00071	Fatty acid degradation	0.567406	0.836	1	1	2	48
Purine metabolism	6	0.848	1.587	0.038	Metabolism	ko00230	Purine metabolism	0.578891	0.848	2	4	6	156
Arginine biosynthesis	1	0.852	0.265	0.045	Metabolism	ko00220	Arginine biosynthesis	0.58602	0.852	0	1	1	22
Endocytosis	10	0.852	2.646	0.038	Cellular Processes	ko04144	Endocytosis	0.587215	0.852	5	5	10	263
Graft-versus-host disease	4	0.856	1.058	0.038	Human Diseases	ko05332	Graft-versus-host disease	0.595301	0.856	4	0	4	105
Renal cell carcinoma	3	0.856	0.794	0.038	Human Diseases	ko05211	Renal cell carcinoma	0.596085	0.856	1	2	3	78
Parkinson disease	8	0.859	2.116	0.038	Human Diseases	ko05012	Parkinson disease	0.601784	0.859	5	3	8	213
Biosynthesis of amino acids	3	0.867	0.794	0.037	Metabolism	ko01230	Biosynthesis of amino acids	0.613348	0.867	0	3	3	80
Pancreatic cancer	3	0.867	0.794	0.037	Human Diseases	ko05212	Pancreatic cancer	0.613348	0.867	2	1	3	80
Chemical carcinogenesis	3	0.874	0.794	0.037	Human Diseases	ko05204	Chemical carcinogenesis	0.621791	0.874	0	3	3	81
Hedgehog signaling pathway	2	0.88	0.529	0.037	Environmental Information Processing	ko04340	Hedgehog signaling pathway	0.631896	0.88	0	2	2	54
Thiamine metabolism	1	0.88	0.265	0.04	Metabolism	ko00730	Thiamine metabolism	0.632988	0.88	0	1	1	25
FoxO signaling pathway	5	0.88	1.323	0.036	Environmental Information Processing	ko04068	FoxO signaling pathway	0.635517	0.88	2	3	5	138
Prolactin signaling pathway	3	0.891	0.794	0.036	Organismal Systems	ko04917	Prolactin signaling pathway	0.646362	0.891	2	1	3	84
Cholesterol metabolism	2	0.901	0.529	0.035	Organismal Systems	ko04979	Cholesterol metabolism	0.661224	0.901	0	2	2	57
Maturity onset diabetes of the young	1	0.901	0.265	0.037	Human Diseases	ko04950	Maturity onset diabetes of the young	0.661309	0.901	0	1	1	27
Ras signaling pathway	11	0.901	2.91	0.036	Environmental Information Processing	ko04014	Ras signaling pathway	0.669946	0.901	4	7	11	308
Cysteine and methionine metabolism	2	0.901	0.529	0.034	Metabolism	ko00270	Cysteine and methionine metabolism	0.670574	0.901	2	0	2	58
Butanoate metabolism	1	0.901	0.265	0.036	Metabolism	ko00650	Butanoate metabolism	0.67464	0.901	0	1	1	28
Vitamin digestion and absorption	1	0.901	0.265	0.036	Organismal Systems	ko04977	Vitamin digestion and absorption	0.67464	0.901	0	1	1	28
Th17 cell differentiation	6	0.901	1.587	0.035	Organismal Systems	ko04659	Th17 cell differentiation	0.678801	0.901	5	1	6	173
Type I diabetes mellitus	4	0.901	1.058	0.034	Human Diseases	ko04940	Type I diabetes mellitus	0.679866	0.901	4	0	4	117
Glycosylphosphatidylinositol(GPI)-anchor biosynthesis	1	0.907	0.265	0.034	Metabolism	ko00563	Glycosylphosphatidylinositol(GPI)-anchor biosynthesis	0.687449	0.907	0	1	1	29
ABC transporters	2	0.927	0.529	0.032	Environmental Information Processing	ko02010	ABC transporters	0.705901	0.927	0	2	2	62
Mucin type O-glycan biosynthesis	1	0.93	0.265	0.032	Metabolism	ko00512	Mucin type O-glycan biosynthesis	0.711576	0.93	1	0	1	31
Galactose metabolism	1	0.932	0.265	0.031	Metabolism	ko00052	Galactose metabolism	0.722934	0.932	1	0	1	32
Biosynthesis of unsaturated fatty acids	1	0.932	0.265	0.031	Metabolism	ko01040	Biosynthesis of unsaturated fatty acids	0.722934	0.932	1	0	1	32
Autophagy - animal	5	0.932	1.323	0.033	Cellular Processes	ko04140	Autophagy - animal	0.72319	0.932	4	1	5	153
Measles	7	0.933	1.852	0.033	Human Diseases	ko05162	Measles	0.727911	0.933	6	1	7	211
Fatty acid elongation	1	0.937	0.265	0.03	Metabolism	ko00062	Fatty acid elongation	0.733846	0.937	1	0	1	33
SNARE interactions in vesicular transport	1	0.943	0.265	0.029	Genetic Information Processing	ko04130	SNARE interactions in vesicular transport	0.744329	0.943	0	1	1	34
Cytosolic DNA-sensing pathway	2	0.943	0.529	0.03	Organismal Systems	ko04623	Cytosolic DNA-sensing pathway	0.745565	0.943	2	0	2	67
Propanoate metabolism	1	0.95	0.265	0.029	Metabolism	ko00640	Propanoate metabolism	0.7544	0.95	1	0	1	35
AMPK signaling pathway	4	0.95	1.058	0.03	Environmental Information Processing	ko04152	AMPK signaling pathway	0.772224	0.95	2	2	4	133
Antifolate resistance	1	0.95	0.265	0.027	Human Diseases	ko01523	Antifolate resistance	0.773371	0.95	0	1	1	37
Apoptosis - multiple species	1	0.95	0.265	0.027	Cellular Processes	ko04215	Apoptosis - multiple species	0.773371	0.95	0	1	1	37
Glycerolipid metabolism	2	0.95	0.529	0.028	Metabolism	ko00561	Glycerolipid metabolism	0.773917	0.95	0	2	2	71
HTLV-I infection	10	0.95	2.646	0.032	Human Diseases	ko05166	HTLV-I infection	0.774911	0.95	9	1	10	308
Protein processing in endoplasmic reticulum	6	0.95	1.587	0.031	Genetic Information Processing	ko04141	Protein processing in endoplasmic reticulum	0.774989	0.95	5	1	6	193
DNA replication	1	0.955	0.265	0.026	Genetic Information Processing	ko03030	DNA replication	0.782301	0.955	0	1	1	38
Lysine degradation	2	0.956	0.529	0.027	Metabolism	ko00310	Lysine degradation	0.787033	0.956	1	1	2	73
Thermogenesis	10	0.957	2.646	0.032	Organismal Systems	ko04714	Thermogenesis	0.791412	0.957	6	4	10	313
TGF-beta signaling pathway	3	0.959	0.794	0.028	Environmental Information Processing	ko04350	TGF-beta signaling pathway	0.797166	0.959	0	3	3	107
Mitophagy - animal	2	0.959	0.529	0.027	Cellular Processes	ko04137	Mitophagy - animal	0.799475	0.959	1	1	2	75
Peroxisome	3	0.964	0.794	0.028	Cellular Processes	ko04146	Peroxisome	0.807316	0.964	1	2	3	109
Pyruvate metabolism	1	0.965	0.265	0.024	Metabolism	ko00620	Pyruvate metabolism	0.814646	0.965	1	0	1	42
Glycerophospholipid metabolism	3	0.965	0.794	0.027	Metabolism	ko00564	Glycerophospholipid metabolism	0.821737	0.965	0	3	3	112
Various types of N-glycan biosynthesis	1	0.965	0.265	0.023	Metabolism	ko00513	Various types of N-glycan biosynthesis	0.821954	0.965	0	1	1	43
Nicotinate and nicotinamide metabolism	1	0.965	0.265	0.023	Metabolism	ko00760	Nicotinate and nicotinamide metabolism	0.821954	0.965	0	1	1	43
Herpes simplex infection	16	0.965	4.233	0.032	Human Diseases	ko05168	Herpes simplex infection	0.828632	0.965	12	4	16	497
Lysosome	4	0.965	1.058	0.027	Cellular Processes	ko04142	Lysosome	0.830739	0.965	3	1	4	146
Cellular senescence	5	0.965	1.323	0.028	Cellular Processes	ko04218	Cellular senescence	0.840833	0.965	4	1	5	180
Oxidative phosphorylation	6	0.965	1.587	0.028	Metabolism	ko00190	Oxidative phosphorylation	0.841588	0.965	5	1	6	211
Other types of O-glycan biosynthesis	1	0.965	0.265	0.022	Metabolism	ko00514	Other types of O-glycan biosynthesis	0.842197	0.965	0	1	1	46
Neuroactive ligand-receptor interaction	11	0.965	2.91	0.031	Environmental Information Processing	ko04080	Neuroactive ligand-receptor interaction	0.843046	0.965	2	9	11	360
Platinum drug resistance	2	0.965	0.529	0.024	Human Diseases	ko01524	Platinum drug resistance	0.847824	0.965	1	1	2	84
Sphingolipid metabolism	1	0.965	0.265	0.02	Metabolism	ko00600	Sphingolipid metabolism	0.860143	0.965	0	1	1	49
Glutamatergic synapse	3	0.965	0.794	0.025	Organismal Systems	ko04724	Glutamatergic synapse	0.863339	0.965	1	2	3	122
Synaptic vesicle cycle	2	0.965	0.529	0.023	Organismal Systems	ko04721	Synaptic vesicle cycle	0.865707	0.965	1	1	2	88
Carbon metabolism	3	0.965	0.794	0.024	Metabolism	ko01200	Carbon metabolism	0.866991	0.965	1	2	3	123
Amino sugar and nucleotide sugar metabolism	1	0.965	0.265	0.02	Metabolism	ko00520	Amino sugar and nucleotide sugar metabolism	0.870962	0.965	1	0	1	51
Glycine, serine and threonine metabolism	1	0.965	0.265	0.019	Metabolism	ko00260	Glycine, serine and threonine metabolism	0.876054	0.965	0	1	1	52
N-Glycan biosynthesis	1	0.965	0.265	0.019	Metabolism	ko00510	N-Glycan biosynthesis	0.876054	0.965	0	1	1	52
Longevity regulating pathway - mammal	2	0.965	0.529	0.022	Organismal Systems	ko04211	Longevity regulating pathway - mammal	0.877833	0.965	1	1	2	91
Fanconi anemia pathway	1	0.965	0.265	0.019	Genetic Information Processing	ko03460	Fanconi anemia pathway	0.880945	0.965	0	1	1	53
Taste transduction	2	0.965	0.529	0.022	Organismal Systems	ko04742	Taste transduction	0.881646	0.965	0	2	2	92
Progesterone-mediated oocyte maturation	2	0.969	0.529	0.021	Organismal Systems	ko04914	Progesterone-mediated oocyte maturation	0.888944	0.969	1	1	2	94
Oocyte meiosis	3	0.973	0.794	0.022	Cellular Processes	ko04114	Oocyte meiosis	0.904544	0.973	1	2	3	135
Hepatitis C	4	0.973	1.058	0.023	Human Diseases	ko05160	Hepatitis C	0.908418	0.973	2	2	4	171
Alcoholism	6	0.973	1.587	0.025	Human Diseases	ko05034	Alcoholism	0.910763	0.973	1	5	6	238
Viral carcinogenesis	7	0.973	1.852	0.026	Human Diseases	ko05203	Viral carcinogenesis	0.910879	0.973	6	1	7	270
Hepatitis B	4	0.973	1.058	0.023	Human Diseases	ko05161	Hepatitis B	0.912998	0.973	4	0	4	173
Glutathione metabolism	1	0.973	0.265	0.016	Metabolism	ko00480	Glutathione metabolism	0.913745	0.973	0	1	1	61
Ferroptosis	1	0.973	0.265	0.016	Cellular Processes	ko04216	Ferroptosis	0.917153	0.973	1	0	1	62
Shigellosis	1	0.973	0.265	0.016	Human Diseases	ko05131	Shigellosis	0.920426	0.973	1	0	1	63
Huntington disease	9	0.993	2.381	0.025	Human Diseases	ko05016	Huntington disease	0.94291	0.993	5	4	9	355
Human immunodeficiency virus 1 infection	7	0.997	1.852	0.023	Human Diseases	ko05170	Human immunodeficiency virus 1 infection	0.955891	0.997	6	1	7	302
Drug metabolism - other enzymes	1	0.997	0.265	0.013	Metabolism	ko00983	Drug metabolism - other enzymes	0.958272	0.997	0	1	1	79
Non-alcoholic fatty liver disease (NAFLD)	4	0.997	1.058	0.02	Human Diseases	ko04932	Non-alcoholic fatty liver disease (NAFLD)	0.961006	0.997	3	1	4	203
RIG-I-like receptor signaling pathway	1	0.997	0.265	0.012	Organismal Systems	ko04622	RIG-I-like receptor signaling pathway	0.96151	0.997	1	0	1	81
RNA degradation	1	0.997	0.265	0.012	Genetic Information Processing	ko03018	RNA degradation	0.968549	0.997	0	1	1	86
Spliceosome	3	0.997	0.794	0.017	Genetic Information Processing	ko03040	Spliceosome	0.970661	0.997	3	0	3	175
Metabolic pathways	54	0.997	14.286	0.032	Metabolism	ko01100	Metabolic pathways	0.97218	0.997	20	34	54	1711
Cell cycle	2	1	0.529	0.014	Cellular Processes	ko04110	Cell cycle	0.981164	1	0	2	2	147
mRNA surveillance pathway	1	1	0.265	0.009	Genetic Information Processing	ko03015	mRNA surveillance pathway	0.989017	1	1	0	1	112
Necroptosis	2	1	0.529	0.01	Cellular Processes	ko04217	Necroptosis	0.996578	1	0	2	2	195
Ubiquitin mediated proteolysis	1	1	0.265	0.006	Genetic Information Processing	ko04120	Ubiquitin mediated proteolysis	0.99908	1	0	1	1	173
RNA transport	1	1	0.265	0.005	Genetic Information Processing	ko03013	RNA transport	0.99973	1	1	0	1	203
Ribosome	1	1	0.265	0.003	Genetic Information Processing	ko03010	Ribosome	0.999997	1	0	1	1	313
Olfactory transduction	2	1	0.529	0.002	Organismal Systems	ko04740	Olfactory transduction	1	1	0	2	2	1073

## Sheet: Reactom
id	num	qvalue	per	ratio	class	ID		Descrption	Pvalue	Qvalue	Up	Down	fg_num	bg_num
R-BTA-390522 Striated Muscle Contraction	20	8.82e-18	5.208	0.667	Reactome	R-BTA-390522	1	Striated Muscle Contraction	1.97e-20	8.82e-18	0	20	20	30
R-BTA-390593 ATP Hydrolysis By Myosin	20	8.82e-18	5.208	0.667	Reactome	R-BTA-390593	2	ATP Hydrolysis By Myosin	1.97e-20	8.82e-18	0	20	20	30
R-BTA-390595 Calcium Binds Troponin-C	20	8.82e-18	5.208	0.667	Reactome	R-BTA-390595	3	Calcium Binds Troponin-C	1.97e-20	8.82e-18	0	20	20	30
R-BTA-390597 Release Of ADP From Myosin	20	8.82e-18	5.208	0.667	Reactome	R-BTA-390597	4	Release Of ADP From Myosin	1.97e-20	8.82e-18	0	20	20	30
R-BTA-390598 Myosin Binds ATP	20	8.82e-18	5.208	0.667	Reactome	R-BTA-390598	5	Myosin Binds ATP	1.97e-20	8.82e-18	0	20	20	30
R-BTA-397014 Muscle contraction	40	6.71e-16	10.417	0.237	Reactome	R-BTA-397014	6	Muscle contraction	1.79e-18	6.71e-16	0	40	40	169
R-BTA-6814695 PERP binds desmosomes	10	2.81e-08	2.604	0.667	Reactome	R-BTA-6814695	7	PERP binds desmosomes	8.77e-11	2.81e-08	0	10	10	15
R-BTA-6810937 Lamellar bodies bind the early cornified envelope	18	7.27e-07	4.688	0.247	Reactome	R-BTA-6810937	8	Lamellar bodies bind the early cornified envelope	2.82e-09	7.27e-07	0	18	18	73
R-BTA-202733 Cell surface interactions at the vascular wall	23	7.27e-07	5.99	0.193	Reactome	R-BTA-202733	9	Cell surface interactions at the vascular wall	3.06e-09	7.27e-07	16	7	23	119
R-BTA-6809371 Formation of the cornified envelope	20	7.27e-07	5.208	0.22	Reactome	R-BTA-6809371	10	Formation of the cornified envelope	3.24e-09	7.27e-07	0	20	20	91
R-BTA-6814764 Plasma membrane resorption	18	7.29e-07	4.688	0.243	Reactome	R-BTA-6814764	11	Plasma membrane resorption	3.57e-09	7.29e-07	0	18	18	74
R-BTA-6814387 CASP14 cleaves filaggrin	18	8.43e-07	4.688	0.24	Reactome	R-BTA-6814387	12	CASP14 cleaves filaggrin	4.51e-09	8.43e-07	0	18	18	75
R-BTA-1474244 Extracellular matrix organization	35	1.04e-06	9.115	0.135	Reactome	R-BTA-1474244	13	Extracellular matrix organization	6.17e-09	1.04e-06	4	31	35	259
R-BTA-1266738 Developmental Biology	46	1.04e-06	11.979	0.114	Reactome	R-BTA-1266738	14	Developmental Biology	6.5e-09	1.04e-06	8	38	46	404
R-BTA-6809393 Keratin filaments bind cell-cell adhesion complexes	16	1.93e-06	4.167	0.254	Reactome	R-BTA-6809393	15	Keratin filaments bind cell-cell adhesion complexes	1.38e-08	1.93e-06	0	16	16	63
R-BTA-6810357 Fillagrin and keratin intermediate filaments polymerise forming a network	16	1.93e-06	4.167	0.254	Reactome	R-BTA-6810357	16	Fillagrin and keratin intermediate filaments polymerise forming a network	1.38e-08	1.93e-06	0	16	16	63
R-BTA-983705 Signaling by the B Cell Receptor (BCR)	14	5.05e-06	3.646	0.275	Reactome	R-BTA-983705	17	Signaling by the B Cell Receptor (BCR)	3.83e-08	5.05e-06	14	0	14	51
R-BTA-6805567 Keratinization	20	6.38e-06	5.208	0.189	Reactome	R-BTA-6805567	18	Keratinization	5.11e-08	6.38e-06	0	20	20	106
R-BTA-3000157 Laminin interactions	10	1.77e-05	2.604	0.37	Reactome	R-BTA-3000157	19	Laminin interactions	1.5e-07	1.77e-05	0	10	10	27
R-BTA-8874079 PTK2 binds activated MET	10	3.68e-05	2.604	0.345	Reactome	R-BTA-8874079	20	PTK2 binds activated MET	3.28e-07	3.68e-05	0	10	10	29
R-BTA-168256 Immune System	109	4.35e-05	28.385	0.071	Reactome	R-BTA-168256	21	Immune System	4.07e-07	4.35e-05	74	35	109	1531
R-BTA-8874081 MET activates PTK2 signaling	10	4.82e-05	2.604	0.333	Reactome	R-BTA-8874081	22	MET activates PTK2 signaling	4.72e-07	4.82e-05	0	10	10	30
R-BTA-109582 Hemostasis	49	5.06e-05	12.76	0.096	Reactome	R-BTA-109582	23	Hemostasis	5.18e-07	5.06e-05	27	22	49	512
R-BTA-983695 Antigen activates B Cell Receptor (BCR) leading to generation of second messengers	10	8.73e-05	2.604	0.312	Reactome	R-BTA-983695	24	Antigen activates B Cell Receptor (BCR) leading to generation of second messengers	9.34e-07	8.73e-05	10	0	10	32
R-BTA-5690714 CD22 mediated BCR regulation	7	8.91e-05	1.823	0.5	Reactome	R-BTA-5690714	25	CD22 mediated BCR regulation	1.03e-06	8.91e-05	7	0	7	14
R-BTA-983707 SYK autophosphorylates at the activated BCR	7	8.91e-05	1.823	0.5	Reactome	R-BTA-983707	26	SYK autophosphorylates at the activated BCR	1.03e-06	8.91e-05	7	0	7	14
R-BTA-168249 Innate Immune System	69	0.000112755	17.969	0.081	Reactome	R-BTA-168249	27	Innate Immune System	1.36e-06	0.000112755	52	17	69	854
R-BTA-351906 Apoptotic cleavage of cell adhesion proteins	6	0.00026872	1.562	0.545	Reactome	R-BTA-351906	28	Apoptotic cleavage of cell adhesion proteins	3.35e-06	0.00026872	0	6	6	11
R-BTA-1474228 Degradation of the extracellular matrix	17	0.000423302	4.427	0.16	Reactome	R-BTA-1474228	29	Degradation of the extracellular matrix	5.47e-06	0.000423302	1	16	17	106
R-BTA-216048 Integrins alpha3beta1, alpha6beta4 bind laminin-332, 511, 521, (211, 221)	6	0.00047595	1.562	0.5	Reactome	R-BTA-216048	30	Integrins alpha3beta1, alpha6beta4 bind laminin-332, 511, 521, (211, 221)	6.45e-06	0.00047595	0	6	6	12
R-BTA-114604 GPVI-mediated activation cascade	9	0.00047595	2.344	0.29	Reactome	R-BTA-114604	31	GPVI-mediated activation cascade	6.58e-06	0.00047595	9	0	9	31
R-BTA-8875878 MET promotes cell motility	10	0.00048397	2.604	0.256	Reactome	R-BTA-8875878	32	MET promotes cell motility	6.9e-06	0.00048397	0	10	10	39
R-BTA-6798695 Neutrophil degranulation	43	0.000738226	11.198	0.091	Reactome	R-BTA-6798695	33	Neutrophil degranulation	1.09e-05	0.000738226	31	12	43	474
R-BTA-5690701 SHP1 binds p-CD22	6	0.000738226	1.562	0.462	Reactome	R-BTA-5690701	34	SHP1 binds p-CD22	1.15e-05	0.000738226	6	0	6	13
R-BTA-5690702 LYN phosphorylates CD22	6	0.000738226	1.562	0.462	Reactome	R-BTA-5690702	35	LYN phosphorylates CD22	1.15e-05	0.000738226	6	0	6	13
R-BTA-416700 Other semaphorin interactions	6	0.00120774	1.562	0.429	Reactome	R-BTA-416700	36	Other semaphorin interactions	1.94e-05	0.00120774	5	1	6	14
R-BTA-8858498 SL (surrogate light chain) binds IgH to form pre-BCR	4	0.0012616	1.042	0.8	Reactome	R-BTA-8858498	37	SL (surrogate light chain) binds IgH to form pre-BCR	2.08e-05	0.0012616	4	0	4	5
R-BTA-6806834 Signaling by MET	13	0.00152664	3.385	0.176	Reactome	R-BTA-6806834	38	Signaling by MET	2.59e-05	0.00152664	1	12	13	74
R-BTA-5578775 Ion homeostasis	10	0.0023296	2.604	0.213	Reactome	R-BTA-5578775	39	Ion homeostasis	4.05e-05	0.0023296	0	10	10	47
R-BTA-1280218 Adaptive Immune System	49	0.0043846	12.76	0.08	Reactome	R-BTA-1280218	40	Adaptive Immune System	7.82e-05	0.0043846	35	14	49	614
R-BTA-1474290 Collagen formation	13	0.00492018	3.385	0.157	Reactome	R-BTA-1474290	41	Collagen formation	8.99e-05	0.00492018	3	10	13	83
R-BTA-977606 Regulation of Complement cascade	10	0.00538603	2.604	0.192	Reactome	R-BTA-977606	42	Regulation of Complement cascade	0.000100808	0.00538603	7	3	10	52
R-BTA-5690740 CD22 binds B-cell receptor	5	0.00594783	1.302	0.417	Reactome	R-BTA-5690740	43	CD22 binds B-cell receptor	0.000118481	0.00594783	5	0	5	12
R-BTA-983700 SYK binds the activated BCR	5	0.00594783	1.302	0.417	Reactome	R-BTA-983700	44	SYK binds the activated BCR	0.000118481	0.00594783	5	0	5	12
R-BTA-202403 TCR signaling	10	0.00594783	2.604	0.189	Reactome	R-BTA-202403	45	TCR signaling	0.000119275	0.00594783	10	0	10	53
R-BTA-446089 BP180 interacts extracellularly with Laminin 332	4	0.00659895	1.042	0.571	Reactome	R-BTA-446089	46	BP180 interacts extracellularly with Laminin 332	0.000135273	0.00659895	0	4	4	7
R-BTA-2022090 Assembly of collagen fibrils and other multimeric structures	10	0.00887807	2.604	0.179	Reactome	R-BTA-2022090	47	Assembly of collagen fibrils and other multimeric structures	0.000192684	0.00887807	1	9	10	56
R-BTA-373755 Semaphorin interactions	9	0.00887807	2.344	0.196	Reactome	R-BTA-373755	48	Semaphorin interactions	0.000195283	0.00887807	5	4	9	46
R-BTA-1112666 BLNK (SLP-65) Signalosome hydrolyzes phosphatidyinositol bisphosphate forming diacylglycerol and inositol-1,4,5-trisphosphate	6	0.00887807	1.562	0.3	Reactome	R-BTA-1112666	49	BLNK (SLP-65) Signalosome hydrolyzes phosphatidyinositol bisphosphate forming diacylglycerol and inositol-1,4,5-trisphosphate	0.000197818	0.00887807	6	0	6	20
R-BTA-9606151 Phosphorylated BLNK (SLP65, in Antigen:p-BCR:p-SYK:p-BLNK:CIN85:GRB2:SOS1) binds BTK, PLCG2, VAV1, NCK1	6	0.00887807	1.562	0.3	Reactome	R-BTA-9606151	50	Phosphorylated BLNK (SLP65, in Antigen:p-BCR:p-SYK:p-BLNK:CIN85:GRB2:SOS1) binds BTK, PLCG2, VAV1, NCK1	0.000197818	0.00887807	6	0	6	20
R-BTA-3000171 Non-integrin membrane-ECM interactions	8	0.0109261	2.083	0.211	Reactome	R-BTA-3000171	51	Non-integrin membrane-ECM interactions	0.000260487	0.0109261	0	8	8	38
R-BTA-432956 BP230 is recruited to the hemidesmosome	4	0.0109261	1.042	0.5	Reactome	R-BTA-432956	52	BP230 is recruited to the hemidesmosome	0.000260785	0.0109261	0	4	4	8
R-BTA-5576891 Cardiac conduction	15	0.0109261	3.906	0.128	Reactome	R-BTA-5576891	53	Cardiac conduction	0.000270042	0.0109261	0	15	15	117
R-BTA-437118 GPVI stimulates PI3K beta, gamma	5	0.0109261	1.302	0.357	Reactome	R-BTA-437118	54	GPVI stimulates PI3K beta, gamma	0.000277535	0.0109261	5	0	5	14
R-BTA-8852266 C1-Inh binds Antigen: antibody: C1 complex activated C1r, C1s	5	0.0109261	1.302	0.357	Reactome	R-BTA-8852266	55	C1-Inh binds Antigen: antibody: C1 complex activated C1r, C1s	0.000277535	0.0109261	4	1	5	14
R-BTA-8852481 Antigen:IgG:C1Q:2xActivated C1R:SERPING1:2xActivated C1S:SERPING1 dissociates	5	0.0109261	1.302	0.357	Reactome	R-BTA-8852481	56	Antigen:IgG:C1Q:2xActivated C1R:SERPING1:2xActivated C1S:SERPING1 dissociates	0.000277535	0.0109261	4	1	5	14
R-BTA-9021306 C1-Inh binds and inactivates C1r, C1s	5	0.0109261	1.302	0.357	Reactome	R-BTA-9021306	57	C1-Inh binds and inactivates C1r, C1s	0.000277535	0.0109261	4	1	5	14
R-BTA-1500931 Cell-Cell communication	12	0.0124503	3.125	0.146	Reactome	R-BTA-1500931	58	Cell-Cell communication	0.0003218	0.0124503	2	10	12	82
R-BTA-166658 Complement cascade	10	0.0131809	2.604	0.167	Reactome	R-BTA-166658	59	Complement cascade	0.000346556	0.0131809	7	3	10	60
R-BTA-446728 Cell junction organization	10	0.0148835	2.604	0.164	Reactome	R-BTA-446728	60	Cell junction organization	0.000397954	0.0148835	0	10	10	61
R-BTA-1981104 Procollagen lysyl hydroxylases convert collagen lysines to 5-hydroxylysines	8	0.0156218	2.083	0.195	Reactome	R-BTA-1981104	61	Procollagen lysyl hydroxylases convert collagen lysines to 5-hydroxylysines	0.000451298	0.0156218	1	7	8	41
R-BTA-8948232 Lysyl hydroxylated collagen propeptides dissociate from Lysyl hydroxylases	8	0.0156218	2.083	0.195	Reactome	R-BTA-8948232	62	Lysyl hydroxylated collagen propeptides dissociate from Lysyl hydroxylases	0.000451298	0.0156218	1	7	8	41
R-BTA-2213192 Hemidesmosome formation	4	0.0156218	1.042	0.444	Reactome	R-BTA-2213192	63	Hemidesmosome formation	0.000452503	0.0156218	0	4	4	9
R-BTA-4084505 Laminins bind HSPG2	4	0.0156218	1.042	0.444	Reactome	R-BTA-4084505	64	Laminins bind HSPG2	0.000452503	0.0156218	0	4	4	9
R-BTA-446083 CD151 interacts with BP180 and the integrin alpha 6 subunit	4	0.0156218	1.042	0.444	Reactome	R-BTA-446083	65	CD151 interacts with BP180 and the integrin alpha 6 subunit	0.000452503	0.0156218	0	4	4	9
R-BTA-1650808 Prolyl 4-hydroxylase converts collagen prolines to 4-hydroxyprolines	8	0.0182109	2.083	0.19	Reactome	R-BTA-1650808	66	Prolyl 4-hydroxylase converts collagen prolines to 4-hydroxyprolines	0.000535614	0.0182109	1	7	8	42
R-BTA-983703 p-6Y-SYK phosphorylates BLNK (SLP65)	5	0.018797	1.302	0.312	Reactome	R-BTA-983703	67	p-6Y-SYK phosphorylates BLNK (SLP65)	0.00056123	0.018797	5	0	5	16
R-BTA-422475 Axon guidance	24	0.0200345	6.25	0.094	Reactome	R-BTA-422475	68	Axon guidance	0.000607107	0.0200345	8	16	24	255
R-BTA-512988 Interleukin-3, Interleukin-5 and GM-CSF signaling	8	0.0205615	2.083	0.186	Reactome	R-BTA-512988	69	Interleukin-3, Interleukin-5 and GM-CSF signaling	0.000632238	0.0205615	8	0	8	43
R-BTA-453200 SYK autophosphorylates	4	0.023307	1.042	0.4	Reactome	R-BTA-453200	70	SYK autophosphorylates	0.000727046	0.023307	4	0	4	10
R-BTA-2426450 Laminins:Nidogens binds collagen type IV networks	5	0.0241938	1.302	0.294	Reactome	R-BTA-2426450	71	Laminins:Nidogens binds collagen type IV networks	0.000765489	0.0241938	0	5	5	17
R-BTA-8864278 AP-2 (TFAP2) transcription factors form homo- and heterodimers	3	0.0272667	0.781	0.6	Reactome	R-BTA-8864278	72	AP-2 (TFAP2) transcription factors form homo- and heterodimers	0.00088702	0.0272667	0	3	3	5
R-BTA-8864343 KCTD1 binds TFAP2 homo- and heterodimers	3	0.0272667	0.781	0.6	Reactome	R-BTA-8864343	73	KCTD1 binds TFAP2 homo- and heterodimers	0.00088702	0.0272667	0	3	3	5
R-BTA-6798743 Exocytosis of secretory granule membrane proteins	10	0.0292645	2.604	0.147	Reactome	R-BTA-6798743	74	Exocytosis of secretory granule membrane proteins	0.00096505	0.0292645	7	3	10	68
R-BTA-3907292 Integrin alpha6beta1 binds laminin-322, 512, 521, 211, 221, 411	4	0.0316885	1.042	0.364	Reactome	R-BTA-3907292	75	Integrin alpha6beta1 binds laminin-322, 512, 521, 211, 221, 411	0.00110147	0.0316885	0	4	4	11
R-BTA-446077 BP230 interacts with keretin K5/K14	4	0.0316885	1.042	0.364	Reactome	R-BTA-446077	76	BP230 interacts with keretin K5/K14	0.00110147	0.0316885	0	4	4	11
R-BTA-446107 Type I hemidesmosome assembly	4	0.0316885	1.042	0.364	Reactome	R-BTA-446107	77	Type I hemidesmosome assembly	0.00110147	0.0316885	0	4	4	11
R-BTA-983696 The Immunoglobulin of the BCR binds antigen	4	0.0316885	1.042	0.364	Reactome	R-BTA-983696	78	The Immunoglobulin of the BCR binds antigen	0.00110147	0.0316885	4	0	4	11
R-BTA-166663 Initial triggering of complement	6	0.0318857	1.562	0.222	Reactome	R-BTA-166663	79	Initial triggering of complement	0.00115095	0.0318857	5	1	6	27
R-BTA-2871837 FCERI mediated NF-kB activation	6	0.0318857	1.562	0.222	Reactome	R-BTA-2871837	80	FCERI mediated NF-kB activation	0.00115095	0.0318857	6	0	6	27
R-BTA-445355 Smooth Muscle Contraction	6	0.0318857	1.562	0.222	Reactome	R-BTA-445355	81	Smooth Muscle Contraction	0.00115095	0.0318857	0	6	6	27
R-BTA-2454202 Fc epsilon receptor (FCERI) signaling	10	0.0332218	2.604	0.143	Reactome	R-BTA-2454202	82	Fc epsilon receptor (FCERI) signaling	0.00121399	0.0332218	10	0	10	70
R-BTA-6800426 Exocytosis of ficolin-rich granule membrane proteins	9	0.0347966	2.344	0.153	Reactome	R-BTA-6800426	83	Exocytosis of ficolin-rich granule membrane proteins	0.00131736	0.0347966	5	4	9	59
R-BTA-2130349 Generation of CLIP from lip10	5	0.0347966	1.302	0.263	Reactome	R-BTA-2130349	84	Generation of CLIP from lip10	0.00133356	0.0347966	5	0	5	19
R-BTA-2130504 Cleavage of lip22 to lip10	5	0.0347966	1.302	0.263	Reactome	R-BTA-2130504	85	Cleavage of lip22 to lip10	0.00133356	0.0347966	5	0	5	19
R-BTA-912631 Regulation of signaling by CBL	5	0.0347966	1.302	0.263	Reactome	R-BTA-912631	86	Regulation of signaling by CBL	0.00133356	0.0347966	5	0	5	19
R-BTA-2730833 Phosphorylation of TEC kinases by p-SYK	6	0.036348	1.562	0.214	Reactome	R-BTA-2730833	87	Phosphorylation of TEC kinases by p-SYK	0.00140921	0.036348	6	0	6	28
R-BTA-76002 Platelet activation, signaling and aggregation	22	0.0365236	5.729	0.092	Reactome	R-BTA-76002	88	Platelet activation, signaling and aggregation	0.00143469	0.0365236	13	9	22	240
R-BTA-111465 Apoptotic cleavage of cellular proteins	7	0.0365236	1.823	0.184	Reactome	R-BTA-111465	89	Apoptotic cleavage of cellular proteins	0.00146485	0.0365236	1	6	7	38
R-BTA-8948216 Collagen chain trimerization	7	0.0365236	1.823	0.184	Reactome	R-BTA-8948216	90	Collagen chain trimerization	0.00146485	0.0365236	0	7	7	38
R-BTA-210990 PECAM1 interactions	4	0.0366823	1.042	0.333	Reactome	R-BTA-210990	91	PECAM1 interactions	0.00159297	0.0366823	3	1	4	12
R-BTA-1650814 Collagen biosynthesis and modifying enzymes	9	0.0366823	2.344	0.148	Reactome	R-BTA-1650814	92	Collagen biosynthesis and modifying enzymes	0.00167745	0.0366823	2	7	9	61
R-BTA-166753 Conversion of C4 into C4a and C4b	5	0.0366823	1.302	0.25	Reactome	R-BTA-166753	93	Conversion of C4 into C4a and C4b	0.00171214	0.0366823	4	1	5	20
R-BTA-3371422 ATP hydrolysis by HSP70	3	0.0366823	0.781	0.5	Reactome	R-BTA-3371422	94	ATP hydrolysis by HSP70	0.00171389	0.0366823	3	0	3	6
R-BTA-3371590 HSP70 binds to HSP40:nascent protein	3	0.0366823	0.781	0.5	Reactome	R-BTA-3371590	95	HSP70 binds to HSP40:nascent protein	0.00171389	0.0366823	3	0	3	6
R-BTA-6806942 MET Receptor Activation	3	0.0366823	0.781	0.5	Reactome	R-BTA-6806942	96	MET Receptor Activation	0.00171389	0.0366823	0	3	3	6
R-BTA-977602 Complement factor I binds to MCP, CR1:C4b, C3b	3	0.0366823	0.781	0.5	Reactome	R-BTA-977602	97	Complement factor I binds to MCP, CR1:C4b, C3b	0.00171389	0.0366823	2	1	3	6
R-BTA-977615 Factor I inactivates MCP/CR1-bound C4b/C3b	3	0.0366823	0.781	0.5	Reactome	R-BTA-977615	98	Factor I inactivates MCP/CR1-bound C4b/C3b	0.00171389	0.0366823	2	1	3	6
R-BTA-1981128 Galactosylation of collagen propeptide hydroxylysines by PLOD3	7	0.0366823	1.823	0.179	Reactome	R-BTA-1981128	99	Galactosylation of collagen propeptide hydroxylysines by PLOD3	0.00171642	0.0366823	0	7	7	39
R-BTA-1981157 Glucosylation of collagen propeptide hydroxylysines	7	0.0366823	1.823	0.179	Reactome	R-BTA-1981157	100	Glucosylation of collagen propeptide hydroxylysines	0.00171642	0.0366823	0	7	7	39
R-BTA-2002460 P4HB binds Collagen chains	7	0.0366823	1.823	0.179	Reactome	R-BTA-2002460		P4HB binds Collagen chains	0.00171642	0.0366823	0	7	7	39
R-BTA-8948219 PLOD3 binds Lysyl hydroxylated collagen propeptides	7	0.0366823	1.823	0.179	Reactome	R-BTA-8948219		PLOD3 binds Lysyl hydroxylated collagen propeptides	0.00171642	0.0366823	0	7	7	39
R-BTA-8948222 PLOD3:Fe2+ dimer:Galactosyl-hydroxylysyl collagen propeptides dissociates	7	0.0366823	1.823	0.179	Reactome	R-BTA-8948222		PLOD3:Fe2+ dimer:Galactosyl-hydroxylysyl collagen propeptides dissociates	0.00171642	0.0366823	0	7	7	39
R-BTA-8948224 PLOD3:Fe2+ dimer:Glucosyl-galactosyl-hydroxylysyl collagen propeptides dissociates	7	0.0366823	1.823	0.179	Reactome	R-BTA-8948224		PLOD3:Fe2+ dimer:Glucosyl-galactosyl-hydroxylysyl collagen propeptides dissociates	0.00171642	0.0366823	0	7	7	39
R-BTA-8948234 P4HB:4-Hyp collagen propeptides dissociates	7	0.0366823	1.823	0.179	Reactome	R-BTA-8948234		P4HB:4-Hyp collagen propeptides dissociates	0.00171642	0.0366823	0	7	7	39
R-BTA-1981120 Galactosylation of collagen propeptide hydroxylysines by procollagen galactosyltransferases 1, 2.	7	0.0374852	1.823	0.175	Reactome	R-BTA-1981120		Galactosylation of collagen propeptide hydroxylysines by procollagen galactosyltransferases 1, 2.	0.00200031	0.0374852	0	7	7	40
R-BTA-8948228 COLGALT1,COLGALT2 bind Lysyl hydroxylated collagen propeptides	7	0.0374852	1.823	0.175	Reactome	R-BTA-8948228		COLGALT1,COLGALT2 bind Lysyl hydroxylated collagen propeptides	0.00200031	0.0374852	0	7	7	40
R-BTA-8948231 COLGALT1,COLGALT2:Galactosyl-hydroxylysyl collagen propeptides dissociates	7	0.0374852	1.823	0.175	Reactome	R-BTA-8948231		COLGALT1,COLGALT2:Galactosyl-hydroxylysyl collagen propeptides dissociates	0.00200031	0.0374852	0	7	7	40
R-BTA-2316434 PI3K phosphorylates PIP2 to PIP3	10	0.0374852	2.604	0.133	Reactome	R-BTA-2316434		PI3K phosphorylates PIP2 to PIP3	0.00207108	0.0374852	5	5	10	75
R-BTA-1168635 PRKCB (PKC-beta) phosphorylates CARMA1	2	0.0374852	0.521	1	Reactome	R-BTA-1168635		PRKCB (PKC-beta) phosphorylates CARMA1	0.00208808	0.0374852	2	0	2	2
R-BTA-1980044 NOTCH1 binds JAG2	2	0.0374852	0.521	1	Reactome	R-BTA-1980044		NOTCH1 binds JAG2	0.00208808	0.0374852	0	2	2	2
R-BTA-2730863 Phosphorylation of CARMA1 by PKC-theta	2	0.0374852	0.521	1	Reactome	R-BTA-2730863		Phosphorylation of CARMA1 by PKC-theta	0.00208808	0.0374852	2	0	2	2
R-BTA-2730902 Oligomerization of p-CARMA1	2	0.0374852	0.521	1	Reactome	R-BTA-2730902		Oligomerization of p-CARMA1	0.00208808	0.0374852	2	0	2	2
R-BTA-373342 CX3CR1 binds CX3CL1	2	0.0374852	0.521	1	Reactome	R-BTA-373342		CX3CR1 binds CX3CL1	0.00208808	0.0374852	1	1	2	2
R-BTA-420598 Nectin-1:Nectin-4 trans heterodimer formation	2	0.0374852	0.521	1	Reactome	R-BTA-420598		Nectin-1:Nectin-4 trans heterodimer formation	0.00208808	0.0374852	0	2	2	2
R-BTA-429449 Syk activation leads to SLP-76 activation	2	0.0374852	0.521	1	Reactome	R-BTA-429449		Syk activation leads to SLP-76 activation	0.00208808	0.0374852	2	0	2	2
R-BTA-430135 p-SLP-76 binds ADAP	2	0.0374852	0.521	1	Reactome	R-BTA-430135		p-SLP-76 binds ADAP	0.00208808	0.0374852	2	0	2	2
R-BTA-434989 SEMA7A binds to PLXNC1	2	0.0374852	0.521	1	Reactome	R-BTA-434989		SEMA7A binds to PLXNC1	0.00208808	0.0374852	2	0	2	2
R-BTA-444647 C3a receptor binds anaphylatoxin C3a	2	0.0374852	0.521	1	Reactome	R-BTA-444647		C3a receptor binds anaphylatoxin C3a	0.00208808	0.0374852	2	0	2	2
R-BTA-5678261 KCNJ11:ABCC9 transports K+ from extracellular region to cytosol	2	0.0374852	0.521	1	Reactome	R-BTA-5678261		KCNJ11:ABCC9 transports K+ from extracellular region to cytosol	0.00208808	0.0374852	0	2	2	2
R-BTA-6810843 Envoplakin binds periplakin	2	0.0374852	0.521	1	Reactome	R-BTA-6810843		Envoplakin binds periplakin	0.00208808	0.0374852	0	2	2	2
R-BTA-6814187 EVL:PPL heterodimer binds the inner surface of the plasma membrane	2	0.0374852	0.521	1	Reactome	R-BTA-6814187		EVL:PPL heterodimer binds the inner surface of the plasma membrane	0.00208808	0.0374852	0	2	2	2
R-BTA-8943987 SCUBE1, SCUBE3 oligomerize	2	0.0374852	0.521	1	Reactome	R-BTA-8943987		SCUBE1, SCUBE3 oligomerize	0.00208808	0.0374852	0	2	2	2
R-BTA-8944230 Association of procollagen type XVIII	2	0.0374852	0.521	1	Reactome	R-BTA-8944230		Association of procollagen type XVIII	0.00208808	0.0374852	0	2	2	2
R-BTA-983158 Trimming of peptides in ER	2	0.0374852	0.521	1	Reactome	R-BTA-983158		Trimming of peptides in ER	0.00208808	0.0374852	1	1	2	2
R-BTA-2029481 FCGR activation	5	0.0382962	1.302	0.238	Reactome	R-BTA-2029481		FCGR activation	0.00216394	0.0382962	5	0	5	21
R-BTA-173631 Activation of C1s	4	0.0382962	1.042	0.308	Reactome	R-BTA-173631		Activation of C1s	0.00221858	0.0382962	4	0	4	13
R-BTA-2454240 Recruitment of SYK to p-FCERI gamma subunit	4	0.0382962	1.042	0.308	Reactome	R-BTA-2454240		Recruitment of SYK to p-FCERI gamma subunit	0.00221858	0.0382962	4	0	4	13
R-BTA-2730882 Phosphorylation of PKC-theta	4	0.0382962	1.042	0.308	Reactome	R-BTA-2730882		Phosphorylation of PKC-theta	0.00221858	0.0382962	4	0	4	13
[truncated: 2,115 more rows]
